# Supplementary material for: Synthesis and structure of an aryl­selenenium(II) cation, [C34H41N4Se+]2[Hg(SeCN)4]2−, based on a 5-tert-butyl-1,3-bis­(1-pentyl-1H-benzimidazol-2-yl)benzene scaffold
Source: Acta Crystallogr E Crystallogr Commun. 2018 May 15;74(Pt 6):786–90. doi: 10.1107/S2056989018006394 (PMC6002820; doi:10.1107/S2056989018006394)
Supplement: Supplementary file 1 [file e-74-00786-sup1.cif]

##############################################################################
#                                                                            #
# This CIF contains the data in a paper accepted for publication in          #
# Acta Crystallographica Section E. It conforms to the requirements of       #
# Notes for Authors for Acta Crystallographica Section E, and has been       #
# peer reviewed under the auspices of the IUCr Commission on Journals.       #
#                                                                            #
# Full details of the Crystallographic Information File format               #
# are given in the paper "The Crystallographic Information File (CIF):       #
# a New Standard Archive File for Crystallography" by S. R. Hall, F. H.      #
# Allen and I. D. Brown [Acta Cryst. (1991), A47, 655-685].                  #
#                                                                            #
# The current version of the core CIF dictionary is obtainable from          #
# ftp://ftp.iucr.org/pub/cif_core.dic.                                       #
#                                                                            #
# Software is freely available for graphical display of the structure(s)     #
# in this CIF. For information consult the CIF software page                 #
# http://www.iucr.org/resources/cif/software.                                #
#                                                                            #
# This file may be used for bona fide research purposes within the           #
# scientific community so long as proper attribution is given to the journal # 
# article from which it was obtained.                                        #
#                                                                            #
##############################################################################
data_I
_audit_creation_method     'SHELXL-2018/1'
_journal_date_recd_electronic     2018-03-16
_journal_date_accepted     2018-04-25
_journal_name_full     'Acta Crystallographica, Section E'
_journal_year     2018
_journal_volume     74
_journal_issue      6
_journal_page_first     786
_journal_page_last     790
_journal_paper_category     GM
_journal_paper_doi     10.1107/S2056989018006394
_journal_coeditor_code     ZL2726
_publ_contact_author_name     'Ray J. Butcher'
_publ_contact_author_address
;
Department of Chemistry,
Howard University,
525 College Street NW,
Washington, DC 20059,
USA
;
_publ_contact_author_email     'rbutcher99@yahoo.com'
_publ_contact_author_fax     ?
_publ_contact_author_phone     '703-585-6631'
_publ_section_title
;
Synthesis and structure of an arylselenenium(II) cation,
[C~34~H~41~N~4~Se^+^]~2~[Hg(SeCN)~4~]^2-^, based on a
5-<i>tert</i>-butyl-1,3-bis(1-pentyl-1<i>H</i>-benzimidazol-2-yl)benzene
scaffold
;
_publ_section_title_footnote     .
loop_
    _publ_author_name
    _publ_author_footnote
    _publ_author_address
    'Rani, Varsha' .
;
Department of Chemistry,
Indian Institute of Technology Bombay, Powai, Mumbai 400 076,
India
;
    'Singh, Harkesh B.' .
;
Department of Chemistry,
Indian Institute of Technology Bombay, Powai, Mumbai 400 076,
India
;
    'Butcher, Ray J.' .
;
Department of Chemistry,
Howard University,
525 College Street NW,
Washington, DC 20059,
USA
;
_publ_section_synopsis
;
In [C~34~H~41~N~4~Se^+^]~2~[Hg(SeCN)~4~]^2-^, the arylselenenium cations,
[C~34~H~41~N~4~Se]^+^, and [Hg(SeCN)~4~]^2-^ anions are linked by C---H...N
hydrogen bonds. In the cation, the geometry around the Se atom is T-shaped,
resulting from the coordination of Se by the C atom of the central aromatic
ring and the N atoms of the benzimidazolyl moieties.
;
_database_code_depnum_ccdc_archive     'CCDC 1839609'
_chemical_name_systematic
;\
Bis{[5-<i>tert</i>-butyl-1,3-bis(1-pentyl-1<i>H</i>-benzimidazol-2-yl)\
benzene]selenium} tetrakis(selenocyanato)mercury
;
_chemical_name_common     ?
_chemical_formula_moiety     '2(C34 H41 N4 Se +), C4 Hg N4 Se4 2-'
_chemical_formula_sum     'C72 H82 Hg N12 Se6'
_chemical_formula_iupac     '(C34 H41 N4 Se)2 [Hg (C N Se)4]'
_chemical_formula_weight     1789.84
_chemical_melting_point     ?
_shelx_space_group_comment
;
The symmetry employed for this shelxl refinement is uniquely defined
by the following loop, which should always be used as a source of
symmetry information in preference to the above space-group names.
They are only intended as comments.
;
_space_group_crystal_system     monoclinic
_space_group_name_H-M_alt     'C 2/c'
_space_group_name_Hall     '-C 2yc'
loop_
    _space_group_symop_operation_xyz
    'x, y, z'
    '-x, y, -z+1/2'
    'x+1/2, y+1/2, z'
    '-x+1/2, y+1/2, -z+1/2'
    '-x, -y, -z'
    'x, -y, z-1/2'
    '-x+1/2, -y+1/2, -z'
    'x+1/2, -y+1/2, z-1/2'
_cell_length_a     12.7788(15)
_cell_length_b     27.276(3)
_cell_length_c     20.180(3)
_cell_angle_alpha     90
_cell_angle_beta     95.591(2)
_cell_angle_gamma     90
_cell_volume     7000.4(15)
_cell_formula_units_Z     4
_cell_measurement_reflns_used     9623
_cell_measurement_theta_min     2.375
_cell_measurement_theta_max     28.823
_cell_measurement_temperature     100(2)
_exptl_crystal_description     prism
_exptl_crystal_colour     colorless
_exptl_crystal_size_max     0.241
_exptl_crystal_size_mid     0.225
_exptl_crystal_size_min     0.194
_exptl_crystal_density_diffrn     1.698
_exptl_crystal_density_meas     ?
_exptl_crystal_density_method     ?
_exptl_crystal_F_000     3528
_exptl_absorpt_coefficient_mu     5.370
_exptl_absorpt_correction_type     multi-scan
_exptl_absorpt_process_details
;
(SADABS; Bruker, 2002)
;
_shelx_estimated_absorpt_T_min     ?
_shelx_estimated_absorpt_T_max     ?
_exptl_absorpt_correction_T_min     0.267
_exptl_absorpt_correction_T_max     0.336
_diffrn_ambient_temperature     100(2)
_diffrn_radiation_type     MoK\a
_diffrn_radiation_wavelength     0.71073
_diffrn_measurement_device_type     'Bruker APEXII CCD'
_diffrn_measurement_method     '\w scans'
_diffrn_detector_area_resol_mean     ?
_diffrn_reflns_number     46553
_diffrn_reflns_av_R_equivalents     0.0950
_diffrn_reflns_theta_min     3.155
_diffrn_reflns_theta_max     28.699
_diffrn_reflns_theta_full     25.500
_diffrn_measured_fraction_theta_max     0.998
_diffrn_measured_fraction_theta_full     0.997
_diffrn_reflns_limit_h_min     -17
_diffrn_reflns_limit_h_max     17
_diffrn_reflns_limit_k_min     -36
_diffrn_reflns_limit_k_max     36
_diffrn_reflns_limit_l_min     -26
_diffrn_reflns_limit_l_max     27
_refine_special_details     ?
_reflns_number_total     9030
_reflns_number_gt     8196
_reflns_threshold_expression     'I > 2\s(I)'
_refine_ls_structure_factor_coef     Fsqd
_refine_ls_matrix_type     full
_refine_ls_R_factor_all     0.0445
_refine_ls_R_factor_gt     0.0398
_refine_ls_wR_factor_gt     0.0939
_refine_ls_wR_factor_ref     0.0972
_refine_ls_goodness_of_fit_ref     1.031
_refine_ls_restrained_S_all     1.024
_refine_ls_number_reflns     9030
_refine_ls_number_parameters     463
_refine_ls_number_restraints     147
_refine_ls_hydrogen_treatment     constr
_refine_ls_weighting_scheme     calc
_refine_ls_weighting_details
             'w=1/[\s^2^(Fo^2^)+(0.0353P)^2^+29.0826P] where P=(Fo^2^+2Fc^2^)/3'
_atom_sites_solution_hydrogens     geom
_atom_sites_solution_primary     ?
_atom_sites_solution_secondary     ?
_refine_ls_shift/su_max     0.002
_refine_ls_shift/su_mean     0.000
_refine_diff_density_max     1.967
_refine_diff_density_min     -2.100
_refine_ls_extinction_method     none
_refine_ls_extinction_coef     .
loop_
    _atom_type_symbol
    _atom_type_description
    _atom_type_scat_dispersion_real
    _atom_type_scat_dispersion_imag
    _atom_type_scat_source
    'C' 'C' 0.0033 0.0016
                         'International Tables Vol C Tables 4.2.6.8 and 6.1.1.4'
    'H' 'H' 0.0000 0.0000
                         'International Tables Vol C Tables 4.2.6.8 and 6.1.1.4'
    'N' 'N' 0.0061 0.0033
                         'International Tables Vol C Tables 4.2.6.8 and 6.1.1.4'
    'Se' 'Se' -0.0929 2.2259
                         'International Tables Vol C Tables 4.2.6.8 and 6.1.1.4'
    'Hg' 'Hg' -2.3894 9.2266
                         'International Tables Vol C Tables 4.2.6.8 and 6.1.1.4'
_computing_data_collection
;
APEX2 (Bruker, 2005)
;
_computing_cell_refinement
;
SAINT (Bruker, 2002)
;
_computing_data_reduction
;
SAINT, SADABS and XPREP (Bruker, 2002)
;
_computing_structure_solution
;
SHELXT (Sheldrick, 2015a)
;
_computing_structure_refinement
;
SHELXL2018 (Sheldrick, 2015b)
;
_computing_molecular_graphics
;
SHELXTL (Sheldrick, 2008)
;
_computing_publication_material
;
SHELXTL (Sheldrick, 2008)
;
loop_
    _atom_site_type_symbol
    _atom_site_label
    _atom_site_fract_x
    _atom_site_fract_y
    _atom_site_fract_z
    _atom_site_U_iso_or_equiv
    _atom_site_adp_type
    _atom_site_calc_flag
    _atom_site_occupancy
    _atom_site_disorder_assembly
    _atom_site_disorder_group
    Hg Hg1 0.500000 0.26306(2) 0.750000 0.02668(6) Uani d 1 . .
    Se Se1 0.34755(3) 0.22031(2) 0.67740(2) 0.03961(11) Uani d 1 . .
    Se Se2 0.60087(4) 0.33443(2) 0.68639(3) 0.06039(16) Uani d 1 . .
    C C1S 0.3559(3) 0.15796(14) 0.7105(2) 0.0329(8) Uani d 1 . .
    N N1S 0.3565(3) 0.11791(14) 0.7281(2) 0.0530(11) Uani d 1 . .
    C C2S 0.5511(4) 0.32426(16) 0.6025(3) 0.0527(14) Uani d 1 . .
    N N2S 0.5206(5) 0.3180(2) 0.5468(3) 0.0818(18) Uani d 1 . .
    Se Se3 0.35746(3) 0.55143(2) 0.44746(2) 0.02529(8) Uani d 1 . .
    C C1 0.3163(3) 0.49229(12) 0.48583(17) 0.0246(7) Uani d 1 . .
    N N1 0.4520(2) 0.50194(11) 0.40157(15) 0.0268(6) Uani d 1 . .
    N N2 0.2460(2) 0.57747(10) 0.50876(15) 0.0266(6) Uani d 1 . .
    C C2 0.3607(3) 0.44802(12) 0.46652(17) 0.0253(7) Uani d 1 . .
    N N3 0.1405(2) 0.56201(11) 0.58694(16) 0.0266(6) Uani d 1 . .
    C C3 0.3253(3) 0.40392(13) 0.49273(18) 0.0274(7) Uani d 1 . .
    H H3 0.355121 0.373771 0.480319 0.033 Uiso calc 1 . .
    N N4 0.5031(2) 0.42500(11) 0.39049(15) 0.0258(6) Uani d 1 . .
    C C4 0.2474(3) 0.40351(12) 0.53656(18) 0.0268(7) Uani d 1 . .
    C C5 0.2061(3) 0.44847(12) 0.55594(18) 0.0264(7) Uani d 1 . .
    H H5 0.153811 0.448618 0.586325 0.032 Uiso calc 1 . .
    C C6 0.2404(3) 0.49287(12) 0.53141(17) 0.0244(7) Uani d 1 . .
    C C7 0.2071(3) 0.35552(12) 0.56442(19) 0.0289(7) Uani d 1 . .
    C C8 0.2489(4) 0.35045(15) 0.6371(2) 0.0415(10) Uani d 1 . .
    H H8A 0.220563 0.320554 0.655474 0.062 Uiso calc 1 . .
    H H8B 0.227426 0.378964 0.661992 0.062 Uiso calc 1 . .
    H H8C 0.325862 0.348547 0.640679 0.062 Uiso calc 1 . .
    C C9 0.2425(5) 0.31052(15) 0.5271(3) 0.0593(15) Uani d 1 . .
    H H9A 0.319392 0.310115 0.528966 0.089 Uiso calc 1 . .
    H H9B 0.212572 0.311945 0.480534 0.089 Uiso calc 1 . .
    H H9C 0.218126 0.280689 0.547898 0.089 Uiso calc 1 . .
    C C10 0.0862(4) 0.35594(18) 0.5592(4) 0.0672(18) Uani d 1 . .
    H H10A 0.060786 0.324118 0.573535 0.101 Uiso calc 1 . .
    H H10B 0.058519 0.362129 0.513002 0.101 Uiso calc 1 . .
    H H10C 0.062382 0.381828 0.587900 0.101 Uiso calc 1 . .
    C C11 0.2057(3) 0.54262(12) 0.54487(18) 0.0253(7) Uani d 1 . .
    C C12 0.1378(3) 0.61244(13) 0.57613(19) 0.0276(7) Uani d 1 . .
    C C13 0.0821(3) 0.64909(14) 0.6057(2) 0.0352(8) Uani d 1 . .
    H H13 0.038815 0.642379 0.640317 0.042 Uiso calc 1 . .
    C C14 0.0942(3) 0.69620(15) 0.5809(2) 0.0417(10) Uani d 1 . .
    H H14 0.057845 0.722574 0.599213 0.050 Uiso calc 1 . .
    C C15 0.1576(3) 0.70585(14) 0.5305(2) 0.0389(9) Uani d 1 . .
    H H15 0.162170 0.738592 0.514960 0.047 Uiso calc 1 . .
    C C16 0.2146(3) 0.66971(13) 0.5018(2) 0.0325(8) Uani d 1 . .
    H H16 0.258323 0.676713 0.467486 0.039 Uiso calc 1 . .
    C C17 0.2036(3) 0.62215(12) 0.52651(19) 0.0266(7) Uani d 1 . .
    C C18 0.0780(3) 0.53739(13) 0.63476(18) 0.0275(7) Uani d 1 . .
    H H18A 0.078020 0.557671 0.675445 0.033 Uiso calc 1 . .
    H H18B 0.110525 0.505402 0.647584 0.033 Uiso calc 1 . .
    C C19 -0.0355(3) 0.52925(14) 0.60471(18) 0.0317(8) Uani d 1 . .
    H H19C -0.069910 0.561405 0.595627 0.038 Uiso calc 1 . .
    H H19D -0.035131 0.511632 0.561841 0.038 Uiso calc 1 . .
    C C20 -0.0988(3) 0.49959(14) 0.65154(19) 0.0336(8) Uani d 1 . .
    H H20C -0.084659 0.512629 0.697324 0.040 Uiso calc 1 . .
    H H20D -0.174743 0.503795 0.637724 0.040 Uiso calc 1 . .
    C C21 -0.0724(3) 0.44565(15) 0.6518(2) 0.0376(9) Uani d 1 . .
    H H21C 0.003550 0.441622 0.665720 0.045 Uiso calc 1 . .
    H H21D -0.085951 0.432855 0.605869 0.045 Uiso calc 1 . .
    C C22 -0.1347(3) 0.41508(18) 0.6977(2) 0.0482(11) Uani d 1 . .
    H H22D -0.125713 0.428832 0.742783 0.072 Uiso calc 1 . .
    H H22E -0.108927 0.381218 0.698705 0.072 Uiso calc 1 . .
    H H22F -0.209348 0.415560 0.681153 0.072 Uiso calc 1 . .
    C C11A 0.4382(3) 0.45556(13) 0.42009(17) 0.0257(7) Uani d 1 . .
    C C12A 0.5610(3) 0.45354(14) 0.35008(18) 0.0276(7) Uani d 1 . .
    C C13A 0.6369(3) 0.44094(15) 0.30797(18) 0.0303(8) Uani d 1 . .
    H H13A 0.658408 0.407932 0.302826 0.036 Uiso calc 1 . .
    C C14A 0.6792(3) 0.47904(16) 0.2740(2) 0.0360(9) Uani d 1 . .
    H H14A 0.731050 0.472026 0.244678 0.043 Uiso calc 1 . .
    C C15A 0.6474(3) 0.52805(16) 0.2819(2) 0.0355(9) Uani d 1 . .
    H H15A 0.678307 0.553194 0.257699 0.043 Uiso calc 1 . .
    C C16A 0.5729(3) 0.54032(15) 0.3238(2) 0.0325(8) Uani d 1 . .
    H H16A 0.552318 0.573426 0.329275 0.039 Uiso calc 1 . .
    C C17A 0.5288(3) 0.50248(13) 0.35761(18) 0.0278(7) Uani d 1 . .
    C C18A 0.5203(10) 0.3728(3) 0.3997(3) 0.0244(14) Uani d 0.852(8) A 1
    H H18C 0.510020 0.364134 0.446248 0.029 Uiso calc 0.852(8) A 1
    H H18D 0.594009 0.365117 0.392479 0.029 Uiso calc 0.852(8) A 1
    C C19A 0.4470(8) 0.3412(3) 0.3527(5) 0.0277(9) Uani d 0.852(8) A 1
    H H19A 0.450494 0.352300 0.306284 0.033 Uiso calc 0.852(8) A 1
    H H19B 0.373681 0.345283 0.363775 0.033 Uiso calc 0.852(8) A 1
    C C20A 0.4781(4) 0.2871(3) 0.3588(4) 0.0309(12) Uani d 0.852(8) A 1
    H H20A 0.478389 0.276876 0.405842 0.037 Uiso calc 0.852(8) A 1
    H H20B 0.424614 0.267235 0.332065 0.037 Uiso calc 0.852(8) A 1
    C C21A 0.5855(4) 0.27671(18) 0.3354(3) 0.0380(11) Uani d 0.852(8) A 1
    H H21A 0.640296 0.291481 0.367370 0.046 Uiso calc 0.852(8) A 1
    H H21B 0.589821 0.292579 0.291671 0.046 Uiso calc 0.852(8) A 1
    C C22A 0.6079(5) 0.2223(2) 0.3291(3) 0.0549(16) Uani d 0.852(8) A 1
    H H22A 0.604420 0.206332 0.372400 0.082 Uiso calc 0.852(8) A 1
    H H22B 0.678187 0.217741 0.314583 0.082 Uiso calc 0.852(8) A 1
    H H22C 0.555409 0.207595 0.296356 0.082 Uiso calc 0.852(8) A 1
    C C18B 0.517(6) 0.3685(19) 0.411(3) 0.025(3) Uani d 0.148(8) A 2
    H H18E 0.592583 0.359205 0.414384 0.031 Uiso calc 0.148(8) A 2
    H H18F 0.490086 0.362428 0.454562 0.031 Uiso calc 0.148(8) A 2
    C C19B 0.455(5) 0.3390(17) 0.356(3) 0.028(3) Uani d 0.148(8) A 2
    H H19E 0.379655 0.348402 0.354008 0.034 Uiso calc 0.148(8) A 2
    H H19F 0.480373 0.347037 0.312626 0.034 Uiso calc 0.148(8) A 2
    C C20B 0.4652(19) 0.2838(16) 0.368(2) 0.031(3) Uani d 0.148(8) A 2
    H H20E 0.431322 0.275516 0.409056 0.037 Uiso calc 0.148(8) A 2
    H H20F 0.426915 0.266244 0.330620 0.037 Uiso calc 0.148(8) A 2
    C C21B 0.5777(19) 0.2659(10) 0.3768(12) 0.036(3) Uani d 0.148(8) A 2
    H H21E 0.577496 0.230268 0.386154 0.043 Uiso calc 0.148(8) A 2
    H H21F 0.614890 0.282350 0.415953 0.043 Uiso calc 0.148(8) A 2
    C C22B 0.639(2) 0.2747(12) 0.3169(13) 0.042(5) Uani d 0.148(8) A 2
    H H22G 0.700518 0.253336 0.319720 0.064 Uiso calc 0.148(8) A 2
    H H22H 0.661217 0.309070 0.316499 0.064 Uiso calc 0.148(8) A 2
    H H22I 0.593579 0.267534 0.275995 0.064 Uiso calc 0.148(8) A 2
loop_
    _atom_site_aniso_label
    _atom_site_aniso_U_11
    _atom_site_aniso_U_22
    _atom_site_aniso_U_33
    _atom_site_aniso_U_12
    _atom_site_aniso_U_13
    _atom_site_aniso_U_23
    Hg1 0.02158(9) 0.01884(9) 0.03905(12) 0.000 -0.00001(7) 0.000
    Se1 0.03104(19) 0.02352(18) 0.0598(3) -0.00375(14) -0.01827(18) 0.00848(17)
    Se2 0.0556(3) 0.0361(2) 0.0907(4) -0.0220(2) 0.0137(3) 0.0094(3)
    C1S 0.0283(17) 0.0288(18) 0.040(2) -0.0052(14) -0.0040(15) 0.0027(16)
    N1S 0.061(3) 0.0317(19) 0.061(3) -0.0115(17) -0.018(2) 0.0078(18)
    C2S 0.053(3) 0.031(2) 0.080(4) 0.0182(19) 0.033(3) 0.033(2)
    N2S 0.110(4) 0.076(3) 0.066(3) 0.052(3) 0.038(3) 0.045(3)
    Se3 0.02258(15) 0.02116(16) 0.03000(18) -0.00393(12) -0.00818(13)
                                                                     0.00354(13)
    C1 0.0241(15) 0.0218(15) 0.0252(16) -0.0042(12) -0.0106(13) 0.0045(13)
    N1 0.0242(13) 0.0267(14) 0.0279(15) -0.0031(11) -0.0055(11) 0.0037(12)
    N2 0.0218(13) 0.0233(13) 0.0332(16) -0.0014(11) -0.0054(11) 0.0018(12)
    C2 0.0263(16) 0.0235(16) 0.0239(16) -0.0023(13) -0.0086(13) 0.0013(13)
    N3 0.0264(14) 0.0214(13) 0.0309(15) -0.0033(11) -0.0034(11) 0.0008(12)
    C3 0.0312(17) 0.0218(15) 0.0278(17) -0.0018(13) -0.0048(14) -0.0008(13)
    N4 0.0255(13) 0.0251(14) 0.0250(14) -0.0026(11) -0.0060(11) -0.0002(11)
    C4 0.0305(17) 0.0209(15) 0.0270(17) -0.0064(13) -0.0068(13) 0.0006(13)
    C5 0.0267(16) 0.0242(16) 0.0265(17) -0.0043(13) -0.0062(13) -0.0007(13)
    C6 0.0232(15) 0.0226(15) 0.0250(16) -0.0017(12) -0.0106(12) 0.0028(13)
    C7 0.0363(18) 0.0184(15) 0.0319(18) -0.0026(13) 0.0025(14) -0.0024(14)
    C8 0.062(3) 0.0283(19) 0.034(2) -0.0092(18) 0.0025(19) 0.0041(16)
    C9 0.108(4) 0.0217(19) 0.054(3) -0.021(2) 0.037(3) -0.0152(19)
    C10 0.036(2) 0.039(2) 0.123(5) -0.015(2) -0.010(3) 0.028(3)
    C11 0.0218(15) 0.0236(15) 0.0282(17) -0.0026(12) -0.0103(13) -0.0001(13)
    C12 0.0273(16) 0.0226(16) 0.0309(18) -0.0013(13) -0.0067(13) 0.0013(14)
    C13 0.040(2) 0.0285(18) 0.038(2) -0.0022(16) 0.0052(16) 0.0005(16)
    C14 0.045(2) 0.0262(18) 0.055(3) 0.0020(17) 0.0071(19) -0.0025(18)
    C15 0.038(2) 0.0216(17) 0.057(3) -0.0031(15) 0.0064(19) 0.0032(17)
    C16 0.0283(17) 0.0247(17) 0.044(2) -0.0057(14) -0.0006(15) 0.0043(16)
    C17 0.0242(15) 0.0202(15) 0.0336(18) -0.0017(12) -0.0062(13) -0.0014(13)
    C18 0.0272(16) 0.0271(17) 0.0264(17) -0.0041(13) -0.0066(13) 0.0012(14)
    C19 0.0244(16) 0.039(2) 0.0294(18) -0.0047(14) -0.0076(14) 0.0019(16)
    C20 0.0272(17) 0.043(2) 0.0294(18) -0.0078(15) -0.0048(14) -0.0012(16)
    C21 0.0316(19) 0.043(2) 0.037(2) -0.0084(16) -0.0023(16) 0.0050(17)
    C22 0.039(2) 0.054(3) 0.051(3) -0.012(2) 0.0008(19) 0.013(2)
    C11A 0.0243(15) 0.0275(16) 0.0236(16) -0.0007(13) -0.0061(12) 0.0011(13)
    C12A 0.0242(15) 0.0329(18) 0.0234(16) -0.0031(13) -0.0100(13) 0.0001(14)
    C13A 0.0249(16) 0.039(2) 0.0251(17) 0.0003(14) -0.0074(13) 0.0012(15)
    C14A 0.0230(16) 0.053(2) 0.0300(19) -0.0047(16) -0.0060(14) 0.0019(17)
    C15A 0.0292(18) 0.044(2) 0.0311(19) -0.0082(16) -0.0074(15) 0.0083(17)
    C16A 0.0280(17) 0.0344(19) 0.0331(19) -0.0037(15) -0.0071(14) 0.0056(16)
    C17A 0.0234(15) 0.0304(17) 0.0274(17) -0.0021(13) -0.0084(13) 0.0027(14)
    C18A 0.026(2) 0.024(2) 0.022(3) 0.0008(18) -0.005(3) 0.004(2)
    C19A 0.026(2) 0.028(2) 0.028(2) 0.0015(16) -0.0036(17) -0.0035(18)
    C20A 0.034(2) 0.027(2) 0.030(3) -0.0015(18) -0.0016(18) -0.0035(19)
    C21A 0.043(3) 0.037(2) 0.034(2) 0.013(2) 0.002(2) -0.001(2)
    C22A 0.069(4) 0.049(3) 0.047(3) 0.024(3) 0.004(3) -0.005(3)
    C18B 0.026(6) 0.024(6) 0.026(6) 0.003(6) -0.001(6) 0.000(6)
    C19B 0.028(5) 0.028(5) 0.027(5) 0.002(5) -0.004(5) -0.002(5)
    C20B 0.033(5) 0.030(5) 0.029(5) 0.005(5) 0.000(5) -0.004(5)
    C21B 0.039(5) 0.034(5) 0.033(5) 0.005(5) -0.002(5) -0.004(5)
    C22B 0.042(10) 0.048(10) 0.037(10) 0.011(9) 0.003(9) -0.008(9)
_geom_special_details
;
 All esds (except the esd in the dihedral angle between two l.s. planes)
 are estimated using the full covariance matrix.  The cell esds are taken
 into account individually in the estimation of esds in distances, angles
 and torsion angles; correlations between esds in cell parameters are only
 used when they are defined by crystal symmetry.  An approximate (isotropic)
 treatment of cell esds is used for estimating esds involving l.s. planes.
;
loop_
    _geom_bond_atom_site_label_1
    _geom_bond_atom_site_label_2
    _geom_bond_site_symmetry_2
    _geom_bond_distance
    _geom_bond_publ_flag
    Hg1 Se1 . 2.5972(4) ?
    Hg1 Se1 2_656 2.5972(4) ?
    Hg1 Se2 . 2.7242(5) ?
    Hg1 Se2 2_656 2.7242(5) ?
    Se1 C1S . 1.826(4) ?
    Se2 C2S . 1.771(7) ?
    C1S N1S . 1.149(5) ?
    C2S N2S . 1.165(8) ?
    Se3 C1 . 1.886(3) ?
    Se3 N1 . 2.087(3) ?
    Se3 N2 . 2.099(3) ?
    C1 C6 . 1.400(5) ?
    C1 C2 . 1.405(5) ?
    N1 C11A . 1.336(4) ?
    N1 C17A . 1.386(5) ?
    N2 C11 . 1.332(5) ?
    N2 C17 . 1.395(4) ?
    C2 C3 . 1.406(5) ?
    C2 C11A . 1.443(5) ?
    N3 C11 . 1.353(5) ?
    N3 C12 . 1.393(4) ?
    N3 C18 . 1.473(5) ?
    C3 C4 . 1.394(5) ?
    C3 H3 . 0.9500 ?
    N4 C11A . 1.355(5) ?
    N4 C12A . 1.392(5) ?
    N4 C18A . 1.450(9) ?
    N4 C18B . 1.60(5) ?
    C4 C5 . 1.406(5) ?
    C4 C7 . 1.534(5) ?
    C5 C6 . 1.395(5) ?
    C5 H5 . 0.9500 ?
    C6 C11 . 1.461(5) ?
    C7 C8 . 1.517(6) ?
    C7 C9 . 1.531(5) ?
    C7 C10 . 1.537(6) ?
    C8 H8A . 0.9800 ?
    C8 H8B . 0.9800 ?
    C8 H8C . 0.9800 ?
    C9 H9A . 0.9800 ?
    C9 H9B . 0.9800 ?
    C9 H9C . 0.9800 ?
    C10 H10A . 0.9800 ?
    C10 H10B . 0.9800 ?
    C10 H10C . 0.9800 ?
    C12 C13 . 1.394(5) ?
    C12 C17 . 1.394(5) ?
    C13 C14 . 1.393(6) ?
    C13 H13 . 0.9500 ?
    C14 C15 . 1.387(6) ?
    C14 H14 . 0.9500 ?
    C15 C16 . 1.386(6) ?
    C15 H15 . 0.9500 ?
    C16 C17 . 1.402(5) ?
    C16 H16 . 0.9500 ?
    C18 C19 . 1.533(4) ?
    C18 H18A . 0.9900 ?
    C18 H18B . 0.9900 ?
    C19 C20 . 1.533(5) ?
    C19 H19C . 0.9900 ?
    C19 H19D . 0.9900 ?
    C20 C21 . 1.509(5) ?
    C20 H20C . 0.9900 ?
    C20 H20D . 0.9900 ?
    C21 C22 . 1.527(5) ?
    C21 H21C . 0.9900 ?
    C21 H21D . 0.9900 ?
    C22 H22D . 0.9800 ?
    C22 H22E . 0.9800 ?
    C22 H22F . 0.9800 ?
    C12A C13A . 1.393(5) ?
    C12A C17A . 1.410(5) ?
    C13A C14A . 1.384(6) ?
    C13A H13A . 0.9500 ?
    C14A C15A . 1.410(6) ?
    C14A H14A . 0.9500 ?
    C15A C16A . 1.375(6) ?
    C15A H15A . 0.9500 ?
    C16A C17A . 1.387(5) ?
    C16A H16A . 0.9500 ?
    C18A C19A . 1.530(5) ?
    C18A H18C . 0.9900 ?
    C18A H18D . 0.9900 ?
    C19A C20A . 1.530(5) ?
    C19A H19A . 0.9900 ?
    C19A H19B . 0.9900 ?
    C20A C21A . 1.520(6) ?
    C20A H20A . 0.9900 ?
    C20A H20B . 0.9900 ?
    C21A C22A . 1.520(6) ?
    C21A H21A . 0.9900 ?
    C21A H21B . 0.9900 ?
    C22A H22A . 0.9800 ?
    C22A H22B . 0.9800 ?
    C22A H22C . 0.9800 ?
    C18B C19B . 1.531(9) ?
    C18B H18E . 0.9900 ?
    C18B H18F . 0.9900 ?
    C19B C20B . 1.529(9) ?
    C19B H19E . 0.9900 ?
    C19B H19F . 0.9900 ?
    C20B C21B . 1.512(10) ?
    C20B H20E . 0.9900 ?
    C20B H20F . 0.9900 ?
    C21B C22B . 1.519(10) ?
    C21B H21E . 0.9900 ?
    C21B H21F . 0.9900 ?
    C22B H22G . 0.9800 ?
    C22B H22H . 0.9800 ?
    C22B H22I . 0.9800 ?
loop_
    _geom_angle_atom_site_label_1
    _geom_angle_atom_site_label_2
    _geom_angle_atom_site_label_3
    _geom_angle_site_symmetry_1
    _geom_angle_site_symmetry_3
    _geom_angle
    _geom_angle_publ_flag
    Se1 Hg1 Se1 . 2_656 126.637(19) ?
    Se1 Hg1 Se2 . . 114.732(19) ?
    Se1 Hg1 Se2 2_656 . 102.907(18) ?
    Se1 Hg1 Se2 . 2_656 102.908(18) ?
    Se1 Hg1 Se2 2_656 2_656 114.732(19) ?
    Se2 Hg1 Se2 . 2_656 88.78(3) ?
    C1S Se1 Hg1 . . 101.43(11) ?
    C2S Se2 Hg1 . . 101.31(14) ?
    N1S C1S Se1 . . 175.7(4) ?
    N2S C2S Se2 . . 178.3(5) ?
    C1 Se3 N1 . . 79.95(14) ?
    C1 Se3 N2 . . 79.34(14) ?
    N1 Se3 N2 . . 159.29(11) ?
    C6 C1 C2 . . 121.1(3) ?
    C6 C1 Se3 . . 119.9(3) ?
    C2 C1 Se3 . . 119.0(3) ?
    C11A N1 C17A . . 108.1(3) ?
    C11A N1 Se3 . . 113.0(2) ?
    C17A N1 Se3 . . 138.9(2) ?
    C11 N2 C17 . . 107.6(3) ?
    C11 N2 Se3 . . 113.7(2) ?
    C17 N2 Se3 . . 138.6(2) ?
    C1 C2 C3 . . 118.5(3) ?
    C1 C2 C11A . . 112.3(3) ?
    C3 C2 C11A . . 129.2(3) ?
    C11 N3 C12 . . 107.2(3) ?
    C11 N3 C18 . . 129.7(3) ?
    C12 N3 C18 . . 123.1(3) ?
    C4 C3 C2 . . 121.4(3) ?
    C4 C3 H3 . . 119.3 ?
    C2 C3 H3 . . 119.3 ?
    C11A N4 C12A . . 107.3(3) ?
    C11A N4 C18A . . 129.7(5) ?
    C12A N4 C18A . . 122.8(5) ?
    C11A N4 C18B . . 122(3) ?
    C12A N4 C18B . . 129(3) ?
    C3 C4 C5 . . 118.7(3) ?
    C3 C4 C7 . . 121.7(3) ?
    C5 C4 C7 . . 119.6(3) ?
    C6 C5 C4 . . 121.3(4) ?
    C6 C5 H5 . . 119.4 ?
    C4 C5 H5 . . 119.4 ?
    C5 C6 C1 . . 119.0(3) ?
    C5 C6 C11 . . 129.0(3) ?
    C1 C6 C11 . . 112.0(3) ?
    C8 C7 C9 . . 108.0(4) ?
    C8 C7 C4 . . 109.4(3) ?
    C9 C7 C4 . . 112.2(3) ?
    C8 C7 C10 . . 108.9(4) ?
    C9 C7 C10 . . 108.4(4) ?
    C4 C7 C10 . . 109.9(3) ?
    C7 C8 H8A . . 109.5 ?
    C7 C8 H8B . . 109.5 ?
    H8A C8 H8B . . 109.5 ?
    C7 C8 H8C . . 109.5 ?
    H8A C8 H8C . . 109.5 ?
    H8B C8 H8C . . 109.5 ?
    C7 C9 H9A . . 109.5 ?
    C7 C9 H9B . . 109.5 ?
    H9A C9 H9B . . 109.5 ?
    C7 C9 H9C . . 109.5 ?
    H9A C9 H9C . . 109.5 ?
    H9B C9 H9C . . 109.5 ?
    C7 C10 H10A . . 109.5 ?
    C7 C10 H10B . . 109.5 ?
    H10A C10 H10B . . 109.5 ?
    C7 C10 H10C . . 109.5 ?
    H10A C10 H10C . . 109.5 ?
    H10B C10 H10C . . 109.5 ?
    N2 C11 N3 . . 111.0(3) ?
    N2 C11 C6 . . 114.9(3) ?
    N3 C11 C6 . . 134.1(3) ?
    N3 C12 C13 . . 130.3(4) ?
    N3 C12 C17 . . 107.0(3) ?
    C13 C12 C17 . . 122.7(3) ?
    C14 C13 C12 . . 115.4(4) ?
    C14 C13 H13 . . 122.3 ?
    C12 C13 H13 . . 122.3 ?
    C15 C14 C13 . . 122.1(4) ?
    C15 C14 H14 . . 118.9 ?
    C13 C14 H14 . . 118.9 ?
    C16 C15 C14 . . 122.7(4) ?
    C16 C15 H15 . . 118.6 ?
    C14 C15 H15 . . 118.6 ?
    C15 C16 C17 . . 115.7(4) ?
    C15 C16 H16 . . 122.1 ?
    C17 C16 H16 . . 122.1 ?
    C12 C17 N2 . . 107.2(3) ?
    C12 C17 C16 . . 121.3(3) ?
    N2 C17 C16 . . 131.5(4) ?
    N3 C18 C19 . . 111.1(3) ?
    N3 C18 H18A . . 109.4 ?
    C19 C18 H18A . . 109.4 ?
    N3 C18 H18B . . 109.4 ?
    C19 C18 H18B . . 109.4 ?
    H18A C18 H18B . . 108.0 ?
    C20 C19 C18 . . 111.6(3) ?
    C20 C19 H19C . . 109.3 ?
    C18 C19 H19C . . 109.3 ?
    C20 C19 H19D . . 109.3 ?
    C18 C19 H19D . . 109.3 ?
    H19C C19 H19D . . 108.0 ?
    C21 C20 C19 . . 112.7(3) ?
    C21 C20 H20C . . 109.1 ?
    C19 C20 H20C . . 109.1 ?
    C21 C20 H20D . . 109.1 ?
    C19 C20 H20D . . 109.1 ?
    H20C C20 H20D . . 107.8 ?
    C20 C21 C22 . . 113.9(4) ?
    C20 C21 H21C . . 108.8 ?
    C22 C21 H21C . . 108.8 ?
    C20 C21 H21D . . 108.8 ?
    C22 C21 H21D . . 108.8 ?
    H21C C21 H21D . . 107.7 ?
    C21 C22 H22D . . 109.5 ?
    C21 C22 H22E . . 109.5 ?
    H22D C22 H22E . . 109.5 ?
    C21 C22 H22F . . 109.5 ?
    H22D C22 H22F . . 109.5 ?
    H22E C22 H22F . . 109.5 ?
    N1 C11A N4 . . 110.9(3) ?
    N1 C11A C2 . . 115.8(3) ?
    N4 C11A C2 . . 133.4(3) ?
    N4 C12A C13A . . 131.4(4) ?
    N4 C12A C17A . . 106.8(3) ?
    C13A C12A C17A . . 121.8(4) ?
    C14A C13A C12A . . 116.5(4) ?
    C14A C13A H13A . . 121.8 ?
    C12A C13A H13A . . 121.8 ?
    C13A C14A C15A . . 121.7(4) ?
    C13A C14A H14A . . 119.2 ?
    C15A C14A H14A . . 119.2 ?
    C16A C15A C14A . . 121.6(4) ?
    C16A C15A H15A . . 119.2 ?
    C14A C15A H15A . . 119.2 ?
    C15A C16A C17A . . 117.4(4) ?
    C15A C16A H16A . . 121.3 ?
    C17A C16A H16A . . 121.3 ?
    N1 C17A C16A . . 132.1(4) ?
    N1 C17A C12A . . 107.0(3) ?
    C16A C17A C12A . . 121.0(4) ?
    N4 C18A C19A . . 113.4(6) ?
    N4 C18A H18C . . 108.9 ?
    C19A C18A H18C . . 108.9 ?
    N4 C18A H18D . . 108.9 ?
    C19A C18A H18D . . 108.9 ?
    H18C C18A H18D . . 107.7 ?
    C18A C19A C20A . . 110.8(4) ?
    C18A C19A H19A . . 109.5 ?
    C20A C19A H19A . . 109.5 ?
    C18A C19A H19B . . 109.5 ?
    C20A C19A H19B . . 109.5 ?
    H19A C19A H19B . . 108.1 ?
    C21A C20A C19A . . 113.0(5) ?
    C21A C20A H20A . . 109.0 ?
    C19A C20A H20A . . 109.0 ?
    C21A C20A H20B . . 109.0 ?
    C19A C20A H20B . . 109.0 ?
    H20A C20A H20B . . 107.8 ?
    C20A C21A C22A . . 113.0(5) ?
    C20A C21A H21A . . 109.0 ?
    C22A C21A H21A . . 109.0 ?
    C20A C21A H21B . . 109.0 ?
    C22A C21A H21B . . 109.0 ?
    H21A C21A H21B . . 107.8 ?
    C21A C22A H22A . . 109.5 ?
    C21A C22A H22B . . 109.5 ?
    H22A C22A H22B . . 109.5 ?
    C21A C22A H22C . . 109.5 ?
    H22A C22A H22C . . 109.5 ?
    H22B C22A H22C . . 109.5 ?
    C19B C18B N4 . . 106(3) ?
    C19B C18B H18E . . 110.5 ?
    N4 C18B H18E . . 110.5 ?
    C19B C18B H18F . . 110.5 ?
    N4 C18B H18F . . 110.5 ?
    H18E C18B H18F . . 108.7 ?
    C20B C19B C18B . . 111.6(13) ?
    C20B C19B H19E . . 109.3 ?
    C18B C19B H19E . . 109.3 ?
    C20B C19B H19F . . 109.3 ?
    C18B C19B H19F . . 109.3 ?
    H19E C19B H19F . . 108.0 ?
    C21B C20B C19B . . 113.8(13) ?
    C21B C20B H20E . . 108.8 ?
    C19B C20B H20E . . 108.8 ?
    C21B C20B H20F . . 108.8 ?
    C19B C20B H20F . . 108.8 ?
    H20E C20B H20F . . 107.7 ?
    C20B C21B C22B . . 114.6(13) ?
    C20B C21B H21E . . 108.6 ?
    C22B C21B H21E . . 108.6 ?
    C20B C21B H21F . . 108.6 ?
    C22B C21B H21F . . 108.6 ?
    H21E C21B H21F . . 107.6 ?
    C21B C22B H22G . . 109.5 ?
    C21B C22B H22H . . 109.5 ?
    H22G C22B H22H . . 109.5 ?
    C21B C22B H22I . . 109.5 ?
    H22G C22B H22I . . 109.5 ?
    H22H C22B H22I . . 109.5 ?
loop_
    _geom_torsion_atom_site_label_1
    _geom_torsion_atom_site_label_2
    _geom_torsion_atom_site_label_3
    _geom_torsion_atom_site_label_4
    _geom_torsion_site_symmetry_1
    _geom_torsion_site_symmetry_2
    _geom_torsion_site_symmetry_3
    _geom_torsion_site_symmetry_4
    _geom_torsion
    _geom_torsion_publ_flag
    N1 Se3 C1 C6 . . . . -179.9(3) ?
    N2 Se3 C1 C6 . . . . 0.1(2) ?
    N1 Se3 C1 C2 . . . . -1.6(2) ?
    N2 Se3 C1 C2 . . . . 178.3(3) ?
    C6 C1 C2 C3 . . . . 1.5(5) ?
    Se3 C1 C2 C3 . . . . -176.6(2) ?
    C6 C1 C2 C11A . . . . -179.1(3) ?
    Se3 C1 C2 C11A . . . . 2.7(4) ?
    C1 C2 C3 C4 . . . . 0.5(5) ?
    C11A C2 C3 C4 . . . . -178.7(3) ?
    C2 C3 C4 C5 . . . . -1.7(5) ?
    C2 C3 C4 C7 . . . . 178.9(3) ?
    C3 C4 C5 C6 . . . . 1.0(5) ?
    C7 C4 C5 C6 . . . . -179.6(3) ?
    C4 C5 C6 C1 . . . . 1.0(5) ?
    C4 C5 C6 C11 . . . . 178.9(3) ?
    C2 C1 C6 C5 . . . . -2.3(5) ?
    Se3 C1 C6 C5 . . . . 175.9(2) ?
    C2 C1 C6 C11 . . . . 179.5(3) ?
    Se3 C1 C6 C11 . . . . -2.3(4) ?
    C3 C4 C7 C8 . . . . 106.9(4) ?
    C5 C4 C7 C8 . . . . -72.5(4) ?
    C3 C4 C7 C9 . . . . -13.0(5) ?
    C5 C4 C7 C9 . . . . 167.7(4) ?
    C3 C4 C7 C10 . . . . -133.6(4) ?
    C5 C4 C7 C10 . . . . 47.0(5) ?
    C17 N2 C11 N3 . . . . -1.5(4) ?
    Se3 N2 C11 N3 . . . . 175.4(2) ?
    C17 N2 C11 C6 . . . . 178.7(3) ?
    Se3 N2 C11 C6 . . . . -4.4(3) ?
    C12 N3 C11 N2 . . . . 1.0(4) ?
    C18 N3 C11 N2 . . . . 178.8(3) ?
    C12 N3 C11 C6 . . . . -179.3(3) ?
    C18 N3 C11 C6 . . . . -1.5(6) ?
    C5 C6 C11 N2 . . . . -173.6(3) ?
    C1 C6 C11 N2 . . . . 4.4(4) ?
    C5 C6 C11 N3 . . . . 6.7(6) ?
    C1 C6 C11 N3 . . . . -175.3(3) ?
    C11 N3 C12 C13 . . . . 179.1(4) ?
    C18 N3 C12 C13 . . . . 1.1(6) ?
    C11 N3 C12 C17 . . . . -0.2(4) ?
    C18 N3 C12 C17 . . . . -178.1(3) ?
    N3 C12 C13 C14 . . . . -177.4(4) ?
    C17 C12 C13 C14 . . . . 1.7(6) ?
    C12 C13 C14 C15 . . . . -0.2(6) ?
    C13 C14 C15 C16 . . . . -1.0(7) ?
    C14 C15 C16 C17 . . . . 0.6(6) ?
    N3 C12 C17 N2 . . . . -0.7(4) ?
    C13 C12 C17 N2 . . . . 179.9(3) ?
    N3 C12 C17 C16 . . . . 177.1(3) ?
    C13 C12 C17 C16 . . . . -2.2(5) ?
    C11 N2 C17 C12 . . . . 1.3(4) ?
    Se3 N2 C17 C12 . . . . -174.3(2) ?
    C11 N2 C17 C16 . . . . -176.1(4) ?
    Se3 N2 C17 C16 . . . . 8.2(6) ?
    C15 C16 C17 C12 . . . . 1.0(5) ?
    C15 C16 C17 N2 . . . . 178.2(4) ?
    C11 N3 C18 C19 . . . . -96.6(4) ?
    C12 N3 C18 C19 . . . . 80.9(4) ?
    N3 C18 C19 C20 . . . . 174.9(3) ?
    C18 C19 C20 C21 . . . . -76.2(4) ?
    C19 C20 C21 C22 . . . . -179.7(3) ?
    C17A N1 C11A N4 . . . . 0.3(4) ?
    Se3 N1 C11A N4 . . . . -178.3(2) ?
    C17A N1 C11A C2 . . . . 179.7(3) ?
    Se3 N1 C11A C2 . . . . 1.1(4) ?
    C12A N4 C11A N1 . . . . -0.7(4) ?
    C18A N4 C11A N1 . . . . 175.0(5) ?
    C18B N4 C11A N1 . . . . 171(3) ?
    C12A N4 C11A C2 . . . . -179.9(3) ?
    C18A N4 C11A C2 . . . . -4.3(7) ?
    C18B N4 C11A C2 . . . . -9(3) ?
    C1 C2 C11A N1 . . . . -2.3(4) ?
    C3 C2 C11A N1 . . . . 176.9(3) ?
    C1 C2 C11A N4 . . . . 176.9(3) ?
    C3 C2 C11A N4 . . . . -3.9(6) ?
    C11A N4 C12A C13A . . . . -178.7(3) ?
    C18A N4 C12A C13A . . . . 5.3(6) ?
    C18B N4 C12A C13A . . . . 11(3) ?
    C11A N4 C12A C17A . . . . 0.8(3) ?
    C18A N4 C12A C17A . . . . -175.3(5) ?
    C18B N4 C12A C17A . . . . -170(3) ?
    N4 C12A C13A C14A . . . . 179.5(3) ?
    C17A C12A C13A C14A . . . . 0.2(5) ?
    C12A C13A C14A C15A . . . . 0.2(5) ?
    C13A C14A C15A C16A . . . . 0.1(5) ?
    C14A C15A C16A C17A . . . . -0.7(5) ?
    C11A N1 C17A C16A . . . . 180.0(4) ?
    Se3 N1 C17A C16A . . . . -2.0(6) ?
    C11A N1 C17A C12A . . . . 0.2(4) ?
    Se3 N1 C17A C12A . . . . 178.2(2) ?
    C15A C16A C17A N1 . . . . -178.6(3) ?
    C15A C16A C17A C12A . . . . 1.2(5) ?
    N4 C12A C17A N1 . . . . -0.6(3) ?
    C13A C12A C17A N1 . . . . 178.9(3) ?
    N4 C12A C17A C16A . . . . 179.6(3) ?
    C13A C12A C17A C16A . . . . -0.9(5) ?
    C11A N4 C18A C19A . . . . 90.1(8) ?
    C12A N4 C18A C19A . . . . -94.9(10) ?
    N4 C18A C19A C20A . . . . 172.9(7) ?
    C18A C19A C20A C21A . . . . -65.4(11) ?
    C19A C20A C21A C22A . . . . -169.3(5) ?
    C11A N4 C18B C19B . . . . 104(4) ?
    C12A N4 C18B C19B . . . . -87(6) ?
    N4 C18B C19B C20B . . . . 178(4) ?
    C18B C19B C20B C21B . . . . -55(7) ?
    C19B C20B C21B C22B . . . . -60(4) ?
loop_
    _geom_hbond_atom_site_label_D
    _geom_hbond_atom_site_label_H
    _geom_hbond_atom_site_label_A
    _geom_hbond_site_symmetry_A
    _geom_hbond_distance_DH
    _geom_hbond_distance_HA
    _geom_hbond_distance_DA
    _geom_hbond_angle_DHA
    _geom_hbond_publ_flag
    C18 H18A N1S 4_556 0.99 2.62 3.568(5) 160.1 yes
    C18A H18C N2S . 0.99 2.38 3.324(8) 159.0 yes
    C18B H18F N2S . 0.99 2.22 3.06(6) 141.8 yes
_shelx_hkl_file
;
   0   0   3    0.75    0.43
   0   0   4  198.32    6.97
   0   0  -5    0.37    0.60
   0   0   5    0.07    0.39
   0   0   5    1.10    1.11
   0   0  -6   80.39    3.58
   0   0   6   82.60    3.58
   0   0   6  124.25    5.24
   0   0  -7   -0.24    1.22
   0   0   7    1.78    0.85
   0   0   7    0.82    0.89
   0   0  -8  410.01   10.31
   0   0   8  418.81   14.48
   0   0   8  636.10   15.82
   0   0  -8  598.84   20.55
   0   0  -9   -0.05    1.06
   0   0   9   -0.16    1.24
   0   0   9   -1.75    1.63
   0   0  -9    1.85    1.06
   0   0 -10  570.31   17.85
   0   0  10  613.32   17.77
   0   0  10  946.14   27.13
   0   0 -10  877.18   25.13
   0   0 -11    0.35    1.14
   0   0  11   -0.24    2.55
   0   0 -12  205.32   11.52
   0   0  12  330.65   19.81
   0   0  13   -0.29    2.80
   0   0  13    1.00    1.60
   0   0  14 1043.60   35.53
   0   0  14 1046.62   37.08
   0   0  15    2.93    4.11
   0   0  15   -4.23    3.76
   0   0  16  411.05   19.47
   0   0  16  428.72   20.82
   0   0  17    1.33    2.03
   0   0  17   -0.05    3.50
   0   0  18   31.24    6.58
   0   0  18   30.54    4.49
   0   0  19    1.69    1.62
   0   0  19   -0.66    3.41
   0   0  20  296.18   17.92
   0   0  20  259.70   16.25
   0   0  20  315.27   18.98
   0   0  21    2.14    2.97
   0   0  21   -0.52    4.39
   0   0  21    3.32    2.18
   0   0  22    7.60    1.86
   0   0  22    5.21    3.82
   0   0  22    9.72    3.36
   0   0  23    3.53    1.99
   0   0  23   -1.60    3.72
   0   0  24    4.93    2.75
   0   0  24   -0.21    3.80
   0   0  24   12.24    4.23
   0   0  25    0.71    2.11
   0   0  25   -1.69    4.10
   0   0  25    4.80    2.32
   0   0  26   51.37    8.04
   0   0  26   56.86   15.19
   0   0  26   59.43    8.32
   0   0  27   -0.61    3.36
   0   0  27   -1.21    2.43
   0   0  27    1.31    2.13
   0  -2   3   32.85    1.53
   0   2   3   39.16    1.58
   0   2  -3   43.95    2.11
   0   2  -3   53.52    1.17
   0  -2   4  307.82   10.58
   0   2   4  376.53   12.82
   0   2  -4  511.16   17.44
   0   2   4  520.20   17.65
   0   2   4  352.96   11.89
   0   2  -5  191.17    7.75
   0  -2   5  199.58    7.68
   0  -2  -5  233.83    8.10
   0   2   5  234.47    8.15
   0  -2   5  337.92   11.76
   0   2   5  330.60   11.71
   0   2   5  226.67    7.66
   0   2  -6   61.72    3.11
   0  -2   6   62.56    2.87
   0  -2  -6   74.23    3.24
   0   2   6   79.90    4.14
   0  -2   6  113.91    5.06
   0   2   6  101.42    4.32
   0  -2  -6  100.58    6.59
   0   2   6   71.17    2.86
   0   2  -7  619.96   15.34
   0  -2  -7  694.65   16.64
   0  -2   7  676.18   16.38
   0   2   7  717.34   17.19
   0  -2   7 1043.79   25.53
   0   2   7 1049.91   25.21
   0  -2  -7 1017.31   24.26
   0   2  -8  100.70    4.41
   0  -2  -8  102.26    5.16
   0  -2   8   92.79    4.14
   0   2   8  104.92    5.22
   0  -2   8  146.76    6.25
   0   2   8  153.46    7.48
   0  -2  -8  145.04    6.40
   0  -2  -9    3.27    1.24
   0  -2   9    1.81    1.02
   0   2   9    1.04    0.87
   0  -2   9    0.89    1.93
   0   2   9    2.06    0.49
   0  -2  -9    0.79    0.66
   0  -2 -10    9.23    3.35
   0   2  10    7.82    1.84
   0  -2  10   17.57    4.38
   0  -2  10    9.09    2.88
   0   2  10    7.81    1.90
   0  -2 -10   10.17    2.22
   0   2 -10    6.60    1.35
   0  -2 -11  108.23    7.15
   0  -2  11  171.46   11.45
   0  -2  11  174.11   11.48
   0   2  11  180.83   11.61
   0   2 -11  103.54    6.43
   0  -2  12 1473.37   38.98
   0   2  12 1507.91   40.14
   0  -2 -13  134.08   10.02
   0  -2  13  227.50   17.75
   0  -2  13  229.41   18.60
   0   2  13  222.73   16.54
   0  -2 -14  586.57   20.83
   0  -2  14  860.33   29.97
   0  -2  14  932.75   32.14
   0   2  14  873.48   30.91
   0  -2  15  477.64   23.03
   0   2  15  469.18   22.39
   0  -2  15  430.70   21.21
   0  -2  15  489.21   23.63
   0   2  15  492.82   24.44
   0  -2  16  378.90   17.87
   0   2  16  358.05   16.86
   0  -2  16  395.59   18.61
   0  -2  16  376.27   22.73
   0   2  16  378.64   18.64
   0  -2  17   -2.67    3.76
   0   2  17   -0.81    2.96
   0  -2  17    2.65    2.68
   0  -2  17    5.53    4.44
   0   2  17   -0.20    3.27
   0  -2  18  304.99   20.21
   0   2  18  277.43   19.84
   0  -2  18  287.00   17.56
   0  -2  18  324.67   22.12
   0   2  18  328.27   25.36
   0   2  19   20.39    4.04
   0  -2  19   16.72    3.47
   0  -2  19   17.88    5.48
   0  -2  19   22.76    6.28
   0   2  19   17.88    3.81
   0  -2  20   16.76    3.85
   0   2  20   17.03    5.35
   0  -2  20   10.26    5.81
   0  -2  20   12.75    3.02
   0   2  20   17.64    3.15
   0  -2  21   25.20    5.03
   0   2  21   21.55    5.29
   0  -2  21   29.97    8.44
   0  -2  21   19.65    4.77
   0   2  21   16.84    3.71
   0   2  22   87.21   12.76
   0  -2  22   87.52    8.57
   0  -2  22   85.24   19.67
   0   2  22   80.10   18.81
   0  -2  22   89.43    8.69
   0  -2  23    2.06    3.27
   0   2  23    2.36    2.23
   0  -2  23   -0.75    3.94
   0   2  23    8.04    3.69
   0  -2  23    6.21    3.46
   0   2  23    4.76    3.91
   0  -2  24   64.51   15.28
   0   2  24   75.65   18.03
   0  -2  24   53.76   14.73
   0   2  24   69.32   15.87
   0   2  24   64.39    7.64
   0  -2  24   77.70   18.47
   0  -2  25   14.92    5.14
   0   2  25    7.77    2.98
   0  -2  25   11.25    3.66
   0   2  25    7.80    4.61
   0   2  25   10.19    3.54
   0  -2  25   13.03    4.13
   0   2  26   16.68    3.26
   0  -2  26   27.42    7.59
   0  -2  26   20.44    5.80
   0   2  26   13.56    4.55
   0   2  26   27.12   12.51
   0  -2  26   27.45    6.18
   0  -2  27    6.24    3.01
   0   2  27    1.41    1.59
   0  -2  27    0.61    2.38
   0   2  27    4.61    2.38
   0  -2  27    0.45    2.82
   0   2  27    2.57    1.92
   0   4   1   86.45    3.46
   0   4  -1   95.85    3.97
   0   4   1   84.23    3.47
   0   4  -1   99.22    4.35
   0   4   1   85.06    3.39
   0   4   2 1562.15   17.95
   0   4  -2 1853.70   21.65
   0   4   2 1643.23   19.15
   0   4  -2 1591.88   18.52
   0   4   2 1565.69   17.99
   0   4  -2 1833.32   21.44
   0  -4  -3   93.95    3.80
   0   4   3   89.51    3.74
   0   4  -3  106.72    4.85
   0   4   3  104.40    4.28
   0   4  -3   90.46    3.72
   0   4  -3  107.18    4.47
   0   4   3  113.54    4.53
   0  -4  -4  159.06    6.33
   0   4   4  164.27    6.56
   0   4   4  173.78    7.09
   0  -4   4  189.70    7.67
   0   4  -4  183.46    7.41
   0  -4   4  160.87    7.43
   0   4  -4  210.98    8.69
   0   4   4  206.68    8.19
   0  -4  -4  193.18    7.69
   0  -4   5    6.01    1.72
   0  -4  -5    7.58    1.86
   0   4   5    9.26    1.08
   0  -4   5    6.46    2.68
   0  -4   5    6.61    1.87
   0   4  -5    6.97    1.72
   0  -4   5   16.52    2.04
   0   4  -5    5.92    1.99
   0   4   5    6.79    1.90
   0  -4  -5    6.73    1.84
   0  -4   6   67.08    3.13
   0  -4  -6   76.97    3.32
   0   4   6   77.49    3.31
   0  -4   6  107.13    4.80
   0  -4   6   97.48    4.28
   0  -4   6  118.79    5.19
   0   4  -6  109.16    6.12
   0   4   6  110.63    4.68
   0  -4  -6  103.58    4.29
   0   4   6   71.57    2.98
   0  -4   7  454.98   11.21
   0  -4  -7  536.11   12.97
   0   4   7  556.24   13.35
   0  -4   7  727.97   17.93
   0  -4   7  672.03   16.28
   0  -4   7  754.42   18.43
   0   4   7  768.03   18.42
   0  -4  -7  707.04   16.85
   0   4   7  517.98   12.16
   0  -4   8  179.90    8.15
   0  -4  -8  203.98    9.02
   0   4   8  220.35    9.66
   0  -4   8  284.32   13.64
   0  -4   8  251.03   11.17
   0  -4   8  291.79   15.19
   0   4   8  296.78   13.07
   0  -4  -8  286.35   12.55
   0   4   8  213.80    9.20
   0  -4  -9    0.94    0.98
   0   4   9   -0.30    1.24
   0  -4   9   -3.50    5.66
   0  -4   9   -2.20    2.13
   0  -4   9   -0.47    2.46
   0   4   9    2.15    1.63
   0  -4  -9   -0.23    1.45
   0   4   9    0.57    0.27
   0  -4 -10  997.08   17.94
   0   4  10 1063.41   19.04
   0  -4  10 1482.84   27.46
   0  -4  10 1325.09   23.87
   0  -4  10 1547.46   28.69
   0   4  10 1505.39   26.22
   0  -4 -10 1368.09   23.97
   0  -4 -11  128.84    8.27
   0   4  11  125.69    8.01
   0  -4  11  189.80   14.40
   0  -4  11  166.84   11.25
   0  -4  11  198.36   15.34
   0   4  11  198.54   12.45
   0  -4 -11  173.46   10.76
   0  -4 -12  373.34   17.25
   0  -4  12  524.18   24.73
   0  -4  12  492.79   25.63
   0  -4  12  548.24   26.90
   0   4  12  529.85   24.02
   0   4 -12  353.31   15.68
   0  -4 -13  245.49   13.64
   0  -4  13  363.85   21.31
   0  -4  13  330.86   19.49
   0  -4  13  375.86   21.00
   0   4  13  365.84   20.15
   0   4 -13  245.33   13.20
   0  -4 -14  327.15   17.45
   0  -4  14  534.00   25.37
   0  -4  14  455.40   21.57
   0  -4  14  549.34   27.06
   0   4  14  502.96   27.55
   0   4 -14  340.90   15.68
   0  -4 -15   28.73    7.89
   0  -4  15   43.70    4.72
   0  -4  15   32.10    8.12
   0  -4  15   35.80    9.99
   0   4  15   47.28    9.58
   0   4 -15   27.87    0.83
   0   4 -15   27.34    1.33
   0  -4  16   91.05    8.07
   0  -4  16   91.23    7.42
   0  -4  16  102.56    8.97
   0   4  16  112.33    9.80
   0  -4  17  270.05   18.47
   0   4  17  275.33   20.39
   0  -4  17  254.56   17.87
   0  -4  17  279.28   18.17
   0   4  17  256.20   20.04
   0  -4  18   37.14    7.43
   0   4  18   34.47    6.98
   0  -4  18   27.41    8.87
   0  -4  18   36.78    9.81
   0   4  18   36.87    7.72
   0  -4  19   71.67    5.91
   0   4  19   53.47   11.89
   0  -4  19   48.26   13.22
   0  -4  19   59.29   11.46
   0   4  19   74.18    7.77
   0  -4  20   41.88    8.34
   0   4  20   38.12    5.51
   0  -4  20   30.06   11.97
   0  -4  20   41.96    6.01
   0   4  20   40.11    6.05
   0  -4  21   -0.62    3.49
   0   4  21    1.20    1.79
   0  -4  21   -2.27    4.23
   0  -4  21   -0.84    3.79
   0   4  21   -3.70    3.15
   0  -4  22    5.47    3.97
   0   4  22    6.12    2.48
   0  -4  22    2.16    3.20
   0  -4  22    6.77    4.21
   0   4  22   10.83    4.41
   0  -4  23   50.30    9.90
   0   4  23   46.74    8.03
   0  -4  23   49.62   10.45
   0  -4  23   45.29   11.45
   0   4  23   48.01    9.17
   0  -4  24   27.69    5.01
   0   4  24   29.31    6.82
   0  -4  24   30.96    7.29
   0  -4  24   38.73    7.67
   0   4  24   25.90    7.10
   0  -4  25   19.36    4.66
   0   4  25   21.21    3.49
   0  -4  25   17.04    6.00
   0   4  25   18.92    4.64
   0  -4  25   18.52    5.31
   0   4  25   21.55    3.67
   0   4  26   51.39    8.91
   0  -4  26   58.07   14.17
   0  -4  26   42.28   11.29
   0   4  26   44.38   10.64
   0  -4  26   42.63   33.99
   0   4  26   51.71   10.54
   0  -6   0   15.84    1.33
   0   6   0   16.31    1.57
   0  -6   0   18.54    1.86
   0   6   0   19.26    1.22
   0  -6  -1   18.85    1.10
   0   6   1   14.69    1.77
   0  -6   1   18.10    1.32
   0   6  -1   20.01    1.23
   0  -6  -1   15.98    1.48
   0   6   1   16.37    0.98
   0  -6   1   21.83    2.51
   0   6  -1   18.26    1.81
   0   6   1   16.34    0.97
   0  -6  -2  294.94   10.10
   0   6   2  298.28   10.20
   0  -6   2  319.47   11.01
   0   6  -2  320.86   11.03
   0  -6  -2  313.14   10.79
   0   6  -2  290.24    9.93
   0  -6  -2  292.42    9.91
   0   6   2  292.42    9.97
   0  -6   2  338.69   11.66
   0   6  -2  319.64   11.27
   0  -6  -2  304.15   10.43
   0  -6  -3   56.12    2.52
   0   6   3   53.34    2.45
   0  -6   3   63.00    4.40
   0   6  -3   63.30    2.87
   0  -6  -3   65.45    3.27
   0   6   3   59.44    3.20
   0   6  -3   53.88    2.93
   0  -6  -3   58.94    2.46
   0   6   3   56.14    2.36
   0  -6   3   60.55    3.11
   0   6  -3   56.75    2.65
   0  -6  -4 1070.52   12.64
   0   6  -4 1286.87    5.43
   0   6   4 1244.55   15.38
   0  -6   4 1179.67   14.14
   0   6  -4 1096.21   25.78
   0   6   4 1138.87    3.17
   0   6   4 1245.47   14.60
   0  -6   5 1735.27   20.89
   0  -6  -5 2308.81   26.69
   0   6   5 2357.10   27.29
   0  -6   5 2984.63   35.91
   0   6   5 2665.46   31.68
   0  -6   5 2623.65   30.70
   0   6  -5 2850.88   33.58
   0   6   5 2828.91   32.74
   0  -6  -5 2733.20   31.51
   0  -6  -6  663.92   15.73
   0   6   6  687.07   16.23
   0  -6   6  852.90   22.06
   0   6   6  731.52   17.56
   0  -6   6  767.63   18.37
   0   6  -6  679.59   16.40
   0  -6   6  842.87   20.25
   0   6  -6  812.13   19.52
   0   6   6  826.99   19.50
   0  -6  -6  786.41   18.70
   0  -6   7  129.97    5.62
   0  -6  -7  163.45    2.36
   0   6   7  163.06    6.77
   0  -6   7  226.14    8.58
   0   6   7  168.52    7.15
   0  -6   7  184.34    8.72
   0  -6   7  212.79    9.33
   0   6  -7  202.18    8.44
   0   6   7  204.67    8.34
   0  -6  -7  197.43    7.96
   0   6   7  139.31    5.98
   0  -6  -8  187.44    8.29
   0   6   8  204.92    8.97
   0  -6   8  260.46   17.16
   0  -6   8  244.56   10.92
   0  -6   8  261.96   12.25
   0   6   8  246.94   10.84
   0  -6  -8  244.54   10.72
   0   6   8  178.35    7.92
   0  -6  -9  298.77   13.12
   0   6   9  305.99   13.50
   0  -6   9  418.97   19.43
   0  -6   9  388.61   17.06
   0  -6   9  432.38   22.48
   0   6   9  427.80   18.73
   0  -6  -9  386.79   17.16
   0   6   9  288.27   12.58
   0  -6 -10  519.20   19.28
   0   6  10  511.00   18.29
   0  -6  10  724.97   30.08
   0  -6  10  593.51   21.26
   0  -6  10  721.12   28.56
   0   6  10  718.04   25.48
   0  -6 -10  649.35   23.22
   0   6  10  480.39   16.90
   0  -6 -11   89.44    5.94
   0   6  11   95.12    6.13
   0  -6  11  149.49   11.85
   0  -6  11  117.27    8.12
   0  -6  11  139.65   11.52
   0   6  11  132.70    8.73
   0  -6 -11  123.73    8.57
   0   6  11   91.73    5.65
   0  -6 -12  316.09   14.60
   0   6  12  333.85   15.04
   0  -6  12  483.69   24.38
   0  -6  12  441.22   23.87
   0  -6  12  505.07   25.06
   0   6  12  479.14   22.12
   0  -6 -12  414.74   18.59
   0   6  12  314.04   13.88
   0  -6 -13   67.81    5.02
   0  -6  13  116.32    9.69
   0  -6  13   96.99   11.27
   0  -6  13  113.30    8.71
   0   6  13  109.23    9.55
   0   6  13   59.77    3.80
   0   6 -13   77.33    5.44
   0  -6 -14  249.97   12.19
   0  -6  14  397.28   21.08
   0  -6  14  330.67   17.96
   0  -6  14  402.68   21.58
   0   6  14  403.53   19.74
   0   6 -14  261.66   12.55
   0  -6 -15  103.31    7.91
   0  -6  15  161.55   13.24
   0  -6  15  144.24   11.79
   0  -6  15  170.61   13.64
   0   6  15  170.44   12.90
   0   6 -15  116.36    8.85
   0  -6 -16  156.34    9.19
   0  -6  16  261.60   15.50
   0  -6  16  220.32   13.94
   0  -6  16  261.92   15.58
   0   6  16  269.91   15.46
   0   6 -16  164.73    9.01
   0  -6  17   26.28    8.40
   0   6  17   24.94    8.80
   0  -6  17   26.41    7.14
   0  -6  17   30.02    5.62
   0   6  17   24.46    6.95
   0   6 -17   16.97    1.80
   0  -6  18   16.87    3.98
   0   6  18    9.17    2.80
   0  -6  18    6.37    2.78
   0  -6  18    9.27    2.13
   0   6  18    9.16    2.54
   0  -6  19   24.23    6.76
   0   6  19   20.36    5.34
   0  -6  19   13.03    2.64
   0  -6  19   17.35    7.56
   0   6  19   18.17    5.48
   0  -6  20   48.77    9.24
   0   6  20   50.67    6.33
   0  -6  20   48.67   10.58
   0  -6  20   61.84    5.98
   0   6  20   44.33    7.23
   0  -6  21  203.56   15.83
   0   6  21  176.63   15.27
   0  -6  21  190.64   19.78
   0  -6  21  202.01   18.22
   0   6  21  180.27   16.98
   0  -6  22   23.66    4.42
   0   6  22   26.52    5.53
   0  -6  22   25.72    6.89
   0  -6  22   29.65   12.83
   0   6  22   29.19    6.62
   0  -6  23    6.46    4.19
   0  -6  23    5.25    2.94
   0   6  23    2.97    1.99
   0  -6  24  103.42   12.72
   0   6  24   70.35    7.43
   0  -6  24   80.14   18.25
   0  -6  24   90.78   10.73
   0   6  24   79.91   12.57
   0  -6  25   44.81   10.78
   0   6  25   33.20    8.31
   0  -6  25   36.15    8.26
   0  -6  25   55.77   10.37
   0   6  25   35.16    8.86
   0  -6  26   13.56    3.01
   0  -6  26   18.95    4.86
   0  -6  26   16.80    3.46
   0  -8   0  327.60   11.21
   0   8   0  316.89   10.91
   0  -8   0  316.42   10.83
   0   8   0  329.28   11.29
   0  -8  -1  597.59   14.07
   0  -8   1  602.62   14.32
   0   8   1  600.10   14.34
   0   8  -1  599.13   14.28
   0  -8  -1  571.08   13.45
   0   8   1  570.90   13.54
   0  -8   1  612.01   14.57
   0   8  -1  612.62   14.71
   0   8   1  528.44    2.93
   0  -8  -2 1920.39   22.25
   0   8   2 1931.58   22.39
   0  -8   2 1992.11   23.53
   0   8  -2 1987.08   23.56
   0  -8  -2 1960.05   23.18
   0  -8  -2 1830.97   21.21
   0   8   2 1893.29   21.96
   0  -8   2 1976.94   23.35
   0   8  -2 2005.69   23.75
   0  -8  -3  495.50   16.76
   0   8   3  515.64   17.43
   0  -8   3  568.81   19.43
   0   8  -3  552.23   18.88
   0  -8  -3  574.13   13.84
   0   8   3  506.08   17.28
   0   8  -3  514.95   17.61
   0  -8  -3  513.75   17.38
   0   8   3  513.03   17.34
   0  -8   3  576.14   19.71
   0   8  -3  532.89   18.23
   0  -8  -3  494.69   16.76
   0  -8  -4  268.54    9.29
   0   8   4  275.76    9.42
   0  -8   4  318.09   11.20
   0   8  -4  307.47   10.79
   0  -8  -4  322.49   11.28
   0   8   4  282.58    9.87
   0   8  -4  290.22   10.05
   0   8   4  278.39    9.51
   0  -8   4  304.57   10.74
   0   8  -4  309.95   10.84
   0   8   4  291.98   10.15
   0  -8  -4  287.51    9.93
   0  -8  -5  436.38   14.96
   0   8   5  460.13   15.61
   0  -8   5  528.25   18.25
   0  -8  -5  507.56   17.69
   0   8   5  446.90   15.78
   0  -8   5  462.04   16.63
   0   8  -5  451.04   15.63
   0   8   5  462.83   15.75
   0  -8   5  573.71   19.84
   0   8  -5  514.07   17.77
   0   8   5  499.39   16.96
   0  -8  -6  431.53   18.70
   0   8   6  451.61   19.42
   0  -8   6  568.37   10.51
   0   8   6  506.70   21.92
   0  -8   6  486.90   21.40
   0   8  -6  454.09   19.64
   0   8   6  475.99   20.44
   0  -8   6  568.47    5.00
   0   8  -6  521.96   22.60
   0   8   6  511.40   22.29
   0  -8  -7 2555.96   43.05
   0   8   7 2708.96   45.22
   0  -8   7 3455.16   59.20
   0  -8   7 2859.43   48.80
   0   8   7 3049.24   50.81
   0   8   7 3358.42   56.20
   0  -8  -8 1709.24   29.05
   0   8   8 1830.12   31.11
   0  -8   8 2333.64   40.07
   0  -8   8 2149.98   36.87
   0   8  -8 1897.61   32.25
   0  -8   8 2401.83   41.16
   0   8   8 2231.21   37.97
   0  -8  -8 2078.04   34.86
   0   8   8 1527.93   25.99
   0  -8  -9  842.92   21.39
   0   8   9  881.64   22.02
   0  -8   9 1139.38   41.32
   0  -8   9 1012.68   26.02
   0  -8   9 1236.82   56.62
   0   8   9 1117.73   27.99
   0  -8  -9 1036.78   25.71
   0   8   9  776.19   19.59
   0  -8 -10   28.08    3.39
   0   8  10   23.34    1.97
   0  -8  10   31.99   13.40
   0   8  10   32.96    4.96
   0   8  10   21.18    2.17
   0  -8 -11    5.14    2.06
   0   8  11    2.49    0.72
   0  -8  11    3.23    3.16
   0  -8  11    1.45    2.06
   0  -8  11    3.21    2.97
   0   8  11    3.68    0.72
   0  -8 -11    3.85    1.21
   0   8  11    3.95    1.16
   0  -8 -12  396.42   17.87
   0   8  12  411.90   18.55
   0  -8  12  582.47   29.85
   0  -8  12  500.32   22.86
   0  -8  12  565.97   28.33
   0   8  12  549.42   26.27
   0  -8 -12  495.36   22.29
   0   8  12  392.69   17.41
   0  -8 -13   13.45    2.76
   0  -8  13    6.58    5.33
   0  -8  13    6.73    4.08
   0  -8  13   15.15    6.62
   0   8  13   13.76    2.95
   0   8  13   10.92    1.90
   0  -8 -14   36.31    7.15
   0  -8  14   58.04    3.73
   0  -8  14   54.87   14.72
   0  -8  14   61.44    5.59
   0   8  14   65.68    6.70
   0   8  14   37.88    0.96
   0   8 -14   39.63    2.19
   0  -8 -15   50.03    4.38
   0  -8  15   81.29    7.25
   0  -8  15   87.27   12.77
   0   8  15   83.20    7.15
   0   8  15   43.42    0.63
   0   8 -15   61.64    5.03
   0  -8 -16    1.84    1.58
   0  -8  16   -0.97    3.93
   0  -8  16    3.28    2.38
   0  -8  16    5.61    3.98
   0   8  16    2.40    2.02
   0   8 -16    3.95    1.25
   0  -8 -17    4.59    2.36
   0  -8  17   15.15    3.09
   0  -8  17    7.65    6.62
   0  -8  17   16.83    4.61
   0   8  17    9.44    2.13
   0   8 -17    7.30    1.45
   0  -8  18  201.70   16.40
   0   8  18  191.02   15.75
   0  -8  18  189.04   13.05
   0  -8  18  220.09   17.12
   0   8  18  200.78   13.75
   0  -8  19  207.99   87.75
   0   8  19  185.95   10.28
   0  -8  19  198.10   12.78
   0  -8  19  215.31   16.96
   0   8  19  193.87   11.43
   0  -8  20    5.30    2.40
   0   8  20    8.40    3.17
   0  -8  20    3.25    2.68
   0  -8  20    2.25    2.08
   0   8  20   -0.79    2.25
   0  -8  21   34.30    7.09
   0   8  21   24.40    5.17
   0  -8  21   30.30    6.44
   0  -8  21   28.02    8.25
   0   8  21   35.85    7.57
   0  -8  22  103.04    9.27
   0   8  22   90.39    4.25
   0  -8  22   90.26    5.95
   0  -8  22  107.79    9.90
   0   8  22   84.19    8.67
   0  -8  23  109.33    6.83
   0   8  23   86.88    6.04
   0  -8  23   86.44   17.67
   0  -8  23  101.82   67.78
   0   8  23   95.07   15.91
   0  -8  24    5.18    3.17
   0   8  24    2.16    1.95
   0  -8  24   -0.71    3.53
   0  -8  24   16.96    5.95
   0   8  24    4.18    2.59
   0  -8  25    1.27    2.15
   0  -8  25   -0.32    2.39
   0  -8  25   -4.96    4.19
   0  -8  26   15.10    2.93
   0  -8  26    6.38    3.26
   0  -8  26   13.71    4.43
   0 -10   0 2938.05   34.13
   0  10   0 2968.99   34.62
   0 -10   0 2917.23   33.95
   0  10   0 2997.72   34.90
   0 -10  -1  771.03   18.44
   0 -10   1  798.00   19.04
   0  10   1  774.33   18.34
   0  10  -1  783.39   18.83
   0 -10  -1  763.25   18.10
   0 -10   1  810.77   19.32
   0  10   1  782.02   18.50
   0  10  -1  784.29   18.73
   0  10   1  714.59   16.94
   0 -10  -2  209.68    7.58
   0  10   2  211.65    2.86
   0 -10   2  221.66    7.94
   0  10  -2  220.74    2.72
   0 -10  -2  227.68    8.22
   0 -10  -2  203.89    2.11
   0  10   2  195.78    7.97
   0 -10   2  227.93    8.12
   0  10  -2  216.44    2.62
   0  10   2  191.98    2.64
   0 -10  -3  387.26   13.20
   0  10   3  383.63   13.08
   0 -10   3  417.81   14.48
   0  10  -3  391.09   13.58
   0 -10  -3  395.95   14.77
   0  10  -3  355.93   12.31
   0 -10  -3  388.48   13.23
   0  10   3  382.92   13.06
   0 -10   3  424.26   14.78
   0  10  -3  401.92   14.91
   0 -10  -3  394.89   13.75
   0 -10  -4   77.50    4.90
   0  10   4   80.91    4.73
   0 -10   4   89.02    5.58
   0  10  -4   79.86    5.03
   0 -10  -4   87.34    5.76
   0  10   4   75.77    4.70
   0  10  -4   74.48    4.54
   0 -10  -4   79.24    4.60
   0  10   4   81.39    4.73
   0 -10   4   86.91    6.79
   0  10  -4   87.23    5.37
   0 -10  -4   77.23    4.59
   0 -10  -5  739.23   20.83
   0  10   5  792.18   22.28
   0 -10   5  913.72   26.10
   0  10  -5  857.51   24.61
   0 -10  -5  807.14   24.08
   0  10   5  801.77   22.91
   0  10  -5  784.36   22.66
   0  10   5  763.39   21.50
   0 -10   5  920.81   26.36
   0  10  -5  839.53   24.15
   0  10   5  804.92   22.79
   0 -10  -5  782.96   22.09
   0 -10  -6  777.03   22.03
   0  10   6  854.17   24.14
   0 -10   6 1027.47   29.59
   0 -10  -6  880.01   25.22
   0 -10   6  924.74   26.33
   0  10  -6  833.02   23.73
   0  10   6  846.98   23.88
   0 -10   6 1018.91   29.20
   0  10   6  927.11   26.44
   0 -10  -7 1729.94   29.30
   0  10   7 1892.75   31.72
   0 -10   7 2298.27   40.15
   0 -10   7 1964.45   34.00
   0  10  -7 1817.12   31.13
   0  10   7 1883.42   31.85
   0 -10   7 2296.30   40.34
   0  10   7 2157.57   36.24
   0 -10  -8  138.50    8.67
   0  10   8  143.62    8.83
   0 -10   8  178.13   16.44
   0 -10   8  159.30   10.22
   0  10   8  154.10    9.48
   0 -10   8  191.83   13.70
   0  10   8  168.15   10.37
   0  10   8  122.51    7.81
   0 -10  -9  501.47   18.19
   0  10   9  533.56   18.90
   0 -10   9  696.83   25.25
   0 -10   9  619.06   22.20
   0  10   9  564.89   19.95
   0 -10   9  679.46   24.57
   0  10   9  638.05   22.57
   0  10   9  465.84   16.84
   0 -10 -10  671.21   21.06
   0  10  10  717.79   22.19
   0 -10  10  919.58   28.64
   0 -10  10  886.22   27.61
   0  10  10  783.06   24.02
   0 -10  10  947.27   30.11
   0  10  10  914.41   28.47
   0  10  10  638.71   19.56
   0 -10 -11  129.16    8.87
   0  10  11  133.64    9.08
   0 -10  11  162.01   12.25
   0 -10  11  157.84   11.21
   0 -10  11  171.52   13.30
   0  10  11  175.80   12.27
   0 -10 -11  152.38   10.38
   0  10  11  109.80    7.49
   0 -10 -12    5.09    1.88
   0  10  12    4.53    1.23
   0 -10  12    1.43    2.78
   0 -10  12    3.43    2.46
   0 -10  12    4.51    3.32
   0  10  12    6.60    1.75
   0 -10 -12    7.49    1.62
   0  10  12    3.18    0.90
   0 -10 -13    0.96    1.37
   0  10  13    0.15    0.52
   0 -10  13   -0.69    3.24
   0 -10  13   -1.58    2.88
   0 -10  13   -3.65    3.58
   0  10  13    1.17    1.39
   0 -10 -13    1.25    0.79
   0 -10 -14   50.91    4.63
   0 -10  14   90.61    8.38
   0 -10  14   72.15    7.11
   0 -10  14   86.94    9.27
   0  10  14   76.74    5.79
   0  10  14   54.84    4.19
   0  10 -14   46.71    3.77
   0 -10 -15    5.02    1.45
   0 -10  15   -0.64    4.46
   0 -10  15    4.56    4.20
   0 -10  15    6.23    3.86
   0  10  15    6.72    2.32
   0  10  15    5.48    1.15
   0  10 -15    4.05    1.57
   0 -10 -16  296.34   17.13
   0 -10  16  513.65   19.84
   0 -10  16  425.70   23.80
   0 -10  16  495.17  210.23
   0  10  16  473.83   26.19
   0  10 -16  325.73   18.70
   0 -10 -17   40.09    6.69
   0 -10  17   52.05   12.96
   0 -10  17   45.26   12.71
   0 -10  17   62.08   12.42
   0  10  17   46.69    3.82
   0  10 -17   38.51    4.15
   0 -10  18    2.18    2.32
   0 -10  18    4.03    3.75
   0 -10  18    5.10    3.51
   0  10  18    1.09    1.50
   0  10 -18    1.16    1.05
   0 -10  19   48.20   13.11
   0  10  19   40.89    3.54
   0 -10  19   50.61   13.19
   0 -10  19   56.80   15.91
   0  10  19   52.92    4.53
   0 -10  20  347.19   20.44
   0  10  20  278.73   16.78
   0 -10  20  281.00   16.50
   0 -10  20  332.38   19.42
   0  10  20  274.94   16.74
   0 -10  21  103.61   19.20
   0  10  21   96.26    5.70
   0 -10  21  111.25    7.12
   0 -10  21  114.03    6.94
   0  10  21  105.08    7.26
   0 -10  22    7.34    4.83
   0  10  22    3.82    2.25
   0 -10  22   -3.52    3.66
   0 -10  22    2.15    2.41
   0  10  22    3.00    2.51
   0 -10  23   56.95   18.47
   0 -10  23   46.45   12.76
   0 -10  23   51.43   12.16
   0 -10  24    6.88    5.18
   0 -10  24    3.75    3.47
   0 -10  24   13.13    6.23
   0 -10  25   17.49   11.45
   0 -10  25    6.27    2.77
   0 -10  25    8.92    4.61
   0 -10  26   29.02    8.91
   0 -10  26   20.55    7.99
   0 -10  26   25.74    5.09
   0 -12   0    3.75    1.18
   0  12   0    3.16    0.86
   0 -12   0    4.81    0.85
   0  12   0    4.73    0.88
   0 -12  -1   56.56    3.67
   0 -12   1   57.70    3.75
   0  12   1   57.35    3.63
   0  12  -1   56.02    3.56
   0 -12  -1   60.64    3.74
   0 -12   1   54.61    3.58
   0  12   1   63.20    3.80
   0  12  -1   61.53    3.86
   0  12   1   50.73    3.13
   0 -12  -2  778.82   22.11
   0 -12   2  828.04   23.67
   0  12   2  770.06   21.93
   0  12  -2  781.02   22.34
   0 -12  -2  826.46   23.70
   0 -12  -2  760.10   21.48
   0 -12   2  805.72   23.07
   0  12   2  782.86   22.11
   0  12  -2  789.95   22.66
   0  12   2  710.06   20.04
   0 -12  -3  132.42    8.26
   0  12   3  132.09    7.81
   0 -12   3  137.50    8.22
   0  12  -3  128.33    7.62
   0 -12  -3  127.46    9.58
   0 -12  -3  126.91    7.29
   0  12   3  122.63    7.14
   0 -12   3  135.51    8.11
   0  12  -3  123.78    7.80
   0 -12  -4  256.61   11.15
   0  12   4  256.81   11.20
   0 -12   4  302.27   13.56
   0  12  -4  279.03   12.36
   0 -12  -4  271.09   12.79
   0  12  -4  252.03   11.08
   0 -12  -4  256.59   11.32
   0  12   4  257.60   11.25
   0 -12   4  286.81   13.60
   0  12  -4  277.72   12.30
   0 -12  -4  263.84   11.78
   0 -12  -5 1798.19   30.29
   0  12   5 1903.11   31.81
   0 -12   5 2058.14   35.74
   0 -12  -5 2051.12   35.58
   0  12  -5 1780.16   30.57
   0 -12  -5 1912.84   32.14
   0  12   5 1829.31   30.60
   0 -12   5 2103.59   36.54
   0 -12  -5 1893.09   32.08
   0 -12  -6    8.71    2.24
   0  12   6   11.00    2.51
   0 -12   6   14.85    4.92
   0 -12  -6   12.02    2.33
   0  12  -6    8.91    2.08
   0  12   6   10.89    2.38
   0 -12   6    7.25    3.28
   0  12   6   10.75    2.53
   0 -12  -6   13.40    2.93
   0 -12  -7  518.02   18.29
   0  12   7  564.95   19.84
   0 -12   7  657.28   23.57
   0  12   7  564.58   19.83
   0 -12   7  655.79   23.58
   0  12   7  593.80   21.25
   0 -12  -7  578.30   20.55
   0 -12  -8  721.80   25.42
   0  12   8  789.81   27.75
   0 -12   8  943.80   33.94
   0 -12   8  845.74   30.05
   0  12   8  779.98   27.35
   0 -12   8  982.63   35.90
   0  12   8  877.80   31.16
   0 -12  -9  486.45   21.70
   0  12   9  507.80   22.69
   0 -12   9  612.38   29.11
   0 -12   9  571.77   25.84
   0  12   9  514.52   23.01
   0 -12   9  637.12   30.57
   0  12   9  592.88   26.48
   0  12   9  444.13   20.03
   0 -12 -10  243.16   13.51
   0  12  10  257.05   14.04
   0 -12  10  323.38   20.36
   0 -12  10  294.34   17.61
   0  12  10  261.99   14.23
   0 -12  10  326.32   18.79
   0  12  10  303.50   16.68
   0  12  10  218.18   13.03
   0 -12 -11  479.43   16.54
   0  12  11  518.51   24.07
   0 -12  11  666.77   24.84
   0 -12  11  619.63   21.29
   0  12  11  551.92   25.66
   0 -12  11  711.72   27.97
   0  12  11  642.95   22.93
   0  12  11  455.11   16.03
   0 -12 -12  106.19    7.19
   0  12  12   99.29    6.83
   0 -12  12  151.56   11.28
   0 -12  12  119.67   12.10
   0  12  12  110.08    7.46
   0 -12  12  136.35   36.20
   0  12  12  129.83   10.62
   0  12  12   95.29    6.47
   0 -12 -13   42.91    3.76
   0  12  13   44.71    3.51
   0 -12  13   49.81   12.79
   0 -12  13   45.98   12.85
   0  12  13   46.71    1.83
   0 -12  13   47.22   10.81
   0  12  13   55.96    2.33
   0  12  13   41.84    4.89
   0 -12 -14   12.61    3.29
   0 -12  14   13.38    4.95
   0 -12  14   15.56    5.02
   0 -12  14   13.05    5.07
   0  12  14   14.00    4.79
   0  12  14   11.60    2.93
   0 -12 -15   98.38    3.98
   0 -12  15  148.97    6.56
   0 -12  15  142.60    6.20
   0 -12  15  156.07    7.68
   0  12  15  141.19    5.11
   0  12  15  100.28    3.56
   0  12 -15  111.01    8.32
   0 -12 -16   38.49    3.67
   0 -12  16   64.37   11.35
   0 -12  16   55.48    5.39
   0 -12  16   72.20   13.03
   0  12  16   53.52   23.63
   0  12  16   34.13    4.10
   0  12 -16   41.14    4.65
   0 -12 -17   43.33    2.93
   0 -12  17   85.69    6.01
   0 -12  17   74.71   18.35
   0 -12  17   92.35    8.26
   0  12  17   72.31    5.41
   0  12 -17   55.73    2.73
   0 -12  18  192.52   13.88
   0 -12  18  176.56   12.41
   0 -12  18  200.01   16.56
   0  12  18  182.08   10.63
   0  12 -18  120.42    8.00
   0 -12  19   27.79    4.33
   0  12  19   35.19    6.27
   0 -12  19   30.33    7.98
   0 -12  19   30.40    5.68
   0  12  19   34.53    8.41
   0 -12  20   55.38   12.13
   0  12  20   38.32    6.92
   0 -12  20   56.74   10.70
   0 -12  20   53.60    9.72
   0  12  20   40.44    7.61
   0 -12  21  205.49   18.86
   0 -12  21  171.57    7.89
   0 -12  21  201.29   25.94
   0 -12  22   50.62   12.56
   0 -12  22   46.41   13.93
   0 -12  22   63.82   16.16
   0 -12  23   -0.33    4.97
   0 -12  23    3.26    1.91
   0 -12  23    5.57    3.18
   0 -12  24   -0.51    3.35
   0 -12  24    5.65    2.57
   0 -12  24    4.70    3.51
   0 -12  25   42.33    6.41
   0 -12  25   41.26   11.96
   0 -12  25   48.36   14.84
   0 -14   0   52.76    4.14
   0  14   0   52.71    3.84
   0 -14   0   47.10    2.49
   0  14   0   45.93    2.86
   0 -14  -1  626.74   18.08
   0 -14   1  668.15   19.14
   0  14   1  649.29   18.52
   0  14  -1  645.73   18.72
   0 -14  -1  643.94   18.65
   0 -14   1  642.02   18.63
   0  14   1  631.51   18.02
   0  14  -1  639.29   18.46
   0  14   1  574.70   16.40
   0 -14  -2    8.24    2.26
   0 -14   2    4.96    2.92
   0  14   2    6.77    1.91
   0  14  -2    6.97    2.80
   0 -14  -2    5.35    1.53
   0 -14  -2    7.54    1.44
   0 -14   2    7.17    2.03
   0  14   2    5.95    1.89
   0  14  -2    6.05    1.54
   0  14   2    5.58    1.42
   0 -14  -3 1017.27   25.18
   0 -14   3 1088.51   28.34
   0  14   3 1020.46   25.22
   0  14  -3 1060.70   26.62
   0 -14  -3 1066.99   26.84
   0 -14  -3  998.87   24.78
   0 -14   3 1069.46   27.30
   0  14   3  991.93    4.48
   0  14  -3 1038.97    6.58
   0  14   3  916.13   22.59
   0 -14  -4  636.47   22.35
   0  14   4  644.92   22.68
   0 -14   4  711.23   25.35
   0 -14  -4  685.41   24.59
   0 -14  -4  634.19   22.39
   0  14   4  639.35   22.79
   0 -14   4  694.50   24.78
   0 -14  -5  106.91    6.68
   0  14   5  104.20    6.68
   0 -14   5  116.36    7.73
   0 -14  -5  113.04    7.65
   0 -14  -5  110.06    6.88
   0  14   5  103.79    6.66
   0 -14   5  121.49    8.58
   0 -14  -5  108.17    6.77
   0 -14  -6  474.69   16.78
   0  14   6  481.68   17.30
   0 -14   6  559.58   20.33
   0 -14  -6  501.59   19.65
   0  14   6  467.94   16.87
   0 -14   6  546.51   19.87
   0  14   6  490.67   17.91
   0 -14  -6  483.39   17.28
   0 -14  -7  577.09    3.88
   0  14   7  607.81   26.85
   0 -14   7  692.25   31.14
   0 -14  -7  662.29   20.82
   0  14   7  602.31   26.70
   0 -14   7  702.71    7.43
   0  14   7  655.03   29.30
   0 -14  -7  625.28   27.81
   0 -14  -8   41.77    4.45
   0  14   8   44.81    3.07
   0 -14   8   48.41   10.98
   0  14   8   41.59    1.62
   0 -14   8   46.52    3.53
   0  14   8   44.90    1.79
   0 -14  -8   52.51    4.10
   0 -14  -9   38.97    2.88
   0  14   9   41.15    1.83
   0 -14   9   50.15   10.92
   0  14   9   39.08    1.86
   0 -14   9   44.53   12.27
   0  14   9   46.71    3.30
   0  14   9   40.01    3.83
   0 -14  -9   42.50    3.94
   0 -14 -10   79.90    6.39
   0  14  10   87.10    6.77
   0 -14  10  111.02    8.64
   0 -14  10  100.80    7.53
   0  14  10   80.18    7.08
   0 -14  10  114.63    8.94
   0  14  10  101.80    8.83
   0  14  10   63.31    7.04
   0 -14 -11   14.17    3.67
   0  14  11   10.27    2.74
   0 -14  11   13.59    3.46
   0 -14  11   13.89    5.69
   0  14  11   11.62    2.79
   0 -14  11   17.53    5.87
   0  14  11   14.04    2.92
   0  14  11    8.35    3.42
   0 -14 -12    4.64    1.08
   0  14  12    2.90    0.99
   0 -14  12    5.52    3.80
   0 -14  12   -2.10    2.54
   0  14  12    2.25    1.10
   0 -14  12   -4.52    3.61
   0  14  12    4.83    1.17
   0  14  12    5.14    2.04
   0 -14 -13  413.99   23.34
   0  14  13  456.57   25.51
   0 -14  13  608.94   36.02
   0 -14  13  544.12   32.53
   0  14  13  464.13   26.06
   0 -14  13  612.71   36.89
   0  14  13  575.74   32.31
   0  14  13  409.61   23.12
   0 -14 -14   -0.20    1.51
   0 -14  14    3.01    2.52
   0 -14  14    0.56    1.67
   0 -14  14    4.33    2.93
   0  14  14    3.00    1.48
   0  14  14   -0.44    0.95
   0 -14 -15    2.13    1.29
   0 -14  15    5.64    3.64
   0 -14  15   -2.46    2.73
   0 -14  15    2.69    4.53
   0  14  15    3.42    1.90
   0  14  15    2.75    1.12
   0  14 -15    1.82    1.38
   0 -14 -16   19.14    5.64
   0 -14  16   38.36    9.67
   0 -14  16   22.99    8.73
   0 -14  16   39.66    9.35
   0  14  16   29.08    5.48
   0  14  16   18.01    4.83
   0  14 -16   23.68    6.78
   0 -14 -17  213.06   13.19
   0 -14  17  371.36   19.05
   0 -14  17  304.54   18.44
   0 -14  17  363.76   18.48
   0  14  17  343.74   19.76
   0  14 -17  246.73   14.57
   0 -14  18    5.98    4.28
   0 -14  18   10.59    3.20
   0 -14  18    9.12    3.42
   0  14  18    8.39    2.40
   0  14 -18    8.55    1.98
   0 -14  19  244.56   26.34
   0 -14  19  263.58   15.83
   0 -14  19  278.94   21.66
   0 -14  20   24.08    8.11
   0 -14  20   22.43    4.94
   0 -14  20   33.09    5.92
   0 -14  21    1.88    2.11
   0 -14  21    3.51    2.69
   0 -14  21    1.03    2.45
   0 -14  22    5.69    2.79
   0 -14  22    6.77    3.35
   0 -14  22   -0.91    4.77
   0 -14  23  163.35   13.86
   0 -14  23  173.95   12.01
   0 -14  23  188.67   26.41
   0 -14  24   21.80    9.80
   0 -14  24   20.73    5.46
   0 -14  24   20.96    5.94
   0 -14  25    5.20    2.69
   0 -14  25    3.74    3.05
   0 -14  25    4.47    3.30
   0 -16   0   64.96    5.23
   0  16   0   63.99    3.04
   0 -16   0   65.91    4.19
   0  16   0   69.91    3.13
   0 -16  -1 1157.60   28.76
   0 -16   1 1206.30   30.37
   0  16   1 1199.90   29.74
   0  16  -1 1210.71   30.21
   0 -16  -1 1135.14   28.76
   0 -16   1 1171.05   29.58
   0  16   1 1163.01   29.49
   0  16  -1 1186.16   29.68
   0  16   1 1053.82   26.17
   0 -16  -2  765.27   27.04
   0 -16   2  764.54   27.78
   0  16   2  745.17   26.20
   0 -16  -2  785.95   28.22
   0 -16  -2  710.20   25.57
   0 -16   2  775.99   28.72
   0  16   2  715.94   25.81
   0  16   2  666.52   23.49
   0 -16  -3  102.82    6.55
   0 -16   3  101.87    6.90
   0  16   3  105.76    7.15
   0 -16  -3  114.62    7.82
   0 -16  -3   99.46    7.08
   0 -16   3  106.86    7.06
   0  16   3   99.88    2.52
   0  16   3   90.45    2.01
   0 -16  -4  139.76    9.83
   0 -16   4  155.66   11.02
   0  16   4  148.97   10.05
   0 -16  -4  170.05   12.22
   0 -16  -4  139.32    9.65
   0 -16   4  159.62   11.22
   0  16   4  148.46   10.05
   0 -16  -5  716.16   21.91
   0  16   5  745.49   22.72
   0 -16   5  797.38   25.33
   0 -16  -5  800.78   27.41
   0 -16  -5  755.83   23.04
   0  16   5  729.19   22.19
   0 -16   5  819.37   25.83
   0 -16  -6  941.46   28.62
   0  16   6 1005.10   30.36
   0 -16   6 1109.30   34.92
   0 -16  -6 1089.38   33.82
   0  16   6  957.16   29.06
   0 -16   6 1065.38   33.35
   0 -16  -7   30.60    3.51
   0  16   7   29.97    3.04
   0 -16   7   40.56    3.83
   0 -16  -7   44.15    9.72
   0  16   7   31.81    3.07
   0 -16   7   37.26    4.22
   0  16   7   37.30    2.71
   0 -16  -7   33.15    3.06
   0 -16  -8  198.40   11.76
   0  16   8  224.16   13.43
   0 -16   8  269.46   16.46
   0 -16  -8  180.96   11.33
   0  16   8  218.94   13.14
   0 -16   8  275.66   16.94
   0  16   8  244.84   14.79
   0 -16  -8  235.99   14.47
   0 -16  -9  148.31    9.94
   0  16   9  164.59   10.73
   0 -16   9  186.96   13.29
   0  16   9  151.58   10.00
   0 -16   9  175.68   13.47
   0  16   9  163.01   10.69
   0  16   9  130.69    9.48
   0 -16  -9  171.41   10.29
   0 -16 -10  158.96   11.66
   0  16  10  180.93    3.21
   0 -16  10  194.62   19.04
   0  16  10  171.22   12.18
   0 -16  10  221.62   16.88
   0  16  10  183.39   13.76
   0  16  10  155.60   12.00
   0 -16 -10  181.86   13.29
   0 -16 -11  183.29   13.37
   0  16  11  212.92   15.47
   0 -16  11  262.12   19.93
   0  16  11  217.74   15.75
   0 -16  11  255.55   19.58
   0  16  11  237.46   18.17
   0  16  11  194.11   14.76
   0 -16 -11  234.55   17.47
   0 -16 -12    5.63    1.40
   0  16  12    7.15    1.32
   0 -16  12    9.18    2.92
   0  16  12    5.02    1.49
   0 -16  12    6.36    3.44
   0  16  12    8.48    1.71
   0  16  12    1.05    1.29
   0 -16 -13   84.37    3.69
   0 -16  13  115.70   12.01
   0 -16  13  103.83    9.59
   0 -16  13  131.84   17.50
   0  16  13  102.09    3.62
   0  16  13   80.56    4.33
   0 -16 -14   -1.30    1.15
   0 -16  14    3.39    3.04
   0 -16  14    4.18    1.97
   0 -16  14    4.32    2.74
   0  16  14    3.22    1.41
   0  16  14    2.88    1.52
   0 -16 -15  420.10   17.44
   0 -16  15  672.79   33.71
   0 -16  15  625.55   27.26
   0 -16  15  697.88   37.69
   0  16  15  586.62   24.72
   0  16  15  449.14   18.71
   0  16 -15  471.78   21.04
   0 -16 -16   18.91    9.73
   0 -16  16   29.48    8.13
   0 -16  16   29.07    6.68
   0 -16  16   29.32    7.66
   0  16  16   25.94    4.82
   0  16  16   17.24    4.56
   0  16 -16   27.50    6.84
   0 -16 -17    8.83    2.28
   0 -16  17    7.47    3.39
   0 -16  17   11.37    3.78
   0 -16  17   12.99    4.59
   0  16 -17   11.49    1.76
   0 -16  18   13.96    3.56
   0 -16  18   13.75    3.17
   0 -16  18   18.58    3.70
   0  16 -18    9.03    2.21
   0 -16  19   28.83    6.96
   0 -16  19   24.54    6.99
   0 -16  19   29.67   10.63
   0 -16  20   83.82   14.65
   0 -16  20   73.58   16.67
   0 -16  20   77.22   14.97
   0 -16  21  227.94   20.35
   0 -16  21  203.99   11.66
   0 -16  21  211.99   20.92
   0 -16  22    8.48    3.60
   0 -16  22    5.25    2.99
   0 -16  22    6.08    4.91
   0 -16  23   -2.83    4.50
   0 -16  23    4.01    2.31
   0 -16  23   -0.28    3.53
   0 -16  24    6.72    5.82
   0 -16  24    0.49    1.92
   0 -16  24    1.69    2.52
   0 -18   0 2739.38   11.47
   0  18   0 2706.24   81.88
   0  18   0 2434.06   73.64
   0 -18  -1  403.04   18.83
   0 -18   1  415.51   19.14
   0  18   1  389.55   21.37
   0 -18  -1  386.43   18.24
   0 -18   1  397.74   18.24
   0  18   1  392.07   21.40
   0  18   1  342.46   18.53
   0 -18  -2   34.37    5.21
   0 -18   2   35.80    2.36
   0  18   2   35.75    1.56
   0 -18  -2   36.11    8.32
   0 -18  -2   34.19    4.01
   0 -18   2   38.94    2.43
   0  18   2   34.55    3.89
   0  18   2   23.43    2.45
   0 -18  -3  472.72   21.19
   0 -18   3  482.18   21.85
   0  18   3  472.47   21.65
   0 -18  -3  487.01   22.24
   0 -18  -3  462.41   20.71
   0 -18   3  473.96   21.41
   0  18   3  463.99   20.74
   0  18   3  401.61   17.91
   0 -18  -4   53.02    4.52
   0 -18   4   53.96    5.92
   0  18   4   55.27    4.60
   0 -18  -4   48.11   12.73
   0 -18  -4   52.30    4.67
   0 -18   4   62.37    7.08
   0  18   4   51.48    4.33
   0 -18  -5   51.84    4.44
   0 -18   5   50.58    5.21
   0  18   5   48.06    2.62
   0 -18  -5   52.12   11.66
   0 -18  -5   49.89    5.70
   0 -18   5   56.63    5.25
   0  18   5   45.07    4.63
   0 -18  -6  452.03   21.23
   0 -18   6  542.18   25.58
   0  18   6  492.23   22.75
   0 -18  -6  532.54   25.36
   0 -18  -6  479.85   22.15
   0  18   6  471.05   21.74
   0 -18   6  525.37   24.83
   0 -18  -7  325.35   15.35
   0  18   7  345.77   16.05
   0 -18   7  370.22   18.07
   0 -18  -7  374.74   20.61
   0  18   7  332.84   15.45
   0 -18   7  355.34   19.25
   0  18   7  349.42   16.20
   0 -18  -8  976.76   30.66
   0  18   8 1072.99   33.39
   0 -18   8 1237.70   40.55
   0 -18  -8 1104.98   35.57
   0  18   8 1027.19   32.00
   0 -18   8 1198.19   40.54
   0  18   8 1061.14   33.49
   0 -18  -8 1109.29   34.87
   0 -18  -9  339.10   15.56
   0  18   9  367.35   16.16
   0 -18   9  411.24   19.31
   0  18   9  340.89   15.13
   0 -18   9  455.32   21.29
   0  18   9  403.54   17.90
   0  18   9  303.00   17.24
   0 -18  -9  389.38   17.57
   0 -18 -10   40.38    2.29
   0  18  10   43.40    2.97
   0 -18  10   57.49    7.81
   0  18  10   37.26    2.18
   0 -18  10   51.13   15.30
   0  18  10   53.94    4.15
   0  18  10   34.80    3.71
   0 -18 -10   49.42    6.25
   0 -18 -11  167.00    9.72
   0 -18  11  214.15   14.16
   0 -18  11  228.85   13.70
   0  18  11  210.81   56.53
   0  18  11  175.33   11.13
   0 -18 -11  208.92   11.70
   0 -18 -12    3.39    1.41
   0 -18  12    4.14    4.54
   0 -18  12    3.42    3.01
   0  18  12    5.27    2.03
   0 -18 -12    3.46    1.85
   0 -18 -13  194.79    9.94
   0 -18  13  298.24   18.09
   0 -18  13  299.38   18.48
   0  18  13  259.50  111.81
   0  18  13  192.21   12.87
   0 -18 -13  241.79   13.24
   0 -18  14   68.65   16.80
   0 -18  14   78.20   18.67
   0  18  14   77.07    2.34
   0  18  14   60.94    2.60
   0 -18 -14   69.64    7.40
   0 -18 -15   10.37    2.98
   0 -18  15   33.78    8.80
   0 -18  15   30.92   11.19
   0  18  15   22.44    3.74
   0  18 -15   22.03    4.71
   0 -18 -15   20.04    6.71
   0 -18  16   41.07   10.83
   0 -18  16   51.51   11.91
   0  18  16   29.07    5.65
   0  18 -16   36.10    7.86
   0 -18  17   82.17    7.66
   0 -18  17   68.12    4.29
   0 -18  17   82.73    9.19
   0  18 -17   52.49    3.71
   0 -18  18   22.27    5.52
   0 -18  18   13.63    5.42
   0 -18  18   20.27    6.79
   0  18 -18    9.10    3.05
   0 -18  19  112.87    7.39
   0 -18  19  100.57    6.40
   0 -18  19  117.90   13.02
   0 -18  20   12.76    3.09
   0 -18  20   10.42    3.36
   0 -18  20    9.59    7.06
   0 -18  21   17.61    4.50
   0 -18  21    6.50    4.88
   0 -18  21   13.00    4.44
   0 -18  22   26.76    6.34
   0 -18  22   20.50    8.64
   0 -18  22   46.53    5.99
   0 -18  23   79.25   12.38
   0 -18  23   55.87    6.89
   0 -18  23   90.73   17.33
   0 -20   0   22.40    3.20
   0 -20   0   25.29    6.82
   0  20   0   21.66    3.00
   0 -20  -1  447.95   20.80
   0 -20   1  450.40   21.32
   0 -20  -1  439.11   20.98
   0 -20  -1  429.26   20.08
   0 -20   1  427.78   20.32
   0  20   1  378.27   17.61
   0 -20  -2  866.70   30.20
   0 -20   2  879.57   30.53
   0  20   2  852.75   29.48
   0 -20  -2  894.26   30.89
   0 -20  -2  842.50   28.66
   0 -20   2  890.56   30.80
   0  20   2  859.80   28.96
   0  20   2  740.74   24.92
   0 -20  -3  353.99   16.73
   0 -20   3  339.33   16.76
   0  20   3  350.89   16.45
   0 -20  -3  362.13   17.57
   0 -20  -3  344.88   16.22
   0 -20   3  338.01   18.81
   0  20   3  346.58   16.28
   0  20   3  287.60    3.76
   0 -20  -4    4.66    1.43
   0 -20   4    3.46    3.77
   0  20   4    3.93    0.76
   0 -20  -4    6.21    1.44
   0 -20  -4    8.33    1.94
   0 -20   4    2.96    2.27
   0  20   4    4.59    0.85
   0 -20  -5  315.21   14.25
   0 -20   5  334.95   15.60
   0  20   5  314.43   22.80
   0 -20  -5  334.40   18.59
   0 -20  -5  309.86   14.01
   0 -20   5  341.65   15.81
   0  20   5  331.25   14.89
   0 -20  -6  181.53   13.57
   0 -20   6  207.09   15.88
   0  20   6  188.23    3.25
   0 -20  -6  209.68   15.99
   0 -20  -6  191.53   14.00
   0 -20   6  208.55   17.11
   0  20   6  178.32   12.76
   0 -20  -7  204.98   11.65
   0 -20   7  253.59   14.73
   0  20   7  218.42   12.01
   0 -20  -7  228.87   13.76
   0 -20   7  248.46   14.45
   0  20   7  209.31   11.88
   0  20   7  209.60   11.54
   0 -20  -8   17.85    4.04
   0  20   8   16.43    3.11
   0 -20   8   19.17    7.25
   0 -20  -8   25.46    6.59
   0  20   8   17.17    2.48
   0 -20   8   20.57    4.92
   0  20   8   19.14    4.42
   0  20   8   18.34    4.70
   0 -20  -9  213.19   12.25
   0 -20   9  276.89   16.49
   0 -20   9  277.97   16.37
   0  20   9  252.75   14.02
   0  20   9  208.00   15.43
   0 -20 -10  353.98   19.17
   0 -20  10  504.45   19.78
   0 -20  10  515.88   20.11
   0  20  10  429.84   23.62
   0  20  10  342.68   19.96
   0 -20 -10  430.31   23.33
   0 -20 -11  210.35   10.50
   0 -20  11  286.94   15.85
   0 -20  11  267.99   16.46
   0  20  11  259.36  111.77
   0  20  11  220.97   12.43
   0 -20 -11  256.22   12.80
   0 -20 -12  167.89   10.51
   0 -20  12  220.47   15.29
   0 -20  12  258.79   14.70
   0  20  12  164.58   11.37
   0 -20 -12  207.91   14.86
   0 -20  13  247.04   15.87
   0 -20  13  279.00   17.47
   0  20  13  182.69   12.93
   0 -20 -13  221.45   12.90
   0 -20  14  100.98   10.38
   0 -20  14  116.09    8.64
   0  20  14   78.84    5.54
   0  20 -14   69.67   30.52
   0 -20 -14   90.99    8.06
   0 -20  15   32.05    8.77
   0 -20  15   32.68    8.91
   0  20  15   17.02    4.69
   0  20 -15   22.48    5.06
   0 -20 -15   14.39    3.53
   0 -20  16   -0.05    5.11
   0 -20  16   -1.66    5.04
   0  20  16    6.50    1.89
   0  20 -16    2.92    2.15
   0 -20  17   69.73   18.43
   0 -20  17   70.75   23.08
   0  20 -17   55.47    5.40
   0 -20  18    7.14    4.13
   0 -20  18   -2.22    5.43
   0  20 -18    0.59    1.75
   0 -20  19   12.46    6.33
   0 -20  19   16.98    5.43
   0 -20  20   90.08    9.30
   0 -20  20   86.95   18.62
   0 -20  21   25.06    6.38
   0 -20  21   19.82    4.16
   0 -20  22    6.99    3.29
   0 -20  22    1.63    5.09
   0 -22   0  389.96   18.34
   0 -22   0  398.83   18.65
   0 -22  -1  552.19   24.78
   0 -22   1  556.18   25.09
   0 -22  -1  537.90   29.43
   0 -22  -1  516.06   23.44
   0 -22   1  545.52   24.35
   0 -22  -2   94.57    6.52
   0 -22   2   87.91    7.19
   0 -22  -2   90.45   13.36
   0 -22  -2   97.23    6.00
   0 -22   2   94.56    7.87
   0  22   2   73.33    5.38
   0 -22  -3    7.13    1.81
   0 -22   3    5.30    1.66
   0  22   3    3.51    0.96
   0 -22  -3   -3.24    3.62
   0 -22  -3    4.93    1.38
   0 -22   3    4.19    2.66
   0  22   3    3.70    1.31
   0  22   3    1.80    0.80
   0 -22  -4    7.74    2.79
   0 -22   4    2.52    2.00
   0  22   4    3.37    0.74
   0 -22  -4    4.03    3.92
   0 -22  -4    5.50    2.38
   0 -22   4    2.33    1.06
   0  22   4    2.98    0.93
   0 -22  -5  530.27   29.51
   0 -22   5  576.29   32.36
   0  22   5  529.24   29.75
   0 -22  -5  568.31   32.33
   0 -22  -5  517.54   29.31
   0 -22   5  552.58   31.95
   0  22   5  514.02   28.62
   0 -22  -6    0.98    0.89
   0 -22   6   -2.04    3.05
   0 -22  -6    4.56    2.86
   0 -22  -6    0.51    0.94
   0 -22   6   -1.01    3.07
   0 -22  -7   17.28    4.07
   0 -22   7   19.17    5.97
   0 -22  -7   24.49    5.57
   0 -22   7   28.01    7.71
   0  22   7   21.61    9.32
   0 -22  -8   33.44    3.60
   0 -22   8   41.31   13.86
   0 -22  -8   42.93   12.35
   0 -22   8   48.36    7.85
   0  22   8   38.14    4.33
   0  22   8   35.56   11.01
   0 -22  -9  494.37   20.31
   0 -22   9  632.54   27.34
   0 -22  -9  518.42   22.70
   0 -22   9  651.44   27.88
   0  22   9  559.19   23.33
   0  22   9  479.56   21.44
   0 -22 -10  205.91   10.43
   0 -22  10  263.33   15.12
   0 -22  10  263.02   14.87
   0  22  10  198.31   15.51
   0 -22  11  371.20   16.92
   0 -22  11  394.08   17.45
   0  22  11  254.73   11.90
   0 -22  12    1.99    3.20
   0 -22  12   -1.02    4.70
   0  22  12    7.16    1.95
   0 -22 -12    7.38    1.99
   0 -22  13   48.52   10.91
   0 -22  13   42.05   14.00
   0  22  13   30.35    6.35
   0 -22  14   39.47   11.83
   0 -22  14   42.65   11.18
   0  22  14   29.45    4.44
   0  22 -14   36.32    7.54
   0 -22  15  299.10   16.67
   0 -22  15  282.96   15.74
   0  22  15  181.75   11.50
   0  22 -15  210.76   16.17
   0 -22  16   28.61    6.97
   0 -22  16   26.72    6.33
   0  22 -16   23.07    6.49
   0 -22  17   12.02    5.75
   0 -22  17    7.08    5.17
   0  22 -17   11.82    1.99
   0 -22  18   11.52    3.33
   0 -22  18   10.92    6.00
   0  22 -18   12.40    3.19
   0 -22  19   28.55    6.80
   0 -22  19   48.08   12.77
   0 -22  20   21.63    9.49
   0 -22  20   32.92    7.55
   0 -22  21   50.05    8.95
   0 -22  21   23.64    7.63
   0 -24   0   32.29    8.50
   0 -24   0   39.44    3.12
   0 -24  -1  301.02   16.35
   0 -24   1  294.91   17.96
   0 -24  -1  337.28   19.28
   0 -24  -1  312.63   17.33
   0 -24   1  294.31   17.45
   0 -24  -2   17.17    3.37
   0 -24   2   13.63    4.77
   0 -24  -2   19.85    6.49
   0 -24  -2   19.35    4.90
   0 -24   2   14.70    3.71
   0 -24  -3 1028.66   36.91
   0 -24   3 1079.40   40.08
   0 -24  -3 1082.39   39.94
   0 -24  -3 1001.72   35.88
   0 -24   3 1100.09   40.49
   0 -24  -4   44.06    5.87
   0 -24   4   42.92    4.49
   0 -24  -4   55.20   13.00
   0 -24  -4   38.49    7.65
   0 -24   4   41.69    8.53
   0 -24  -5   47.67    3.16
   0 -24   5   54.60    2.92
   0 -24  -5   56.37   15.06
   0 -24  -5   41.95    5.21
   0 -24   5   43.56    2.79
   0 -24  -6  166.07   10.86
   0 -24   6  180.96   12.14
   0 -24  -6  196.22   15.53
   0 -24  -6  169.81   11.06
   0 -24   6  177.44   11.94
   0 -24  -7   56.57    1.74
   0 -24   7   67.13    9.60
   0 -24  -7   59.36    4.63
   0 -24   7   64.53    6.94
   0  24   7   49.70    5.55
   0  24   7   59.46   12.17
   0 -24  -8   29.88    3.45
   0 -24   8   45.48   12.51
   0 -24  -8   46.05   10.53
   0 -24   8   45.40    9.74
   0  24   8   38.35    9.76
   0 -24   9   31.76    9.77
   0 -24  -9   25.70   13.52
   0 -24   9   24.53    6.64
   0  24   9   15.61    4.68
   0 -24  10   33.97    9.10
   0 -24  10   31.97   10.68
   0  24  10   26.58    5.01
   0 -24  11   49.31   14.46
   0 -24  11   61.37   19.45
   0  24  11   46.85    5.96
   0 -24  12   21.17    4.30
   0 -24  12   25.45    5.87
   0  24  12   18.94    5.68
   0 -24  13  605.07   29.76
   0 -24  13  570.04   28.17
   0  24  13  396.43   19.30
   0  24 -13  456.90   23.22
   0 -24  14   13.30    3.90
   0 -24  14    8.19    3.58
   0  24  14   11.21    5.75
   0  24 -14   13.70    3.19
   0 -24  15   24.88    6.75
   0 -24  15   31.33    8.47
   0  24  15   19.90    4.52
   0  24 -15   23.46    6.20
   0 -24  16   10.60    3.72
   0 -24  16    1.41    3.02
   0  24 -16    4.72    3.36
   0 -24  17  203.60   12.68
   0 -24  17  202.42   13.53
   0  24 -17  164.79   10.59
   0 -24  18   -1.05    5.06
   0 -24  18    3.85    3.60
   0  24 -18    2.82    1.81
   0 -24  19   20.64    5.77
   0 -24  19    6.15    5.35
   0 -24  20   -5.99    4.96
   0 -24  20    3.19    3.12
   0 -26   0   15.74    3.04
   0 -26   0    9.36    4.14
   0 -26   0   15.33    4.96
   0 -26  -1  859.85   35.62
   0 -26   1  879.93   37.43
   0 -26  -1  947.91   40.36
   0 -26  -1  850.81   35.08
   0 -26   1  872.69   36.47
   0 -26  -2  123.28    6.87
   0 -26   2  105.20    7.20
   0 -26  -2  121.56    8.58
   0 -26  -2  100.15    6.02
   0 -26   2  119.20    9.40
   0 -26  -3  117.72    2.93
   0 -26   3  129.64    4.53
   0 -26  -3  114.35    8.73
   0 -26  -3  113.98    3.62
   0 -26   3  126.40    4.62
   0 -26  -4   10.13    2.26
   0 -26   4   13.37    4.21
   0 -26  -4   14.98    3.06
   0 -26  -4   13.46    3.04
   0 -26   4   17.77    4.72
   0 -26  -5   48.17    3.58
   0 -26   5   50.01    5.83
   0 -26  -5   51.82   12.18
   0 -26  -5   38.71    4.70
   0 -26   5   46.22    5.16
   0 -26   6   71.30    7.18
   0 -26  -6   83.86   20.72
   0 -26  -6   69.07    2.43
   0 -26   6   70.14    6.36
   0  26   6   66.34    9.97
   0 -26   7   28.75    7.98
   0 -26  -7   32.57    7.39
   0 -26   7   37.45    6.94
   0  26   7   27.79    5.34
   0 -26   8  202.43   10.42
   0 -26  -8  194.43   18.24
   0 -26   8  196.73   10.21
   0  26   8  159.76   12.21
   0 -26   9    8.06    4.59
   0 -26  -9    3.27    2.84
   0 -26   9   -0.05    3.40
   0  26   9    2.12    1.16
   0 -26  10   -2.04    3.86
   0 -26  10    3.57    2.54
   0  26  10   -3.17    2.91
   0 -26  11  187.22   13.25
   0 -26  11  184.84   13.88
   0  26  11  126.33   11.63
   0 -26  12   31.57    7.99
   0 -26  12   35.73    8.87
   0  26  12   28.36    6.63
   0  26 -12   36.34    8.51
   0 -26  13   98.58    7.12
   0 -26  13   82.17   20.27
   0  26  13   68.76    9.08
   0  26 -13   68.58   14.79
   0 -26  14   -3.41    4.69
   0 -26  14   -5.52    4.59
   0  26  14    2.62    2.15
   0  26 -14    4.16    3.14
   0 -26  15  530.66  341.25
   0 -26  15  515.87  331.83
   0  26  15  344.98   16.79
   0  26 -15  385.17  247.47
   0 -26  16   -0.36    2.68
   0 -26  16    2.76    2.49
   0  26 -16    1.37    2.05
   0 -26  17   22.61    6.94
   0 -26  17   25.93    6.10
   0  26 -17   14.37    2.82
   0 -26  18   59.12   11.83
   0 -26  18   73.86   12.20
   0  26 -18   37.21   10.92
   0 -26  19   10.52    4.99
   0 -26  19   21.93    4.81
   0 -28   0  265.40   12.78
   0 -28   0  271.36   15.60
   0 -28   0  251.19   11.48
   0 -28  -1  449.36   22.12
   0 -28   1  434.34   22.22
   0 -28  -1  455.06   23.70
   0 -28   1  492.63   25.12
   0 -28  -1  433.14   21.31
   0 -28   1  436.04   22.25
   0 -28  -2    9.37    3.00
   0 -28   2   14.32    4.16
   0 -28  -2    5.89    4.47
   0 -28  -2   11.44    2.67
   0 -28   2   13.41    2.50
   0 -28  -3  243.41   11.25
   0 -28   3  248.14   12.41
   0 -28  -3  294.15   16.66
   0 -28  -3  235.93   10.57
   0 -28   3  258.64   12.52
   0 -28   4  299.45   16.97
   0 -28  -4  326.25   24.37
   0 -28   4  301.99   17.00
   0  28   4  260.20   16.87
   0 -28   5    4.22    2.13
   0 -28  -5    3.82    3.55
   0 -28   5   -2.84    2.97
   0  28   5    1.79    2.46
   0 -28   6  134.84    7.44
   0 -28  -6  150.61    7.83
   0 -28   6  134.62    5.38
   0  28   6  102.69    9.12
   0 -28   7    1.12    1.75
   0 -28  -7    7.90    4.92
   0 -28   7    1.83    2.70
   0  28   7   -0.41    3.24
   0 -28   8    3.26    2.54
   0 -28  -8    4.85    3.62
   0 -28   8    3.86    2.26
   0  28   8    5.57    3.26
   0 -28   9    6.02    4.01
   0 -28  -9    6.29    4.77
   0 -28   9    8.22    3.19
   0  28   9    6.76    2.33
   0 -28  10  131.45    5.55
   0 -28  10  122.15    9.91
   0  28  10  107.57    9.08
   0  28 -10  108.33   21.25
   0 -28  11   57.50   12.56
   0 -28  11   46.17   13.39
   0  28  11   35.08    7.36
   0  28 -11   42.04    9.33
   0 -28  12    3.38    3.39
   0 -28  12    2.37    2.94
   0  28  12    2.95    1.87
   0  28 -12    3.47    2.49
   0 -28  13  212.65   11.82
   0 -28  13  188.22   10.60
   0  28  13  119.49    6.65
   0  28 -13  141.41   11.85
   0 -28  14   32.19    8.65
   0 -28  14   35.60   10.70
   0  28  14   32.14    9.25
   0  28 -14   31.17   18.75
   0 -28  15   60.82   16.62
   0 -28  15   51.85   13.89
   0  28 -15   45.32   31.11
   0 -28  16   51.55   11.55
   0 -28  16   38.40    7.90
   0  28 -16   31.79    5.81
   0 -28  17   33.36    5.33
   0 -28  17   36.26    7.74
   0  28 -17   26.21    6.15
   0 -30   0    3.58    1.75
   0 -30   0   -0.90    4.08
   0 -30   0    3.61    1.72
   0 -30  -1  132.94    4.75
   0 -30   1  146.12    8.43
   0 -30  -1  157.70   12.14
   0 -30   1  144.70   12.92
   0 -30  -1  136.03    8.38
   0 -30   1  128.76    9.12
   0  30   1  128.95   13.06
   0 -30   2  234.53   13.83
   0 -30  -2  247.57   97.58
   0 -30   2  214.97   11.89
   0  30   2  210.30   11.89
   0 -30   3   95.19   37.60
   0 -30  -3  101.27   12.35
   0 -30   3   90.83    4.55
   0  30   3   73.34   31.77
   0 -30   4   51.63    6.71
   0 -30  -4   58.64    5.87
   0 -30   4   51.63   10.07
   0  30   4   41.16    9.45
   0 -30   5    1.72    1.33
   0 -30  -5    0.06    2.56
   0 -30   5    3.15    2.14
   0  30   5   -0.25    1.50
   0 -30   6   43.65    6.93
   0 -30  -6   35.50    9.00
   0 -30   6   44.93    8.35
   0  30   6   38.01   12.19
   0 -30   7   38.28    9.10
   0 -30  -7   38.74    9.13
   0 -30   7   36.09    9.23
   0  30   7   36.95    9.11
   0  30  -7   36.34    8.58
   0 -30   8  279.04   14.03
   0 -30  -8  271.92   14.52
   0 -30   8  275.94   14.39
   0  30   8  225.58   12.09
   0  30  -8  228.45   12.53
   0 -30   9    5.15    2.77
   0 -30  -9    1.25    2.34
   0 -30   9    1.14    3.56
   0  30   9   -0.15    3.17
   0  30  -9    7.60    5.84
   0 -30  10   17.41    4.80
   0 -30  10   24.53    4.37
   0  30  10   16.67    2.00
   0  30 -10   13.90    5.26
   0 -30  11   47.63    8.19
   0 -30  11   65.63   12.86
   0  30  11   41.82    5.85
   0  30 -11   47.52   11.26
   0 -30  12   82.10   48.08
   0 -30  12   91.50   17.66
   0  30  12   72.15    9.09
   0  30 -12   64.04   15.99
   0 -30  13  101.08    8.99
   0 -30  13  100.09   18.91
   0  30  13   67.31    8.40
   0  30 -13   70.18   15.50
   0 -30  14   20.41    3.70
   0 -30  14   20.99    5.25
   0  30  14   13.70    2.80
   0  30 -14   21.25    5.91
   0 -30  15   29.08    6.19
   0 -30  15   24.66    5.42
   0  30 -15   14.71    3.58
   0 -32   0   50.28   11.56
   0  32   0   39.40    7.72
   0 -32  -1   31.63   22.37
   0 -32   1   19.36    4.30
   0  32  -1   15.14    6.67
   0  32   1   21.63    5.09
   0 -32   2    2.84    1.46
   0 -32  -2    4.67    2.46
   0 -32   2    7.25    3.23
   0 -32   2    0.47    1.85
   0  32  -2   -1.40    4.20
   0  32   2   -5.53    3.81
   0 -32   3    4.20    3.36
   0 -32  -3    5.34    4.29
   0 -32   3    5.72    3.51
   0  32   3   14.44    2.94
   0 -32   4  165.50   10.98
   0 -32  -4  157.89    7.03
   0 -32   4  172.44   12.80
   0  32   4  122.62    6.75
   0  32  -4  141.73   14.67
   0 -32   5  111.20    7.84
   0 -32  -5  113.55    6.46
   0 -32   5  103.90    8.92
   0  32   5   94.70    8.66
   0  32  -5   89.67   20.57
   0 -32   6  276.26   13.15
   0 -32  -6  287.49   14.97
   0 -32   6  267.06   13.36
   0  32   6  237.01   12.46
   0  32  -6  232.23   13.14
   0 -32   7   15.32    5.49
   0 -32  -7   -0.53    3.50
   0 -32   7   18.54    4.84
   0  32   7    3.98    3.44
   0  32  -7    7.30    2.92
   0 -32   8   42.38    7.30
   0 -32  -8   44.55   13.48
   0 -32   8   45.24    7.97
   0  32   8   31.23   19.04
   0  32  -8   22.37    5.96
   0 -32   9   30.95    6.71
   0 -32  -9   23.41    7.09
   0 -32   9   25.83    5.68
   0  32   9   30.10    5.11
   0  32  -9   23.57    7.85
   0 -32  10  157.42   11.27
   0 -32  10  160.93   12.41
   0  32  10  134.57    9.40
   0  32 -10  133.96   15.47
   0 -32  11   67.44   15.23
   0 -32  11   79.22   13.65
   0  32  11   65.11   14.62
   0  32 -11   73.57   14.49
   0 -32  12   15.94    4.75
   0 -32  12    6.40    3.30
   0  32  12    6.35    2.50
   0  32 -12    6.48    3.30
   0 -32  13    5.49    3.35
   0 -32  13    1.55    2.65
   0  32  13    9.46    3.42
   0  32 -13    5.37    3.50
   0 -34   0    7.43    3.94
   0  34   0    4.40    2.53
   0 -34  -1    6.83    5.05
   0 -34   1    5.86    2.86
   0  34  -1    3.52    3.01
   0  34   1    9.26    4.51
   0 -34  -2   13.55    4.28
   0 -34   2   18.23    4.77
   0  34   2   13.57    4.69
   0  34  -2    4.60    4.60
   0 -34  -3   67.97   15.27
   0 -34   3   65.05    4.01
   0  34   3   57.91    8.25
   0  34  -3   55.08   14.40
   0 -34  -4   88.47   15.72
   0  34   4   77.00    7.86
   0  34  -4   72.67   12.37
   0 -34   5   -0.16    2.39
   0 -34  -5    2.57    2.53
   0 -34   5    2.30    2.60
   0  34   5   -1.29    4.14
   0  34  -5    4.77    4.64
   0 -34   6  289.22   17.40
   0 -34  -6  326.42   20.89
   0 -34   6  280.27   16.82
   0  34   6  224.75   14.60
   0  34  -6  273.27   17.46
   0 -34   7   70.02   15.57
   0 -34  -7   76.54   14.17
   0 -34   7   68.55   15.37
   0  34   7   64.17   14.98
   0  34  -7   58.50   17.65
   0 -34   8  218.26   25.56
   0 -34  -8  222.71   19.29
   0 -34   8  230.43   20.27
   0  34   8  188.75   20.62
   0  34  -8  198.11   21.66
   0 -34   9    6.79    5.57
   0 -34   9   -1.60    2.88
   0  34   9    9.28    2.98
   0  34  -9    6.15    3.29
   0 -34  10   81.02   11.05
   0 -34  10   59.10   14.92
   0  34  10   54.24    8.73
   0  34 -10   83.97    7.45
   0 -36   0    6.59    4.34
   0  36   0    9.55    3.40
   0 -36  -1    1.00    2.02
   0 -36   1    3.45    3.37
   0  36   1    5.91    4.23
   0  36  -1   -5.98    4.22
   0 -36  -2   11.01    3.81
   0 -36   2   21.39    6.59
   0  36   2   15.96    8.61
   0  36  -2   22.31   10.62
   0 -36  -3    3.31    3.18
   0 -36   3   -1.02    3.47
   0  36   3    4.08    2.49
   0  36  -3    2.98    3.66
   0 -36  -4   78.00   17.41
   0 -36   4   69.94   16.84
   0  36   4   61.49   16.39
   0  36  -4   67.10   23.76
   0 -36  -5   63.67    5.59
   0  36   5   55.47   13.55
   0  36  -5   71.14   16.91
  -1   1  27    7.13    3.69
  -1  -1  27    9.57    3.47
  -1   1  27    5.56    2.99
  -1  -1  27    5.28    2.83
  -1   1  27    6.48    2.80
  -1  -1  27   12.42    3.82
  -1  -1  26    3.43    3.31
  -1   1  26    0.90    3.80
  -1  -1  26    1.27    1.62
  -1   1  26    3.75    2.65
  -1  -1  26    2.64    2.38
  -1   1  26    9.60    3.41
  -1  -1  25   17.11    6.09
  -1   1  25   16.17    4.57
  -1  -1  25   21.12    3.11
  -1   1  25   21.24    4.33
  -1  -1  25   31.05    6.63
  -1   1  25   22.30    4.61
  -1  -1  24    3.57    2.10
  -1   1  24    6.21    2.50
  -1  -1  24    6.32    3.19
  -1   1  24    0.89    2.36
  -1   1  24    3.84    1.97
  -1  -1  24    1.43    4.02
  -1   1  23   17.31    4.44
  -1  -1  23   11.05    4.20
  -1  -1  23   15.54    3.86
  -1   1  23   11.59    4.37
  -1   1  23    9.66    3.20
  -1  -1  22   95.54   15.32
  -1   1  22   89.97   16.63
  -1  -1  22   76.43   15.72
  -1  -1  22  111.21    7.51
  -1   1  22   85.28    5.00
  -1  -1  21    3.17    2.58
  -1   1  21    2.63    2.79
  -1  -1  21    3.76    3.67
  -1   1  21    4.08    1.68
  -1  -1  21    2.93    2.70
  -1  -1  20  101.30    5.46
  -1   1  20   97.19   18.25
  -1  -1  20   97.18    5.49
  -1  -1  20  104.85    6.42
  -1   1  20  114.19   17.85
  -1   1  19  167.11    9.35
  -1  -1  19  152.15   12.32
  -1  -1  19  174.56   14.76
  -1   1  19  140.73   12.77
  -1  -1  18    5.09    2.15
  -1  -1  18    4.23    1.51
  -1   1  18    3.16    2.93
   1  -1 -17  176.12   15.90
  -1  -1  17  271.67   16.48
  -1   1  17  280.42   19.12
  -1  -1  17  270.51   16.20
   1  -1 -16    6.38    0.91
   1   1 -16    6.72    2.31
  -1  -1  16   -0.88    4.20
  -1   1  16    3.00    3.07
   1   1 -15  700.19   24.67
   1  -1 -15  703.95   24.63
  -1  -1  15 1124.66   39.64
  -1   1  15 1071.74   36.70
   1   1 -14  186.04   11.74
   1  -1 -14  174.13   10.89
  -1   1  14  274.60   17.78
  -1  -1  14  268.45   16.57
  -1   1  13  862.17   32.14
   1   1 -13  549.44    1.75
   1   1 -12   31.72    7.70
   1  -1 -12   32.98    8.02
  -1  -1  12   47.25   12.81
  -1   1  12   42.85    4.85
   1   1 -12   27.68    1.62
   1   1 -11  291.24   15.11
   1  -1 -11  253.30   13.28
  -1  -1  11  463.83   25.79
  -1   1  11  444.81   22.72
   1   1 -11  299.89   15.01
   1  -1 -11  274.66   13.72
   1   1 -10  140.41    8.62
   1  -1 -10  154.11    7.32
  -1   1  10  133.35    7.84
  -1  -1  10  188.59   11.94
  -1   1  10  205.23   12.46
   1  -1 -10  186.33   12.14
   1   1 -10  142.12    8.04
   1  -1 -10  135.24    7.62
   1   1  -9    3.29    0.93
   1  -1  -9    2.29    1.20
  -1  -1   9    4.66    0.98
  -1   1   9    1.75    1.75
  -1  -1   9    1.59    1.84
  -1   1   9    5.93    1.95
   1  -1  -9    2.62    1.60
   1   1  -9    4.63    0.48
   1  -1  -9    3.00    0.79
   1   1  -8   33.35    4.53
   1  -1  -8   35.30    2.93
  -1  -1   8   33.07    2.40
  -1   1   8   36.34    2.12
  -1  -1   8   48.41    5.99
  -1   1   8   52.83    2.73
   1  -1  -8   49.17    2.54
   1   1  -8   31.28    1.36
   1  -1  -8   38.36    1.85
   1   1  -7    0.54    1.20
   1  -1  -7    0.03    0.84
  -1  -1   7   -0.94    1.08
  -1   1   7    1.03    0.79
  -1  -1   7    2.34    0.78
  -1   1   7    1.12    0.59
   1  -1  -7    0.48    0.43
   1   1  -6   48.92    2.62
   1  -1  -6   49.02    2.43
  -1  -1   6   43.58    2.25
  -1   1   6   45.16    2.17
  -1  -1   6   62.81    3.24
  -1   1   6   59.73    2.84
   1  -1  -6   42.64    1.94
   1   1  -5 1491.03   17.96
   1  -1  -5 1539.52   18.23
  -1   1   5 1502.72   17.94
  -1  -1   5 2074.55   24.52
  -1   1   5 2039.41   24.13
  -1   1   5 1402.91   16.25
   1  -1  -5 1507.17   17.41
  -1  -1   4   21.24    1.25
  -1   1   4   20.76    1.11
   1   1  -4   27.59    1.57
  -1   1   4   25.31    1.72
  -1   1   4   18.60    1.21
   1  -1  -4   19.41    0.95
  -1   1   3 1854.51   21.51
   1  -1   3  496.77   11.63
   1   1   4  122.93    4.99
   1  -1   4  231.16    8.71
   1   1   4  224.18    7.84
   1  -1   4  227.72    8.70
   1   1   4  222.60    2.10
   1   1   4  154.75    1.14
  -1   1  -4  170.44    5.87
   1  -1   4  160.02    1.09
   1   1   5  766.17   18.03
   1  -1   5 1175.80   27.63
   1   1   5 1227.15   28.74
   1  -1   5 1217.68   28.60
   1   1   5 1260.92   29.51
  -1  -1  -5 1287.48   30.11
   1   1   5  862.44   20.03
  -1   1  -5  901.51   20.96
   1  -1   5  823.48   19.17
   1  -1   6   32.66    1.78
   1   1   6   34.97    2.82
   1  -1   6   49.21    3.11
   1   1   6   48.05    2.92
   1  -1   6   54.63    3.11
   1   1   6   53.70    2.37
  -1  -1  -6   55.75    2.67
  -1   1  -6   39.97    0.85
   1   1   6   36.37    1.57
   1  -1   7   68.57    3.18
   1   1   7   79.37    3.50
   1  -1   7  121.53    5.75
   1   1   7  115.85    5.30
   1  -1   7  120.53    5.42
   1   1   7  118.62    5.32
  -1   1  -7  113.65    4.94
  -1  -1  -7  114.09    4.84
  -1   1  -7   86.34    3.49
   1  -1   8  124.98    7.35
   1   1   8  123.04    7.24
   1  -1   8  191.98   12.29
   1   1   8  193.79   11.16
   1  -1   8  208.30   12.21
   1   1   8  199.27   11.60
  -1   1  -8  207.38   11.95
  -1  -1  -8  199.43   11.45
  -1   1  -8  142.23    8.00
   1  -1   9   90.72    5.49
   1   1   9   94.10    6.34
   1  -1   9  149.34    8.97
   1   1   9  134.35    7.98
   1  -1   9  141.94    8.75
   1   1   9  143.71    8.70
  -1   1  -9  140.78    9.01
  -1  -1  -9  134.71    8.03
  -1   1  -9   92.54    5.21
   1  -1  10   11.20    3.86
   1   1  10   13.27    3.33
   1   1  10   20.87    7.09
   1  -1  10   19.82    5.76
   1  -1  10   19.66    6.17
   1   1  10    9.95    3.88
  -1   1 -10   13.82    3.06
  -1  -1 -10   19.12    1.31
   1  -1  11  291.54   15.38
   1   1  11  261.81   13.96
   1  -1  11  299.40   15.57
   1   1  11  273.91   14.67
   1   1  12   12.90    2.10
   1  -1  12    6.94    3.80
   1  -1  12    6.96    4.39
   1   1  12   13.29    2.51
   1   1  13  530.74   26.62
   1  -1  13  525.76   24.59
   1  -1  13  547.97   24.98
   1   1  13  514.73   27.40
   1  -1  14   22.57    4.33
   1   1  14   18.57    3.54
   1  -1  14   15.46    3.81
   1   1  14   23.93    4.49
   1  -1  14   23.53    5.50
   1  -1  15  473.42   27.30
   1   1  15  498.02   29.89
   1  -1  15  449.66   20.66
   1   1  15  493.71   23.30
   1  -1  15  508.47   28.89
   1  -1  16  163.40   16.30
   1   1  16  159.71   13.87
   1  -1  16  136.24   11.70
   1   1  16  167.78   14.47
   1  -1  16  164.25   13.00
   1  -1  17  127.66   11.71
   1   1  17  115.43    8.69
   1  -1  17  122.95   13.37
   1  -1  17  128.11   11.25
   1   1  17  131.56   11.59
   1   1  18   22.10    6.41
   1  -1  18   21.24    3.74
   1  -1  18   20.79   10.25
   1  -1  18   21.52    6.76
   1   1  18   23.71   11.19
   1  -1  19   22.26    4.00
   1   1  19   18.48    4.84
   1   1  19   21.18    8.29
   1  -1  19   16.57    5.73
   1  -1  19   25.55    4.13
   1   1  19   17.35    3.31
   1  -1  20    9.26    3.70
   1   1  20    6.15    2.04
   1  -1  20   14.37    4.20
   1   1  20   11.28    2.91
   1  -1  20    5.56    1.95
   1   1  20   10.36    4.30
   1   1  21   78.92    8.41
   1  -1  21   64.99   10.16
   1  -1  21   63.52   15.56
   1   1  21   76.29   16.88
   1  -1  21   76.58   13.89
   1   1  21   67.56   11.34
   1  -1  22   18.66    4.75
   1   1  22    8.43    2.59
   1  -1  22   11.94    4.22
   1   1  22   15.42    5.03
   1  -1  22   17.93    4.16
   1   1  22   12.90    3.79
   1  -1  23   50.64    8.78
   1   1  23   53.13   13.95
   1  -1  23   55.38   33.79
   1   1  23   58.74   12.30
   1  -1  23   52.60   12.79
   1   1  23   62.09   37.09
   1   1  24   24.51    3.51
   1  -1  24   25.05    5.40
   1  -1  24   28.71    6.56
   1   1  24   34.77    8.68
   1   1  24   32.43    4.48
   1  -1  24   30.02    7.26
   1   1  25   78.03   11.76
   1  -1  25   79.05   11.70
   1  -1  25   89.66    7.72
   1   1  25   80.57   17.91
   1   1  25   94.17   15.06
   1  -1  25   84.77   47.69
   1  -1  26   18.99    3.50
   1   1  26   24.30    5.42
   1  -1  26   24.21    6.61
   1   1  26   31.69    7.45
   1  -1  26   28.68    7.32
   1   1  26   19.77    3.88
  -1  -3  27   47.24    9.23
  -1   3  27   34.80    8.33
  -1  -3  27   39.96   10.89
  -1   3  27   34.39    9.20
  -1  -3  27   31.44   11.25
  -1   3  27   29.26    6.21
  -1   3  26   -2.66    3.32
  -1  -3  26   -0.90    3.60
  -1  -3  26    4.35    2.25
  -1   3  26    5.99    2.54
  -1  -3  26    0.66    4.41
  -1   3  26    0.73    1.61
  -1   3  25    4.25    3.44
  -1  -3  25    0.71    2.54
  -1  -3  25    2.89    2.86
  -1  -3  25    3.45    3.04
  -1   3  25    3.72    2.53
  -1  -3  24    6.72    5.15
  -1   3  24    1.05    2.32
  -1  -3  24   -4.57    3.46
  -1   3  24    4.42    2.66
  -1  -3  24    2.69    2.04
  -1  -3  23   55.14   15.29
  -1   3  23   67.61    8.84
  -1  -3  23   38.97   11.37
  -1  -3  23   62.83   37.49
  -1   3  23   58.88   11.44
  -1  -3  22   38.86    7.01
  -1   3  22   34.90    7.56
  -1  -3  22   35.00    8.44
  -1  -3  22   42.37    8.70
  -1   3  22   35.32    7.70
  -1  -3  21  169.92   16.36
  -1   3  21  148.84    9.72
  -1  -3  21  139.44   10.51
  -1   3  21  169.88   14.71
  -1  -3  21  175.05   17.96
  -1  -3  20    4.86    2.72
  -1   3  20   -2.69    2.96
  -1  -3  20    4.19    2.81
  -1  -3  20    6.60    3.04
  -1   3  20   -3.14    3.01
  -1  -3  19   70.29   16.34
  -1  -3  19   51.57   13.06
  -1  -3  19   63.39   13.51
  -1   3  19   60.99    4.73
   1  -3 -18   13.60    4.11
  -1  -3  18   34.77    7.56
  -1  -3  18   30.05    6.19
  -1  -3  18   31.57    7.57
  -1   3  18   27.67    4.49
   1  -3 -17  351.29   23.29
  -1  -3  17  577.47   35.72
  -1  -3  17  523.82   29.77
  -1  -3  17  615.21   37.76
  -1   3  17  592.90   34.74
   1  -3 -16    8.84    2.91
  -1  -3  16    1.15    2.03
  -1  -3  16    6.30    2.94
  -1  -3  16    6.53    1.81
  -1   3  16   -2.05    4.05
   1  -3 -15   79.51    6.49
  -1  -3  15   99.59    8.97
  -1  -3  15   96.29    7.22
  -1  -3  15  111.95    8.82
  -1   3  15  113.25    9.83
   1   3 -15   70.79    5.34
   1   3 -15   66.48    5.12
   1   3 -14   22.04    4.58
   1  -3 -14   26.41    6.36
  -1  -3  14   37.96    8.44
  -1   3  14   41.19    3.48
   1   3 -14   21.68    1.59
   1   3 -13  336.97   15.94
   1  -3 -13  381.26   18.51
  -1  -3  13  609.33   29.14
  -1   3  13  579.57   28.74
   1   3 -13  351.75   15.57
   1   3 -12  126.75    8.54
   1  -3 -12  135.88    8.91
  -1  -3  12  211.22   13.65
  -1   3  12  199.52   12.78
   1   3 -11   53.15    3.31
   1  -3 -11   64.55    3.63
  -1  -3  11   88.56    5.09
  -1   3  11   91.54    7.41
   1   3 -10   58.64    4.30
   1  -3 -10   60.33    4.03
  -1   3  10   56.92    3.63
  -1  -3  10   86.14    6.10
  -1   3  10   84.66    5.79
   1  -3 -10   70.56    4.40
   1   3  -9    2.28    1.55
   1  -3  -9    1.88    5.63
  -1  -3   9    3.16    1.42
  -1   3   9    2.76    1.46
  -1  -3   9    2.92    3.03
  -1   3   9    4.06    1.40
   1  -3  -9    4.66    1.99
  -1   3   9    3.92    0.96
   1   3  -8    1.32    1.45
   1  -3  -8    0.97    1.28
  -1  -3   8    0.44    0.83
  -1   3   8    1.24    0.78
  -1  -3   8   -1.67    1.93
  -1   3   8   -1.69    1.26
   1  -3  -8   -0.76    1.19
  -1   3   8    0.46    0.34
   1  -3  -8    0.32    0.18
  -1  -3   7  702.95   16.87
   1  -3  -7  760.40   18.26
  -1   3   7  773.58   18.46
  -1  -3   7 1110.99   26.57
   1   3  -7 1032.17   24.52
  -1   3   7 1041.72   25.28
   1  -3  -7 1004.31   23.84
  -1   3   7  789.81   18.46
   1  -3  -7  717.20   16.77
   1   3  -6  284.90   10.35
  -1  -3   6  281.56   10.00
   1  -3  -6  331.26   11.49
  -1   3   6  320.17   11.09
  -1  -3   6  444.38   15.40
   1   3  -6  421.70   14.59
  -1   3   6  426.67   14.64
   1  -3  -6  409.55   14.07
  -1   3   6  308.45   10.49
   1  -3  -6  289.74    9.87
   1   3  -5  515.17   12.44
  -1  -3   5  508.57   12.71
   1  -3  -5  583.52   13.90
  -1   3   5  591.33   14.02
  -1  -3   5  662.16   15.67
  -1  -3   5  797.67   19.03
   1   3  -5  726.91   17.79
  -1   3   5  730.83   17.30
  -1   3   5  553.51   13.20
   1  -3  -5  512.46   12.07
   1   3  -4 3174.02   36.98
  -1  -3   4 3569.57   41.41
   1  -3  -4 3755.81   43.29
  -1   3   4 3794.77   43.66
  -1  -3   4 4052.11   46.49
  -1  -3   4 4990.32   57.91
   1   3  -4 4860.50   56.20
  -1   3   4 4756.04   54.65
  -1   3   4 3601.28   41.30
   1  -3  -4 3443.29   39.55
  -1  -3   3 1787.25   20.91
  -1   3   3 2062.40   23.92
  -1   3   3 2404.18   27.95
  -1   3   3 2384.38   27.52
   1   3  -3 2585.52   29.99
  -1   3   2  333.19   11.32
  -1   3   2  347.32   11.82
   1   3  -2  319.86   10.79
  -1   3   2  340.21   11.54
   1   3  -2  399.30   13.55
  -1   3  -2  888.95   20.85
  -1   3  -2  855.34   20.09
  -1   3  -2  880.79   20.66
   1  -3   2  662.92   15.54
   1   3   3  338.36   11.46
  -1   3  -3  478.39   16.27
   1   3   3  477.89   16.11
  -1   3  -3  419.05   14.29
  -1   3  -3  480.96   16.38
   1   3   3  490.96   16.54
  -1  -3  -3  510.39   17.20
  -1   3  -3  365.85   12.44
   1   3   4 1712.63   19.85
   1  -3   4 2481.70   29.58
  -1   3  -4 2428.20   28.63
   1   3   4 2407.74   27.77
   1  -3   4 2223.94   26.43
   1  -3   4 2446.52   29.05
  -1   3  -4 2443.58   28.87
   1   3   4 2426.47   27.99
  -1  -3  -4 2548.43   29.34
  -1   3  -4 1787.13   20.87
   1   3   5   39.35    1.88
   1  -3   5   53.99    2.82
   1   3   5   51.48    1.35
   1  -3   5   52.37    2.69
  -1   3  -5   42.02    2.11
   1  -3   5   52.63    1.83
   1   3   5   52.95    1.21
  -1  -3  -5   57.56    2.67
  -1   3  -5   36.87    1.58
   1   3   6    1.47    0.76
   1  -3   6    1.76    2.16
   1   3   6    1.14    0.82
   1  -3   6    2.03    1.63
   1  -3   6    1.09    1.51
   1   3   6    1.23    1.30
  -1  -3  -6    2.35    1.11
  -1   3  -6    1.70    0.62
   1  -3   7  121.05    5.18
   1   3   7  156.36    3.74
   1  -3   7  224.00    8.14
   1   3   7  202.96    9.36
   1  -3   7  198.00    3.57
   1  -3   7  219.08    3.09
   1   3   7  210.58    9.66
  -1  -3  -7  226.87    2.26
  -1   3  -7  159.31    1.72
   1  -3   8  192.04    9.01
   1   3   8  231.01   10.28
   1  -3   8  343.31   15.20
   1   3   8  333.76   14.69
   1  -3   8  299.27   13.20
   1  -3   8  343.23   15.16
   1   3   8  341.26   15.21
  -1  -3  -8  356.50   15.80
  -1   3  -8  234.00   10.11
   1   3   9  920.81   26.24
   1  -3   9 1273.24   22.67
   1   3   9 1292.72   22.40
   1  -3   9 1350.65   23.88
   1   3   9 1329.99   23.05
  -1  -3  -9 1305.09    6.26
  -1   3  -9  916.43   25.72
   1   3  10   50.43    4.48
   1  -3  10   90.30    7.93
   1   3  10   77.91    5.40
   1  -3  10   78.38    7.60
   1  -3  10   94.55    6.91
   1   3  10   75.91    5.28
  -1  -3 -10   79.46    4.95
  -1   3 -10   58.80    4.15
   1   3  11  281.96   14.56
   1  -3  11  373.22   21.94
   1   3  11  381.30   22.27
   1  -3  11  375.99   19.66
   1  -3  11  387.01   23.46
   1   3  11  386.32   22.01
  -1  -3 -11  361.43   19.28
  -1   3 -11  267.67   13.44
   1  -3  12   67.37    5.82
   1   3  12   60.46    4.62
   1  -3  12   54.89    7.90
   1  -3  12   72.47    6.29
   1   3  12   61.24    5.00
  -1   3 -12   47.61    3.29
   1  -3  13 1499.61   47.97
   1   3  13 1421.57   43.80
   1  -3  13 1401.01   43.76
   1  -3  13 1585.50   49.97
   1   3  13 1577.17   48.41
   1  -3  14   40.65   11.86
   1   3  14   42.19    3.71
   1  -3  14   26.06   11.05
   1  -3  14   40.55   10.82
   1   3  14   44.89    3.29
   1  -3  15  166.54   15.82
   1   3  15  176.62   13.97
   1  -3  15  158.55   12.82
   1  -3  15  161.97   14.47
   1   3  15  163.18   12.62
   1  -3  16   49.90   15.02
   1   3  16   55.05   11.75
   1  -3  16   43.68   12.36
   1  -3  16   53.66    5.43
   1   3  16   49.57    4.71
   1  -3  17   58.48   14.62
   1   3  17   58.25    5.90
   1  -3  17   58.98    3.92
   1  -3  17   47.74   14.14
   1   3  17   53.56   11.82
   1   3  18  161.52   11.19
   1  -3  18  195.45   16.40
   1  -3  18  160.66   14.45
   1  -3  18  179.49   14.59
   1   3  18  166.15   11.87
   1  -3  19  160.33   15.41
   1   3  19  157.29   12.68
   1  -3  19  155.15   10.00
   1  -3  19  180.71   20.27
   1   3  19  151.21   12.51
   1  -3  20   82.33    6.52
   1   3  20   85.84   17.06
   1  -3  20   71.17    4.88
   1  -3  20   97.94    7.51
   1   3  20   75.22   15.40
   1   3  21    2.35    1.67
   1  -3  21   -3.08    4.51
   1   3  21    3.16    1.80
   1  -3  21    1.95    1.94
   1   3  22    1.05    1.99
   1  -3  22    4.24    2.51
   1  -3  22    1.02    2.76
   1   3  22    7.81    3.12
   1  -3  22   -0.15    2.33
   1   3  22   -4.02    3.62
   1   3  23  101.46   18.97
   1  -3  23  122.69    9.70
   1  -3  23  118.46   21.29
   1   3  23  105.25   22.80
   1  -3  23  127.61   12.87
   1   3  23  117.10   12.84
   1  -3  24    4.00    2.54
   1   3  24    0.60    1.66
   1  -3  24   -0.46    3.94
   1   3  24   -0.20    4.30
   1   3  24    1.52    1.74
   1  -3  24    2.13    2.19
   1  -3  25    4.38    3.05
   1   3  25    5.76    2.76
   1  -3  25    1.01    3.14
   1   3  25    1.06    2.58
   1   3  25   11.49    3.49
   1  -3  25    2.37    2.79
   1   3  26    6.44    3.22
   1  -3  26   10.44    4.77
   1  -3  26    3.26    2.37
   1   3  26    5.11    3.57
   1   3  26    5.50    3.25
   1  -3  26    9.05    3.32
  -1  -5  26    8.23    3.49
  -1   5  26    5.04    1.87
  -1  -5  26    4.13    2.38
  -1  -5  26    0.92    2.09
  -1   5  26    4.46    2.88
  -1  -5  25  139.07   14.44
  -1   5  25  117.22   14.22
  -1  -5  25  106.81   16.64
  -1  -5  25  134.21   19.01
  -1   5  25  121.77   14.18
  -1  -5  24   12.00    4.70
  -1   5  24    9.91    2.50
  -1  -5  24   11.27    7.99
  -1  -5  24   19.35    6.15
  -1   5  24    4.44    2.36
  -1  -5  23    7.57    3.83
  -1   5  23    3.84    1.96
  -1  -5  23    1.21    1.97
  -1  -5  23    7.60    3.70
  -1   5  23    7.25    2.89
  -1  -5  22    4.95    2.64
  -1   5  22    4.53    2.69
  -1  -5  22    4.39    2.65
  -1  -5  22    6.21    2.69
  -1   5  22    2.23    1.60
  -1  -5  21    4.40    1.95
  -1   5  21    2.17    2.35
  -1  -5  21    1.60    2.57
  -1  -5  21    5.49    2.83
  -1   5  21    2.99    2.48
  -1  -5  20   18.99    5.26
  -1   5  20   23.49    5.69
  -1  -5  20   17.11    4.12
  -1  -5  20   25.36    5.76
  -1   5  20   23.71    4.34
   1  -5 -19  191.19   10.39
  -1  -5  19  302.55   19.51
  -1  -5  19  267.81   14.76
  -1  -5  19  283.93   18.92
  -1   5  19  294.00   16.49
   1  -5 -18   11.67    3.53
  -1  -5  18   27.41    7.56
  -1  -5  18   12.15    4.96
  -1  -5  18   27.28    7.07
  -1   5  18   23.33    5.82
   1  -5 -17   18.12    7.71
  -1  -5  17   20.93    6.34
  -1  -5  17   16.02    4.46
  -1  -5  17   18.32    5.88
  -1   5  17   22.00    6.46
   1   5 -17   10.11    1.53
   1   5 -17   11.73    1.15
   1  -5 -16    1.22    0.93
  -1  -5  16    3.40    2.93
  -1  -5  16    2.17    1.71
  -1  -5  16    6.71    3.19
  -1   5  16    0.25    3.12
   1   5 -16    0.64    0.41
   1   5 -16    1.65    0.47
   1  -5 -15  534.42   18.59
  -1  -5  15  779.15   26.32
  -1  -5  15  753.41   25.51
  -1  -5  15  857.17   28.31
  -1   5  15  844.39   28.29
   1  -5 -14    1.32    1.06
  -1  -5  14    3.40    1.41
  -1  -5  14   -0.51    2.16
  -1  -5  14    3.77    2.92
  -1   5  14    2.19    1.52
   1  -5 -13    6.82    1.48
  -1  -5  13   14.80    4.72
  -1  -5  13   11.01    5.96
  -1  -5  13    8.81    5.40
  -1   5  13   15.60    7.58
   1  -5 -12  160.20   11.13
  -1  -5  12  216.48   12.28
  -1  -5  12  251.50   14.41
  -1   5  12  248.07   16.86
  -1   5  12  142.19    9.49
   1   5 -11    3.68    1.70
   1  -5 -11    4.43    1.40
  -1   5  11    1.10    0.75
  -1  -5  11    2.15    2.09
  -1  -5  11    3.43    3.80
  -1   5  11   -0.03    1.98
   1  -5 -11    0.97    0.80
  -1   5  11    0.80    0.58
   1   5 -10  604.45   22.69
   1  -5 -10  701.24   25.25
  -1   5  10  676.48   23.92
  -1  -5  10  807.08   28.63
  -1  -5  10  960.26   34.54
  -1   5  10  954.45   33.84
   1  -5 -10  856.98   30.25
  -1   5  10  679.60   23.72
   1   5  -9  775.85   22.40
   1  -5  -9 1029.10   18.93
  -1   5   9 1048.67   18.55
  -1  -5   9 1197.15   20.83
  -1  -5   9 1352.89   23.76
  -1   5   9 1365.94   23.47
   1  -5  -9 1263.35   22.35
  -1   5   9 1000.72   17.05
   1   5  -8  186.25    9.33
  -1  -5   8  190.73    8.97
   1  -5  -8  221.21   10.57
  -1   5   8  216.52    9.52
  -1  -5   8  257.53   11.40
  -1  -5   8  292.50   14.10
   1   5  -8  268.77   12.05
  -1   5   8  279.53   12.70
   1  -5  -8  269.32   11.76
  -1   5   8  213.79    9.41
   1   5  -7  154.24    5.99
  -1  -5   7  168.00    6.23
   1  -5  -7  185.77    6.69
  -1   5   7  182.69    3.30
  -1   5   7  207.37    7.93
  -1  -5   7  203.77    7.29
  -1  -5   7  245.75    9.10
   1   5  -7  225.05    3.06
  -1   5   7  235.38    8.40
   1  -5  -7  226.69    8.35
  -1   5   7  171.65    6.03
   1   5  -6  190.38    7.20
  -1  -5   6  192.59    6.96
   1  -5  -6  221.11    7.76
  -1   5   6  219.22    8.15
  -1   5   6  262.73    9.23
  -1  -5   6  241.90    8.45
  -1  -5   6  283.99   17.48
   1   5  -6  284.74   10.90
  -1   5   6  268.41    9.64
   1  -5  -6  256.04    8.94
  -1   5   6  205.15    7.21
   1   5  -5 2473.23   29.52
  -1  -5   5 2646.77   31.07
   1  -5  -5 3142.88   36.36
  -1   5   5 3245.77   37.58
  -1   5   5 3544.86   41.25
  -1  -5   5 3558.08   41.07
  -1  -5   5 4144.12   48.22
   1   5  -5 4043.69   47.26
  -1   5   5 3734.61   43.22
   1  -5  -5 3662.57   42.27
  -1   5   5 2856.58   33.13
   1   5  -4    1.96    1.12
   1  -5  -4    6.21    1.31
  -1   5   4    6.39    1.96
   1  -5  -4    8.46    2.51
  -1   5   4    4.94    0.83
  -1  -5   4    4.79    1.15
   1   5  -4    5.84    2.17
  -1   5   4    5.82    1.95
  -1  -5   4    3.75    2.44
   1   5  -4    4.07    1.02
  -1   5   4    5.89    1.43
  -1   5   4    4.73    0.87
   1   5  -3  425.07   10.36
   1  -5  -3  610.33   14.38
  -1   5   3  612.29   14.39
   1  -5  -3  697.40   17.38
  -1   5   3  704.82   16.69
  -1  -5   3  624.56   14.73
   1   5  -3  585.61   13.76
   1  -5  -3  647.10   15.28
  -1   5   3  611.63   14.41
  -1  -5   3  725.23   17.31
   1   5  -3  692.37   16.41
  -1   5   3  503.83   12.02
   1   5  -2   10.01    2.05
   1  -5  -2    9.72    1.89
  -1   5   2   10.69    0.85
   1  -5  -2   10.39    4.10
   1   5  -2   11.16    1.50
   1  -5  -2   10.02    1.37
  -1   5   2    9.51    1.44
  -1  -5   2   11.98    1.78
   1   5  -2   14.06    0.96
  -1   5   2   11.11    3.31
  -1   5   1   17.84    1.05
  -1   5   1   18.79    1.27
  -1  -5   1   17.69    1.25
   1   5  -1   17.99    1.02
  -1   5   0  595.92   14.05
  -1  -5   0  666.22   15.61
  -1   5   0  586.37   13.82
  -1  -5   0  654.04   15.29
   1   5   0  662.18   15.48
   1   5   0  554.85   13.07
  -1  -5  -1  672.07   15.62
  -1   5  -1  950.84   22.26
  -1  -5  -1  977.95   22.69
   1   5   1  933.46   21.80
  -1   5  -1  946.28   22.18
  -1  -5  -1 1006.25   23.36
   1   5   1 1014.15   23.53
   1   5   1  850.97   19.93
   1  -5   2 1615.50   19.45
  -1  -5  -2 1531.68   17.99
   1   5   2 1635.74   19.17
  -1   5  -2 1531.75   18.16
   1  -5   2 1639.15   19.45
  -1   5  -2 1603.92   19.02
  -1   5  -2 1260.81   15.04
  -1  -5  -2 1461.80   17.13
  -1  -5  -3   21.74    0.93
   1   5   3   26.96    1.12
   1  -5   3   34.24    2.40
  -1   5  -3   33.06    1.80
   1   5   3   28.75    1.62
   1  -5   3   30.29    2.24
  -1   5  -3   27.54    1.42
   1   5   3   28.16    1.23
   1  -5   3   31.93    2.43
  -1   5  -3   27.02    2.71
   1   5   3   30.01    1.31
  -1   5  -3   23.14    1.38
  -1  -5  -4  599.16   14.02
   1   5   4  696.43   16.24
   1  -5   4  888.69   21.14
  -1   5  -4  896.83   21.40
   1   5   4  763.57   18.16
   1  -5   4  873.98   20.65
  -1   5  -4  775.56   18.61
   1  -5   4  891.19   21.18
  -1   5  -4  882.43   20.96
   1   5   4  899.25   20.92
  -1  -5  -4  870.49   20.26
  -1   5  -4  651.30   15.50
  -1  -5  -5  549.24   12.99
   1   5   5  624.94   14.65
   1  -5   5  843.57   20.25
  -1   5  -5  819.90   19.72
   1  -5   5  765.48   18.25
  -1   5  -5  696.67   16.76
   1  -5   5  833.53   19.97
  -1   5  -5  820.08   19.72
   1   5   5  857.44   20.04
  -1  -5  -5  816.30   19.12
  -1   5  -5  593.29   14.08
  -1  -5  -6  198.78    6.94
   1   5   6  226.02    8.05
   1  -5   6  307.95   11.84
  -1   5  -6  328.81   12.33
   1  -5   6  270.01   10.01
  -1   5  -6  247.29    8.71
   1  -5   6  310.56   11.56
  -1   5  -6  296.52   11.53
   1   5   6  316.52   10.85
  -1  -5  -6  308.53   10.55
  -1   5  -6  228.37    8.09
  -1  -5  -7  528.76   12.62
   1   5   7  606.52   14.70
   1  -5   7  831.68   20.11
   1  -5   7  750.86   18.91
  -1   5  -7  648.54   15.68
   1  -5   7  839.84   20.46
   1   5   7  843.66   19.92
  -1  -5  -7  825.72   19.45
  -1   5  -7  628.94   15.02
   1  -5   8    3.94    1.98
  -1  -5  -8    7.58    1.73
   1   5   8    5.73    1.45
   1  -5   8    5.22    0.82
   1  -5   8    7.07    3.02
   1  -5   8    8.21    3.55
   1   5   8    8.36    2.35
  -1  -5  -8    7.17    2.41
  -1   5  -8    4.83    1.61
  -1  -5  -9  265.57   11.75
   1   5   9  285.88   12.47
   1  -5   9  391.44   17.42
   1  -5   9  360.92   15.90
   1  -5   9  413.25   18.32
   1   5   9  410.95   18.39
  -1  -5  -9  400.92   17.52
  -1   5  -9  289.45   12.97
   1   5  10   54.72    3.01
   1  -5  10   87.01   11.33
   1  -5  10   77.91    4.74
   1  -5  10   91.54   24.28
   1   5  10   82.17    3.93
  -1  -5 -10   85.28    5.88
  -1   5 -10   57.95    3.46
   1   5  10   56.37    2.76
   1   5  11 3434.03   14.29
  -1   5 -11 2482.61    8.06
   1   5  12   44.69   10.63
   1  -5  12   55.53    5.49
   1   5  12   67.10    5.22
   1  -5  12   67.35    7.52
   1  -5  12   72.17   28.06
   1   5  12   72.03    9.87
  -1  -5 -12   57.78   15.33
  -1   5 -12   51.60    4.39
   1  -5  13  201.88   20.16
   1   5  13  156.90   12.00
   1  -5  13  180.46   13.17
   1  -5  13  180.04   13.16
   1   5  13  164.55   13.14
  -1   5 -13  129.15    9.05
   1  -5  14   -2.46    3.47
   1   5  14   -2.76    2.34
   1  -5  14    4.12    3.28
   1  -5  14   -2.56    3.57
   1   5  14   -2.04    2.47
  -1   5 -14    0.46    0.41
   1  -5  15  228.09   17.35
   1   5  15  194.57    8.93
   1  -5  15  209.93   17.25
   1  -5  15  213.98   20.19
   1   5  15  217.87   19.19
  -1   5 -15  148.68    1.37
   1  -5  16   45.12    8.79
   1   5  16   35.68    6.94
   1  -5  16   41.20   10.93
   1  -5  16   38.88    8.04
   1   5  16   31.59    5.04
  -1   5 -16   23.47    0.89
   1  -5  17   39.84   10.05
   1   5  17   37.25   10.66
   1  -5  17   34.63    9.46
   1  -5  17   51.80   26.82
   1   5  17   41.95    4.77
   1  -5  18  181.27   13.23
   1   5  18  177.73   12.87
   1  -5  18  173.12   12.33
   1  -5  18  185.87   14.59
   1   5  18  177.93   13.71
   1  -5  19   12.22    3.36
   1   5  19   10.01    2.92
   1  -5  19    6.79    3.44
   1  -5  19   11.14    2.91
   1  -5  20   29.60    6.18
   1   5  20   31.57    8.20
   1  -5  20   27.08    8.89
   1  -5  20   32.74    5.90
   1   5  20   26.66    7.80
   1  -5  21  200.80   18.76
   1   5  21  180.13   15.32
   1  -5  21  193.93   15.10
   1  -5  21  193.22   17.19
   1   5  21  174.21   15.21
   1  -5  22   10.89    3.23
   1   5  22    4.49    2.39
   1  -5  22    5.63    4.24
   1  -5  22    4.61    3.25
   1   5  22    7.76    3.03
   1  -5  23    2.83    2.62
   1   5  23    3.74    2.69
   1  -5  23    3.54    3.15
   1  -5  23    4.31    2.41
   1   5  23    1.19    3.28
   1  -5  24    7.65    4.22
   1   5  24    0.99    1.74
   1  -5  24    2.19    2.56
   1   5  24    2.74    1.77
   1  -5  25  108.71   20.06
   1   5  25   78.40   12.83
   1  -5  25   91.10   21.12
   1   5  25   87.00   11.07
   1  -5  25   97.32   10.34
   1   5  25   86.29   14.77
   1  -5  26    4.83    2.62
   1  -5  26    0.10    3.45
   1   5  26    2.42    3.57
   1  -5  26    4.42    3.02
  -1  -7  26    2.43    4.33
  -1   7  26    3.05    2.10
  -1  -7  26    5.62    2.29
  -1  -7  25   12.73    9.33
  -1   7  25    3.22    2.28
  -1  -7  25    2.01    2.15
  -1  -7  25   -1.45    4.72
  -1   7  25    1.75    1.88
  -1  -7  24   51.89    9.94
  -1   7  24   62.19    8.48
  -1  -7  24   47.34   15.91
  -1  -7  24   63.13   10.14
  -1   7  24   47.90   10.29
  -1  -7  23   63.39    7.56
  -1   7  23   62.12   13.82
  -1  -7  23   60.28   10.98
  -1  -7  23   63.32    9.23
  -1   7  23   64.21   12.97
  -1  -7  22   53.33   10.89
  -1   7  22   49.11    5.66
  -1  -7  22   46.26    9.24
  -1  -7  22   44.52    8.30
  -1   7  22   63.01   15.12
  -1  -7  21  174.13   16.58
  -1   7  21  159.81   12.59
  -1  -7  21  163.04   12.27
  -1  -7  21  169.78   17.58
  -1   7  21  157.98   14.01
   1  -7 -20   58.15    9.37
  -1  -7  20   98.91    7.84
  -1  -7  20   79.08   16.20
  -1  -7  20  106.04    9.49
  -1   7  20   91.82    6.33
   1  -7 -19    9.59    3.27
  -1  -7  19   13.42    4.49
  -1  -7  19   14.54    3.26
  -1  -7  19   12.87    3.72
  -1   7  19    5.15    2.32
   1  -7 -18    0.71    1.91
  -1  -7  18    7.18    3.32
  -1  -7  18    6.13    3.50
  -1  -7  18    4.11    3.25
  -1   7  18    4.44    2.59
   1   7 -18    4.05    1.46
   1  -7 -17  377.08   14.80
  -1  -7  17  576.22   27.58
  -1  -7  17  541.20   21.20
  -1  -7  17  593.39   22.63
  -1   7  17  564.26   21.89
   1   7 -17  370.37   13.29
   1  -7 -16   12.58    3.85
  -1  -7  16   15.07    3.33
  -1  -7  16    9.55    5.00
  -1  -7  16   17.92    5.44
  -1   7  16   11.62    3.37
   1  -7 -15   13.18    4.12
  -1  -7  15   17.83    3.91
  -1  -7  15   14.44    3.47
  -1  -7  15   18.42    6.83
  -1   7  15   21.10    6.19
   1  -7 -14   54.90    5.70
  -1  -7  14   75.33    7.30
  -1  -7  14   76.21    6.98
  -1  -7  14   89.71    8.42
  -1   7  14   82.37    8.43
  -1   7  14   49.48    4.03
   1  -7 -13   65.88    5.64
  -1  -7  13  122.11   15.03
  -1  -7  13   94.18    7.95
  -1  -7  13  103.48   11.23
  -1   7  13  105.63    8.52
  -1   7  13   71.40    5.77
   1  -7 -12   50.35    5.66
  -1  -7  12   65.66    5.74
  -1  -7  12   52.69    4.50
  -1  -7  12   73.97    7.19
  -1   7  12   62.03    7.78
  -1   7  12   43.50    3.30
   1  -7 -11  469.88   17.01
  -1   7  11  481.55   17.30
  -1  -7  11  646.20   23.81
  -1  -7  11  585.09   20.98
  -1  -7  11  670.82   24.99
  -1   7  11  657.92   23.70
   1  -7 -11  578.31   20.71
  -1   7  11  466.89   16.52
   1  -7 -10 1014.94   26.20
  -1   7  10  983.82   24.91
  -1  -7  10 1355.57   34.19
  -1  -7  10 1163.73   29.94
  -1  -7  10 1354.06   34.09
  -1   7  10 1298.08   33.43
   1  -7 -10 1208.10   30.44
  -1   7  10  976.51   24.16
   1  -7  -9  215.53    9.59
  -1   7   9  229.19   10.16
  -1  -7   9  282.94   13.40
  -1  -7   9  264.43   11.81
  -1  -7   9  297.95   14.03
  -1   7   9  293.54   12.91
   1  -7  -9  267.58   12.22
  -1   7   9  206.23    9.05
   1  -7  -8  893.98   25.43
  -1   7   8  905.70   25.80
  -1  -7   8 1130.54   36.30
  -1  -7   8 1014.01   29.05
  -1  -7   8 1161.60   37.41
  -1   7   8 1071.60   30.65
   1  -7  -8 1055.72   29.99
  -1   7   8  809.41   23.04
  -1  -7   7 1209.54   21.12
   1  -7  -7 1440.48   24.66
  -1   7   7 1445.12   24.91
  -1  -7   7 1887.14   32.92
  -1   7   7 1657.97   28.72
  -1  -7   7 1639.61   27.96
  -1   7   7 1685.02   28.79
  -1  -7   7 1968.28   33.84
   1   7  -7 1855.61   31.97
  -1   7   7 1768.22   30.16
  -1   7   7 1340.90   22.85
   1  -7  -6  417.49   14.35
  -1   7   6  423.07   14.52
  -1  -7   6  510.80   18.84
  -1   7   6  423.79   14.66
  -1  -7   6  466.47   15.95
   1   7  -6  421.03   14.74
  -1   7   6  447.80   15.36
  -1  -7   6  527.28   23.98
   1   7  -6  487.16   16.84
  -1   7   6  489.28   16.73
  -1   7   6  371.54   12.89
   1  -7  -5  645.42   15.41
  -1   7   5  644.68   15.34
  -1  -7   5  808.69   19.39
   1  -7  -5  722.14   17.35
  -1  -7   5  695.50   16.52
  -1   7   5  662.82   15.71
  -1  -7   5  810.69   19.50
   1   7  -5  759.49   18.28
  -1   7   5  722.80   17.05
  -1   7   5  550.18   13.32
   1  -7  -4  416.92   14.26
  -1   7   4  418.22   14.37
  -1  -7   4  494.75   17.05
   1  -7  -4  470.38   16.21
  -1   7   4  444.65   15.26
  -1  -7   4  438.91   15.08
   1   7  -4  382.73   13.09
   1  -7  -4  460.04   15.66
  -1   7   4  420.15   14.47
  -1  -7   4  500.72   17.28
   1   7  -4  474.27   16.35
  -1   7   4  347.41   12.01
   1  -7  -3 2021.15   23.72
  -1  -7   3 2382.09   28.51
   1  -7  -3 2198.38   25.91
   1   7  -3 2023.73   23.54
   1  -7  -3 2047.79   23.90
  -1   7   3 2032.89   23.73
  -1  -7   3 2338.16   27.55
  -1   7   3 1675.59   20.06
   1  -7  -3 2068.84   23.68
  -1  -7   2  374.88   12.82
   1  -7  -2  552.85   13.14
  -1   7   2  549.27   18.64
  -1  -7   2  642.38   15.30
   1  -7  -2  543.98   12.89
  -1   7   2  530.90   18.04
  -1  -7   2  651.02   15.49
   1   7  -2  591.78   20.11
  -1   7   2  437.81   10.58
  -1   7   2  517.81   17.41
  -1  -7   1  245.01    8.45
   1  -7  -1  365.24   12.53
  -1   7   1  356.67   12.26
  -1  -7   1  406.92   13.98
   1  -7  -1  359.88   12.34
  -1   7   1  358.13   12.30
  -1  -7   1  409.85   14.16
   1   7  -1  372.50   12.82
  -1   7   1  287.31   10.00
  -1  -7   0   20.40    1.93
   1  -7   0   28.53    3.64
  -1   7   0   27.00    2.78
  -1  -7   0   27.50    1.39
   1  -7   0   31.10    1.71
  -1   7   0   26.21    1.42
  -1  -7   0   29.75    1.70
   1   7   0   28.15    1.51
   1   7   0   21.83    1.59
   1  -7   1  322.01   11.10
  -1  -7  -1  337.28   11.41
  -1   7  -1  313.80   10.80
   1   7   1  336.72   11.41
  -1  -7  -1  333.84   11.45
   1  -7   1  330.97   11.40
  -1  -7  -1  328.97   11.14
  -1   7  -1  315.77   10.86
   1   7   1  330.28   11.24
   1   7   1  291.42   10.05
  -1  -7  -2  117.76    4.71
   1  -7   2  126.91    5.34
  -1   7  -2  116.23    5.20
   1   7   2  121.58    4.86
  -1  -7  -2  117.21    4.92
   1   7   2  121.01    5.16
  -1  -7  -2  114.94    4.58
   1  -7   2  127.00    5.39
  -1   7  -2  116.71    4.88
   1   7   2  122.33    4.91
  -1  -7  -2  118.08    4.84
   1   7   2  105.94    4.40
  -1  -7  -3  976.52   22.65
   1  -7   3 1178.50   27.77
  -1   7  -3 1186.88   27.92
  -1  -7  -3 1115.98    5.04
   1   7   3 1108.32   26.10
   1  -7   3 1155.80   27.41
   1   7   3 1108.48   25.69
  -1  -7  -3 1104.01    4.26
  -1  -7  -4  434.82   14.67
   1   7   4  493.55   16.61
   1  -7   4  591.89   15.73
  -1   7  -4  529.32   18.66
   1   7   4  509.63   17.49
   1  -7   4  501.33   17.26
  -1   7  -4  509.92   17.70
   1   7   4  494.11   16.64
   1  -7   4  581.35    4.70
  -1   7  -4  536.82   18.52
   1   7   4  573.70   19.30
  -1  -7  -5   29.35    1.57
   1   7   5   32.14    2.00
   1  -7   5   38.57    5.51
  -1   7  -5   36.63    2.19
   1   7   5   36.93    1.84
   1  -7   5   32.07    3.03
  -1   7  -5   32.39    3.20
   1   7   5   35.68    1.56
   1  -7   5   41.92    3.07
  -1   7  -5   40.49    2.54
   1   7   5   42.21    1.76
   1   7   6 1246.23   14.56
  -1   7  -6 1514.55   18.77
   1   7   6 1411.43   17.24
   1  -7   6 1423.13   17.66
  -1   7  -6 1295.16   15.97
   1  -7   6 1484.76   18.92
  -1   7  -6 1499.26   18.65
   1   7   6 1576.64   18.64
  -1  -7  -6 1511.58   17.58
  -1  -7  -7  440.18   12.54
   1   7   7  487.54   13.94
   1  -7   7  637.56   19.82
   1   7   7  518.54   15.22
   1  -7   7  600.30   17.36
  -1   7  -7  493.15   21.35
   1  -7   7  650.72   20.61
   1   7   7  652.55   18.49
  -1  -7  -7  611.35   17.24
  -1   7  -7  455.58   13.82
  -1  -7  -8   58.66    3.57
   1   7   8   64.83    3.91
   1  -7   8   87.77    7.61
   1  -7   8   74.24    5.05
   1  -7   8   91.31   11.61
   1   7   8   84.80    5.23
  -1  -7  -8   81.39    4.85
  -1   7  -8   59.28    3.72
  -1  -7  -9 1259.75   31.27
   1   7   9 1489.53   36.76
   1  -7   9 2014.67   49.93
   1  -7   9 1764.16   44.33
   1  -7   9 2023.98   50.38
   1   7   9 1988.01   48.82
  -1  -7  -9 1830.92   45.16
  -1   7  -9 1362.35   34.68
  -1  -7 -10  172.12    9.01
   1   7  10  200.19   10.25
   1  -7  10  258.98   14.34
   1  -7  10  228.90   12.23
   1  -7  10  255.00   16.37
   1   7  10  261.99   13.83
  -1  -7 -10  252.10   12.98
  -1   7 -10  197.24   10.46
  -1  -7 -11  272.28   12.52
   1   7  11  330.45   14.92
   1  -7  11  447.75   20.78
   1  -7  11  402.88   20.12
   1  -7  11  456.75   21.28
   1   7  11  451.22   20.63
  -1  -7 -11  410.16   18.33
  -1   7 -11  311.58   14.73
   1   7  11  302.41   13.52
   1   7  12    3.05    1.47
   1  -7  12    6.26    4.21
   1  -7  12    1.63    2.28
   1  -7  12    6.71    4.16
   1   7  12    5.90    1.66
  -1  -7 -12    4.58    1.84
   1   7  12    3.68    0.70
  -1   7 -12    2.44    1.14
   1  -7  13  565.43   29.67
   1   7  13  507.17   24.44
   1  -7  13  522.28   25.16
   1  -7  13  585.42   30.96
   1   7  13  536.07   25.51
  -1  -7 -13  493.83   22.88
   1   7  13  343.71   15.73
  -1   7 -13  387.51   18.60
   1  -7  14   14.72    7.22
   1   7  14   22.58    4.59
   1  -7  14   20.17    6.62
   1  -7  14   18.20    8.14
   1   7  14   18.15    5.89
  -1   7 -14   15.38    3.31
   1  -7  15    4.76    2.32
   1   7  15    4.44    1.70
   1  -7  15   -0.79    3.73
   1  -7  15    3.97    2.40
   1   7  15    1.96    1.02
  -1   7 -15    2.76    0.78
   1  -7  16  368.09   21.50
   1   7  16  346.77   20.01
   1  -7  16  367.59   21.53
   1  -7  16  395.74   23.04
   1   7  16  370.68   22.15
  -1   7 -16  277.42   15.41
   1  -7  17   17.36    4.49
   1   7  17   19.01    5.36
   1  -7  17   22.19    6.28
   1  -7  17   28.52    7.74
   1   7  17   16.51    4.13
  -1   7 -17   10.35    1.97
   1  -7  18   14.89    4.08
   1   7  18   12.90    3.64
   1  -7  18   12.42    3.46
   1  -7  18   15.68    3.35
   1   7  18   10.48    3.15
   1  -7  19  154.78   12.54
   1   7  19  163.32    9.43
   1  -7  19  149.49   20.90
   1  -7  19  193.29   12.58
   1   7  19  171.46   10.57
   1  -7  20   85.89    5.82
   1   7  20   79.27    6.54
   1  -7  20   77.03    5.48
   1  -7  20   78.14   20.82
   1   7  20   71.76    6.05
   1  -7  21   24.32    6.88
   1   7  21   17.46    4.23
   1  -7  21   25.88    5.90
   1  -7  21   25.54    2.85
   1   7  21   25.09    9.04
   1  -7  22   29.03    8.39
   1   7  22   43.93    6.66
   1  -7  22   30.37   10.49
   1  -7  22   32.88    7.03
   1   7  22   23.51    3.65
   1  -7  23  144.10   95.49
   1   7  23  133.30   11.18
   1  -7  23  156.30    8.15
   1  -7  23  160.65    9.64
   1   7  23  127.10    8.86
   1  -7  24   -2.95    4.42
   1   7  24    0.21    1.99
   1  -7  24   -2.41    4.06
   1  -7  24   -3.60    4.53
   1   7  24   -6.24    2.29
   1  -7  25    4.19    3.03
   1  -7  25    7.90    3.34
   1  -7  25    4.32    2.55
   1  -7  26   -3.33    4.02
   1  -7  26    5.25    3.64
   1  -7  26    7.68    2.89
  -1  -9  26   22.37    6.28
  -1  -9  26   20.17    8.28
  -1  -9  26   35.74    6.16
  -1  -9  25    5.30    3.67
  -1  -9  25    7.28    2.60
  -1  -9  25   16.97    5.03
  -1  -9  24   60.11   11.43
  -1   9  24   40.60    8.56
  -1  -9  24   39.64    9.50
  -1  -9  24   42.72   26.57
  -1   9  24   40.06    7.78
  -1  -9  23    5.82    3.34
  -1   9  23    7.69    3.00
  -1  -9  23    8.75    3.31
  -1  -9  23   19.15    6.21
  -1   9  23   11.62    3.40
  -1  -9  22  103.65    7.33
  -1   9  22   74.16    6.72
  -1  -9  22   64.68   15.02
  -1  -9  22   78.86   17.60
  -1   9  22   67.89    7.21
  -1  -9  21   45.42   13.25
  -1  -9  21   38.44    9.14
  -1  -9  21   54.33   15.50
  -1   9  21   54.12   11.80
   1  -9 -20   22.15    7.24
  -1  -9  20   37.81    9.47
  -1  -9  20   34.67    9.68
  -1  -9  20   36.00    7.68
  -1   9  20   32.08    5.47
   1  -9 -19   34.63    4.43
  -1  -9  19   65.62   13.53
  -1  -9  19   55.21    4.38
  -1  -9  19   63.26    9.17
  -1   9  19   56.22    4.58
   1  -9 -18    2.90    1.32
  -1  -9  18    9.60    4.14
  -1  -9  18    6.46    3.09
  -1  -9  18    4.10    2.63
  -1   9  18    6.87    2.16
   1   9 -18    3.25    0.79
   1  -9 -17   32.31    8.65
  -1  -9  17   50.11   11.03
  -1  -9  17   37.76   10.83
  -1  -9  17   52.36   22.72
  -1   9  17   40.51    9.54
   1  -9 -16   -0.04    1.95
  -1  -9  16    1.09    2.50
  -1  -9  16   -0.56    2.78
  -1  -9  16    5.40    3.82
  -1   9  16    1.91    1.31
   1  -9 -15   84.65    7.68
  -1  -9  15  128.81   12.65
  -1  -9  15  108.36    9.41
  -1  -9  15  140.46   15.04
  -1   9  15  117.68    8.71
  -1   9  15   77.18    4.63
   1  -9 -14  137.75   10.85
  -1  -9  14  192.68   14.73
  -1  -9  14  189.59   14.31
  -1  -9  14  232.88   18.11
  -1   9  14  205.01   16.31
  -1   9  14  140.67    9.99
   1  -9 -13  106.05    7.34
  -1  -9  13  143.55   10.84
  -1  -9  13  125.97   10.15
  -1  -9  13  144.75   11.00
  -1   9  13  145.74   12.48
  -1   9  13  106.72    7.59
   1  -9 -12  362.58   16.58
  -1  -9  12  528.71   25.31
  -1  -9  12  454.29   20.79
  -1  -9  12  539.26   26.50
  -1   9  12  504.28   23.20
  -1   9  12  362.68   16.23
   1  -9 -11    4.61    1.25
  -1   9  11    3.89    1.17
  -1  -9  11   -5.62    3.59
  -1  -9  11    3.39    2.40
  -1  -9  11   -1.13    4.46
  -1   9  11    6.30    2.16
  -1   9  11    5.50    1.06
   1  -9 -10  182.69   11.03
  -1   9  10  193.06   11.93
  -1  -9  10  222.38   18.86
  -1  -9  10  202.85   14.23
  -1  -9  10  251.60   16.41
  -1   9  10  243.88   12.97
  -1   9  10  172.53    9.55
   1  -9  -9  370.98    4.27
  -1   9   9  372.29   18.82
  -1  -9   9  491.57    7.57
  -1  -9   9  433.86    4.49
  -1   9   9  408.43   20.68
  -1  -9   9  484.54   24.93
  -1   9   9  450.18   22.88
  -1   9   9  335.18   17.24
   1  -9  -8 2023.90   34.48
  -1   9   8 2075.45   35.18
  -1  -9   8 2612.72   45.83
  -1  -9   8 2263.11   39.03
   1   9  -8 2109.58   35.74
  -1   9   8 2204.24   37.25
  -1  -9   8 2649.75   46.32
  -1   9   8 2421.23   41.24
  -1   9   8 1886.93   31.98
   1  -9  -7  562.63   16.22
  -1   9   7  562.91   16.28
  -1  -9   7  729.31   24.13
  -1  -9   7  623.28   18.33
   1   9  -7  557.65   16.42
  -1   9   7  608.21   17.71
  -1  -9   7  748.00   22.42
  -1   9   7  656.05   18.69
  -1   9   7  500.46   14.68
   1  -9  -6 2512.75   42.31
  -1   9   6 2616.40   43.90
  -1  -9   6 2747.74   46.49
   1   9  -6 2477.68   41.74
  -1   9   6 2632.72   44.12
  -1  -9   6 3152.05   53.61
   1   9  -6 2944.61   50.01
  -1   9   6 2791.80   46.76
  -1   9   6 2185.30   36.91
   1  -9  -5  180.92    2.57
  -1   9   5  174.66   10.09
  -1  -9   5  211.80    3.60
   1  -9  -5  195.74    3.38
  -1   9   5  182.43   10.66
   1   9  -5  167.12    9.61
  -1   9   5  164.79    9.48
  -1  -9   5  218.33    3.58
   1   9  -5  195.82   11.90
  -1   9   5  180.88   10.42
  -1   9   5  141.12    8.25
  -1  -9   4  116.24    5.00
   1  -9  -4  169.59    6.92
  -1   9   4  170.33    6.92
  -1  -9   4  204.97   10.46
   1  -9  -4  195.23    8.23
   1   9  -4  163.38    6.94
   1  -9  -4  175.10    7.17
  -1   9   4  167.01    6.80
  -1  -9   4  203.41    8.82
   1   9  -4  187.45    7.77
  -1   9   4  135.28    5.82
   1  -9  -4  174.71    7.02
  -1  -9   3  714.89   17.09
   1  -9  -3 1050.99   24.65
  -1   9   3 1054.68   24.75
  -1  -9   3 1218.27   28.75
   1  -9  -3 1113.08   26.37
   1   9  -3 1040.67   24.65
   1  -9  -3 1049.62   24.70
  -1   9   3 1034.60   24.30
  -1  -9   3 1190.78   28.26
   1   9  -3 1122.44   26.57
  -1   9   3  839.58   19.98
  -1  -9   2   24.36    1.79
   1  -9  -2   44.89    2.11
  -1   9   2   36.74    1.81
  -1  -9   2   54.46    4.66
   1  -9  -2   39.45    1.89
  -1   9   2   37.88    1.96
  -1  -9   2   49.41    2.47
   1   9  -2   40.77    2.13
  -1   9   2   39.01    1.66
  -1  -9   1  642.85   15.25
   1  -9  -1 1051.71   24.79
  -1   9   1 1051.28   24.78
  -1  -9   1 1114.62   26.16
   1  -9  -1 1044.30   24.59
  -1   9   1 1035.29   24.50
  -1  -9   1 1092.86   25.66
   1   9  -1 1079.14   25.58
   1  -9   0  786.19   18.65
  -1   9   0  760.10   18.11
  -1  -9   0  807.19   19.07
   1   9   0  787.74   18.67
   1  -9   0  781.55   18.58
  -1   9   0  738.45   17.56
  -1  -9   0  818.52   19.26
   1   9   0  783.53   18.77
   1   9   0  688.19   16.48
   1  -9   1  614.77   14.76
  -1  -9  -1  640.50   15.03
  -1   9  -1  625.03   14.98
   1   9   1  644.21   15.35
  -1  -9  -1  615.79   14.98
   1  -9   1  612.75   14.66
  -1  -9  -1  621.74   14.62
  -1   9  -1  621.04   14.98
   1   9   1  647.08   15.23
   1   9   1  561.65   13.37
  -1  -9  -2   58.65    2.51
   1  -9   2   59.42    3.11
  -1   9  -2   53.74    2.73
   1   9   2   60.11    2.57
  -1  -9  -2   64.42    3.24
  -1  -9  -2   55.96    2.63
   1  -9   2   61.25    3.10
  -1   9  -2   55.95    2.73
   1   9   2   62.20    2.65
  -1  -9  -2   56.66    3.64
   1   9   2   54.72    3.28
  -1  -9  -3  414.46   14.01
   1  -9   3  453.63   15.70
   1   9   3  437.00   14.75
  -1   9  -3  427.94   14.79
  -1  -9  -3  438.33   15.19
   1   9   3  426.58   14.68
  -1   9  -3  389.86   13.49
  -1  -9  -3  419.62   14.16
   1  -9   3  466.24   16.15
   1   9   3  431.79   14.57
  -1   9  -3  420.57   14.52
  -1  -9  -3  406.32   13.96
  -1  -9  -4 1371.19   15.90
   1   9   4 1518.57   17.49
   1  -9   4 1648.37   20.55
   1   9   4 1526.76   18.67
  -1   9  -4 1419.59   17.60
   1   9   4 1492.95   17.20
  -1   9  -4 1582.50   19.38
   1   9   4 1580.62   18.18
  -1  -9  -5   95.99    5.48
   1   9   5  107.19    6.10
   1  -9   5  126.51    7.76
  -1   9  -5  125.21    7.47
   1   9   5  123.79    7.35
  -1   9  -5  117.10    7.63
   1   9   5  112.30    6.54
   1  -9   5  131.92    8.14
  -1   9  -5  124.81    7.44
   1   9   5  123.74    7.04
  -1  -9  -6  180.65    7.90
   1   9   6  198.11    8.55
   1  -9   6  233.33   10.64
   1   9   6  201.34    3.29
   1  -9   6  210.64   10.75
  -1   9  -6  185.63    2.70
   1   9   6  203.05    8.88
   1  -9   6  243.60   11.67
   1   9   6  236.97   10.26
  -1  -9  -7  236.51   10.25
   1   9   7  266.46   11.53
   1  -9   7  334.79   16.33
   1  -9   7  309.85   16.04
   1   9   7  292.99   12.73
   1  -9   7  339.17   15.15
   1   9   7  333.83   14.43
   1  -9   8 2842.82   70.38
  -1  -9  -8 3129.37    6.25
  -1  -9  -9   82.55    5.30
   1   9   9   93.70    6.26
   1  -9   9  130.14    9.01
   1  -9   9  109.48   11.30
   1  -9   9  129.04   10.73
   1   9   9  123.82    8.52
  -1  -9  -9  109.75    6.83
  -1   9  -9   86.82    5.91
  -1  -9 -10    6.04    2.16
   1   9  10    6.09    1.14
   1  -9  10    8.87    3.94
   1  -9  10    8.65    2.58
   1  -9  10    4.39    4.05
   1   9  10    9.55    1.90
  -1  -9 -10    6.84    1.94
  -1   9 -10    6.05    1.82
  -1  -9 -11   77.94    2.21
   1   9  11   95.16    6.35
   1  -9  11  107.18   12.89
   1  -9  11  105.12    7.66
   1  -9  11  121.00   10.28
   1   9  11  115.49    7.80
  -1  -9 -11  118.83    3.27
  -1   9 -11   92.64    2.56
   1   9  11   77.26    5.47
  -1  -9 -12   20.57    2.51
   1   9  12   16.27    4.45
   1  -9  12   27.96    5.12
   1  -9  12   16.91    5.14
   1  -9  12   26.82    6.26
   1   9  12   22.69    5.92
  -1  -9 -12   21.30    1.34
  -1   9 -12   16.96    4.61
   1   9  12   13.75    2.87
   1   9  13   11.25    2.13
   1  -9  13   12.76    4.11
   1  -9  13   17.35    4.20
   1   9  13   19.06    4.25
  -1  -9 -13   16.96    3.28
   1   9  13   11.88    2.40
  -1   9 -13   11.15    2.54
   1  -9  14  109.55   10.04
   1   9  14   98.64    8.60
   1  -9  14   98.90    7.97
   1  -9  14  120.74   10.10
   1   9  14   96.70    9.10
   1   9  14   71.44    5.01
  -1   9 -14   89.37    7.02
   1  -9  15  411.39   26.35
   1   9  15  378.02   22.76
   1  -9  15  391.87   23.49
   1  -9  15  426.92   26.94
   1   9  15  394.81   23.88
   1   9  15  269.39   14.85
  -1   9 -15  302.91   17.60
   1  -9  16   -0.79    4.46
   1   9  16   10.28    2.41
   1  -9  16   12.02    3.64
   1  -9  16    7.82    3.69
   1   9  16   11.59    2.25
  -1   9 -16   10.73    2.21
   1  -9  17  115.17    9.99
   1   9  17   94.50    7.88
   1  -9  17  119.92    7.94
   1  -9  17  108.03    7.75
   1   9  17   91.40    7.02
  -1   9 -17   76.62    3.29
   1  -9  18  383.93   20.54
   1   9  18  373.86   17.07
   1  -9  18  353.13   15.82
   1  -9  18  393.64   25.25
   1   9  18  381.78   17.36
   1  -9  19   22.13    5.99
   1   9  19   22.66    3.34
   1  -9  19   19.92    6.31
   1  -9  19   28.19    9.25
   1   9  19   24.14    4.52
   1  -9  20   13.97    4.06
   1   9  20   29.52    5.66
   1  -9  20   28.44   10.67
   1  -9  20   35.17    9.54
   1   9  20   30.21    5.87
   1  -9  21   87.93   13.55
   1   9  21   79.35    5.80
   1  -9  21   80.05   17.31
   1  -9  21   99.98   41.95
   1   9  21   77.89    5.69
   1  -9  22   34.25    6.37
   1   9  22   37.42    7.38
   1  -9  22   26.91    6.97
   1  -9  22   43.02    9.14
   1   9  22   31.97    8.30
   1  -9  23    2.28    3.20
   1  -9  23    7.47    4.01
   1  -9  23    5.50    2.89
   1  -9  24    9.98    4.48
   1  -9  24    9.94    4.63
   1  -9  24    7.42    5.38
   1  -9  25   18.54    3.16
   1  -9  25   12.38    3.46
   1  -9  25   19.84    3.77
   1  -9  26    4.72    2.32
   1  -9  26    6.11    4.17
   1  -9  26    8.30    4.67
  -1 -11  26    4.32    3.09
  -1 -11  26    3.90    2.65
  -1 -11  26   14.12    4.51
  -1 -11  25   28.44    4.43
  -1 -11  25   22.29    8.88
  -1 -11  25   37.69    6.49
  -1 -11  24   64.12   12.82
  -1 -11  24   38.96   25.07
  -1 -11  24   58.78    8.67
  -1 -11  23    6.90    4.48
  -1 -11  23    6.39    4.28
  -1 -11  22   73.82   13.93
  -1  11  22   57.13    7.64
  -1 -11  22   66.06   16.48
  -1 -11  22   68.52   14.92
  -1  11  22   55.65    8.95
  -1 -11  21    4.81    3.13
  -1 -11  21    8.51    3.81
  -1 -11  21   -0.18    2.76
  -1  11  21    6.19    2.51
   1 -11 -20   63.56    4.39
  -1 -11  20  102.00    8.20
  -1 -11  20  108.32    5.03
  -1 -11  20   88.86   15.95
  -1  11  20   90.61    7.56
   1 -11 -19   64.28    3.19
  -1 -11  19   93.67    4.51
  -1 -11  19   95.17    4.96
  -1 -11  19  101.03    5.41
  -1  11  19   87.77    8.45
   1 -11 -18   24.70    7.19
  -1 -11  18   31.21    9.00
  -1 -11  18   34.79    8.45
  -1 -11  18   38.77    7.83
  -1  11  18   38.19    2.83
   1  11 -18   20.10    4.86
   1 -11 -17    2.99    1.85
  -1 -11  17    0.43    2.32
  -1 -11  17    2.23    1.81
  -1 -11  17    1.34    1.93
  -1  11  17    2.02    1.62
   1 -11 -16    3.19    1.90
  -1 -11  16   -2.66    3.93
  -1 -11  16    1.88    2.34
  -1 -11  16    8.65    2.79
  -1  11  16    4.06    1.53
  -1  11  16    1.71    0.78
   1 -11 -15  109.19   10.28
  -1 -11  15  144.56   13.17
  -1 -11  15  143.57   11.73
  -1 -11  15  161.08   13.64
  -1  11  15  133.97   11.64
  -1  11  15  102.81    8.11
   1 -11 -14   39.79    2.38
  -1 -11  14   61.21   16.22
  -1 -11  14   42.58    2.56
  -1 -11  14   58.23    5.11
  -1  11  14   60.61    4.01
  -1  11  14   35.36    4.17
   1 -11 -13  125.25    9.16
  -1 -11  13  186.79   14.37
  -1 -11  13  176.98   13.34
  -1 -11  13  218.89   17.03
  -1  11  13  179.46   14.72
  -1  11  13  137.40    9.95
   1 -11 -12   19.29    2.26
  -1  11  12   22.72    1.69
  -1 -11  12   29.26    7.86
  -1 -11  12   31.91    8.22
  -1  11  12   24.87    2.16
  -1 -11  12   35.48   11.35
  -1  11  12   25.07    2.35
  -1  11  12   23.46    4.95
   1 -11 -11  339.81   16.00
  -1  11  11  347.27   18.98
  -1 -11  11  467.53   25.80
  -1 -11  11  403.75   18.63
  -1  11  11  356.17   19.49
  -1 -11  11  469.15   21.59
  -1  11  11  427.52   20.47
  -1  11  11  311.50   14.05
   1 -11 -10  925.28   28.35
  -1  11  10  979.86   29.94
  -1 -11  10 1248.83   38.88
  -1 -11  10 1109.43   33.98
  -1  11  10 1001.68   31.28
  -1 -11  10 1249.40   39.14
  -1  11  10 1161.52   35.56
  -1  11  10  851.93   26.09
   1 -11  -9   80.65    3.28
  -1  11   9   80.08    3.47
  -1 -11   9  100.11   16.62
  -1 -11   9   87.31    5.73
  -1  11   9   74.35    3.15
  -1 -11   9   97.60   11.30
  -1  11   9   95.29    4.15
  -1  11   9   67.56    3.58
   1 -11  -8  581.09   21.13
  -1  11   8  593.67   20.99
  -1 -11   8  717.23   25.82
  -1 -11   8  680.68   24.33
   1  11  -8  585.36   20.77
  -1  11   8  592.38   21.01
  -1 -11   8  761.02   27.23
  -1  11   8  686.39   24.23
  -1  11   8  514.36   18.98
   1 -11  -7   25.51    4.31
  -1  11   7   27.51    2.74
  -1 -11   7   39.29    5.19
   1 -11  -7   36.24    9.10
  -1 -11   7   34.67    2.81
   1  11  -7   26.03    3.05
  -1  11   7   29.86    2.29
  -1 -11   7   38.48    3.28
  -1  11   7   32.44    1.95
  -1  11   7   28.36    3.31
   1 -11  -6  135.13    8.07
  -1  11   6  138.97    8.35
  -1 -11   6  187.60   11.19
   1 -11  -6  172.94   10.33
   1  11  -6  139.25    8.05
  -1  11   6  142.54    8.32
  -1 -11   6  181.22   10.89
  -1  11   6  154.73    8.93
  -1  11   6  119.13    7.21
   1 -11  -6  152.71    8.89
  -1 -11   5   14.89    3.51
   1 -11  -5   17.37    2.39
  -1  11   5   19.91    1.37
  -1 -11   5   20.08    6.76
   1 -11  -5   23.37    2.65
   1  11  -5   19.26    2.35
   1 -11  -5   19.73    1.30
  -1  11   5   17.85    1.28
  -1 -11   5   21.12    7.03
   1  11  -5   16.16    5.30
  -1  11   5   15.29    3.63
   1 -11  -5   20.16    1.56
   1 -11  -4 1053.42   29.72
  -1  11   4 1085.72   30.54
   1 -11  -4 1156.19   32.83
   1  11  -4 1034.06   29.32
   1 -11  -4 1070.45   30.46
  -1  11   4 1057.26   29.75
  -1 -11   4 1245.62    7.69
  -1  11   4  841.19   24.13
  -1 -11   3  104.96    6.22
   1 -11  -3  176.63   10.10
  -1  11   3  164.20    9.45
  -1 -11   3  195.24   11.31
   1 -11  -3  185.59   11.13
   1 -11  -3  172.84   10.22
  -1  11   3  168.12    9.67
  -1 -11   3  188.99   11.73
   1  11  -3  187.46   10.85
  -1 -11   2   11.13    2.86
   1 -11  -2   17.14    2.29
  -1  11   2   19.64    2.56
  -1 -11   2   23.93    1.82
   1 -11  -2   15.95    1.98
  -1  11   2   18.35    2.21
  -1 -11   2   18.58    2.51
   1  11  -2   17.41    2.48
  -1  11   2   14.89    1.01
   1 -11  -1   13.79    3.72
  -1  11   1   13.39    1.56
  -1 -11   1   14.83    3.68
   1  11  -1   14.31    4.32
   1 -11  -1   11.80    3.13
  -1  11   1   13.66    3.71
  -1 -11   1   11.78    3.96
   1  11  -1   12.53    1.88
   1 -11   0   88.19    5.03
  -1 -11   0   86.77    3.78
  -1  11   0   84.11    4.14
   1  11   0   81.20    4.72
   1 -11   0   75.30    5.45
  -1 -11   0   80.37    3.45
  -1  11   0   79.47    3.58
   1  11   0   83.43    3.64
   1  11   0   79.56    3.63
   1 -11   1 1258.39   21.63
  -1 -11  -1 1219.56   20.55
  -1  11  -1 1199.25   33.90
   1  11   1 1238.53   34.84
  -1 -11  -1 1218.16   20.87
   1 -11   1 1228.37   21.15
  -1 -11  -1 1209.27   20.36
  -1  11  -1 1192.01   33.71
   1  11   1 1222.30   34.28
   1  11   1 1043.49   29.44
  -1 -11  -2  211.62    9.15
   1 -11   2  219.06   10.05
  -1  11  -2  209.53    2.80
   1  11   2  207.86   11.84
  -1 -11  -2  211.13    9.43
  -1 -11  -2  195.58    1.91
   1 -11   2  211.19    9.80
  -1  11  -2  215.47    9.59
   1  11   2  213.53    2.25
   1  11   2  183.32   10.67
  -1 -11  -3  821.09   23.03
   1 -11   3  858.34   24.52
   1  11   3  844.94   23.69
  -1  11  -3  862.66   24.64
  -1 -11  -3  876.91   25.21
  -1  11  -3  791.46   22.61
  -1 -11  -3  802.82   22.51
   1 -11   3  871.46   25.03
   1  11   3  845.76   23.70
  -1  11  -3  837.60   24.07
  -1 -11  -3  829.91   23.48
  -1 -11  -4  462.60   19.75
   1 -11   4  519.23   23.02
   1  11   4  497.59   21.23
  -1  11  -4  496.16   21.53
  -1 -11  -4  528.40    7.50
   1  11   4  491.11   21.28
  -1  11  -4  459.95   19.98
  -1 -11  -4  478.62   20.46
   1 -11   4  505.19   23.37
   1  11   4  482.14   20.63
  -1  11  -4  483.02   20.95
  -1 -11  -4  512.84   14.68
  -1 -11  -5 1216.72   20.38
   1  11   5 1381.27   23.05
   1 -11   5 1504.68   26.05
  -1 -11  -5 1404.21   24.92
  -1  11  -5 1279.88   22.21
   1  11   5 1351.03   22.54
   1 -11   5 1516.09   27.13
   1  11   5 1423.89   23.74
  -1 -11  -6 1720.13   28.76
   1  11   6 1995.57   33.16
   1 -11   6 2225.48   38.07
   1  11   6 1917.90   31.88
   1 -11   6 2226.57   39.52
   1  11   6 2166.68   36.08
  -1 -11  -6 1993.84   34.13
  -1 -11  -7   54.38    2.37
   1  11   7   65.63    2.77
   1 -11   7   85.74    5.86
   1 -11   7   69.37    3.50
   1  11   7   67.90    3.33
   1 -11   7   85.42    6.01
   1  11   7   73.91    3.99
  -1 -11  -8    4.55    0.98
   1  11   8    4.66    1.36
   1 -11   8    3.09    3.04
   1 -11   8    3.52    0.89
   1  11   8    3.96    1.48
   1 -11   8    2.66    3.11
   1  11   8    6.24    1.32
  -1 -11  -9    0.71    0.78
   1  11   9   -0.05    0.66
   1 -11   9   -0.15    2.84
   1 -11   9    1.28    1.13
   1  11   9    0.43    0.37
   1 -11   9    1.08    1.77
   1  11   9    0.06    0.43
  -1 -11 -10  357.92   16.08
   1  11  10  417.05   18.59
   1 -11  10  529.41   26.87
   1 -11  10  480.95   21.88
   1  11  10  459.40   20.52
   1 -11  10  551.44   28.49
   1  11  10  524.21   23.37
  -1  11 -10  386.23   17.62
  -1 -11 -11    7.76    1.50
   1  11  11   10.72    2.56
   1 -11  11   12.36    5.52
   1 -11  11    9.73    2.73
   1 -11  11   13.67    3.17
   1  11  11   10.90    2.58
  -1  11 -11    8.68    2.65
  -1 -11 -12   32.74    2.86
   1  11  12   41.19    1.98
   1 -11  12   44.03   13.68
   1 -11  12   43.02    5.45
   1 -11  12   57.97    5.91
   1  11  12   53.52    5.80
  -1 -11 -12   47.63    1.62
   1  11  12   34.10    2.32
  -1  11 -12   39.59    3.59
  -1 -11 -13    1.38    1.25
   1  11  13    0.71    0.48
   1 -11  13   -0.95    3.32
   1 -11  13    1.71    1.82
   1 -11  13    3.56    3.04
   1  11  13    2.26    1.07
  -1 -11 -13    0.73    0.57
   1  11  13    1.69    0.64
  -1  11 -13    0.58    0.63
   1  11  14    0.88    0.89
   1 -11  14    0.02    2.30
   1  11  14   -2.24    1.31
   1 -11  14    1.70    1.99
   1 -11  14   -0.77    3.66
   1  11  14    0.62    1.16
  -1 -11 -14    1.17    0.50
   1  11  14    1.95    0.48
  -1  11 -14    0.69    0.99
   1 -11  15  209.17   14.68
   1  11  15  170.62   13.64
   1 -11  15  197.46   12.58
   1 -11  15  210.66   17.77
   1  11  15  178.31   14.32
   1  11  15  124.22    9.77
  -1  11 -15  139.95   11.84
   1 -11  16  392.68   22.17
   1  11  16  365.49   20.30
   1 -11  16  360.68   20.54
   1 -11  16  414.10   23.35
   1  11  16  403.87   22.54
   1  11  16  261.28   14.11
  -1  11 -16  301.83   17.36
   1 -11  17  239.04   19.32
   1  11  17  208.21   13.50
   1 -11  17  192.18   20.31
   1 -11  17  245.90  106.60
   1  11  17  209.96   14.42
  -1  11 -17  153.50   10.79
   1 -11  18   56.46   26.59
   1  11  18   37.41    4.54
   1 -11  18   37.87   10.80
   1 -11  18   45.33    7.99
   1  11  18   38.02    5.34
  -1  11 -18   27.80    2.37
   1 -11  19   34.45    5.76
   1  11  19   28.42    4.85
   1 -11  19   28.57    6.57
   1 -11  19   35.58    8.48
   1  11  19   25.99    4.74
   1 -11  20  165.84   25.30
   1  11  20  128.54    5.71
   1 -11  20  149.13   12.91
   1 -11  20  164.04   13.43
   1  11  20  135.19    6.74
   1 -11  21  111.73    7.48
   1 -11  21   92.96    5.49
   1 -11  21  131.00    8.04
   1 -11  22   14.45    3.97
   1 -11  22   12.17    3.49
   1 -11  22   19.43    3.54
   1 -11  23    2.87    5.39
   1 -11  23    2.54    2.68
   1 -11  23   -3.51    5.04
   1 -11  24   13.57    4.52
   1 -11  24   13.88    4.38
   1 -11  24   10.98    2.95
   1 -11  25   20.37    4.91
   1 -11  25   27.74    9.41
   1 -11  25   30.07    6.81
  -1 -13  25   -4.17    4.54
  -1 -13  25    0.84    1.56
  -1 -13  25    0.14    2.82
  -1 -13  24    4.37    2.99
  -1 -13  24    2.11    1.97
  -1 -13  24    4.27    2.93
  -1 -13  23   25.26    8.40
  -1 -13  23   14.30    3.32
  -1 -13  23   25.85    5.09
  -1 -13  22  107.14   17.13
  -1 -13  22   93.59   61.97
  -1 -13  22  112.84   17.43
   1 -13 -21   23.80    7.36
  -1 -13  21   54.85   12.64
  -1 -13  21   39.66   12.11
  -1 -13  21   49.24   12.40
  -1  13  21   37.53   11.49
   1 -13 -20    9.51    3.37
  -1 -13  20   24.81    6.41
  -1 -13  20   17.64    5.38
  -1 -13  20   23.55    4.58
  -1  13  20   16.45    3.70
   1 -13 -19    0.83    0.94
  -1 -13  19    1.12    1.86
  -1 -13  19    0.09    1.97
  -1 -13  19    3.65    1.98
  -1  13  19    2.28    2.09
   1 -13 -18   80.07    3.10
  -1 -13  18  114.72    7.25
  -1 -13  18  114.16    4.84
  -1 -13  18  131.59    8.88
  -1  13  18  114.97    9.62
   1  13 -18   70.83    3.63
   1 -13 -17   14.03    3.92
  -1 -13  17   21.37    5.92
  -1 -13  17   21.00    6.19
  -1 -13  17   23.08    6.66
  -1  13  17   26.68    4.40
   1 -13 -16   88.33    5.09
  -1 -13  16  147.37    8.96
  -1 -13  16  115.23    8.51
  -1 -13  16  142.00    9.73
  -1  13  16  121.64    8.84
  -1  13  16   80.95    1.97
   1 -13 -15    1.85    1.55
  -1 -13  15   -1.94    4.13
  -1 -13  15    4.13    2.13
  -1 -13  15   -0.05    4.21
  -1  13  15    1.46    1.72
  -1  13  15    1.56    1.18
   1 -13 -14   46.29    3.90
  -1 -13  14   58.20   15.95
  -1 -13  14   46.66    2.77
  -1 -13  14   65.73   18.59
  -1  13  14   56.87    4.45
  -1  13  14   44.46    6.03
   1 -13 -13   47.61    3.87
  -1 -13  13   86.20    8.42
  -1 -13  13   60.24    4.90
  -1 -13  13   45.30   17.71
  -1  13  13   61.23    4.22
  -1  13  13   54.33    4.65
   1 -13 -12  479.06    6.44
  -1  13  12  505.60   22.89
  -1 -13  12  695.16   25.21
  -1 -13  12  617.67   20.60
  -1  13  12  525.14   23.49
  -1 -13  12  684.60   27.90
  -1  13  12  621.39   28.16
  -1  13  12  473.50    6.57
   1 -13 -11  305.26   14.69
  -1  13  11  318.19   14.83
  -1 -13  11  407.87   21.42
  -1 -13  11  361.94   17.26
  -1  13  11  324.00   15.10
  -1 -13  11  409.00   23.99
  -1  13  11  391.56   18.86
  -1  13  11  269.88   14.38
   1 -13 -10  225.39   12.57
  -1  13  10  220.77   12.37
  -1 -13  10  288.94   16.50
  -1 -13  10  248.08   13.81
  -1  13  10  223.62   12.55
  -1 -13  10  284.92   16.41
  -1  13  10  272.63   14.89
  -1  13  10  201.39   13.15
   1 -13  -9   15.84    4.51
  -1  13   9   18.73    3.54
  -1 -13   9   20.55    8.85
  -1 -13   9   23.29    2.15
  -1  13   9   15.62    3.06
  -1 -13   9   15.25    6.72
  -1  13   9   21.10    1.39
  -1  13   9   13.12    4.03
   1 -13  -8  872.28   26.67
  -1  13   8  914.00   28.02
  -1 -13   8 1078.52   33.33
   1 -13  -8  961.69   29.82
  -1  13   8  881.48   26.91
  -1 -13   8 1113.63   34.64
  -1  13   8  976.00   29.98
  -1  13   8  734.76   23.53
   1 -13  -8  933.61   28.44
   1 -13  -7  273.73   14.41
  -1  13   7  275.99   14.32
  -1 -13   7  325.30   16.99
   1 -13  -7  321.33   16.67
   1  13  -7  257.42   13.22
  -1  13   7  275.18   14.28
  -1 -13   7  332.04   17.35
  -1  13   7  292.50   15.05
  -1  13   7  224.16   11.78
   1 -13  -7  295.25   14.94
   1 -13  -6  151.96    9.56
  -1 -13   6  183.45   13.12
   1 -13  -6  178.56   11.43
   1  13  -6  147.23    9.52
  -1  13   6  156.73    9.66
  -1 -13   6  198.27   12.82
  -1  13   6  159.85    9.88
  -1  13   6  127.89    9.18
   1 -13  -6  163.53   10.11
   1 -13  -5  144.21    9.14
  -1  13   5  144.98    9.41
  -1 -13   5  163.99   11.81
   1 -13  -5  165.64   13.28
   1  13  -5  138.43    8.71
   1 -13  -5  151.55    9.43
  -1  13   5  143.69    9.13
  -1 -13   5  175.51   13.58
  -1  13   5  124.68    8.06
  -1 -13   4   55.52    3.76
   1 -13  -4   85.55    5.94
  -1  13   4   86.01    5.12
  -1 -13   4  103.53    6.55
   1 -13  -4  100.68    6.50
   1  13  -4   77.55    5.30
   1 -13  -4   89.95    5.43
  -1  13   4   85.20    5.14
  -1 -13   4  100.23    6.55
   1  13  -4   94.37    5.76
  -1  13   4   69.07    4.75
  -1 -13   3  109.27    6.51
   1 -13  -3  173.94   10.12
  -1  13   3  169.26    9.84
  -1 -13   3  189.89   11.11
   1 -13  -3  177.07   10.60
   1 -13  -3  167.36    9.78
  -1  13   3  169.86    9.84
  -1 -13   3  198.81   11.60
   1  13  -3  177.25   10.29
  -1 -13   2  113.39    6.70
   1 -13  -2  189.15   11.03
  -1  13   2  182.78   10.58
  -1 -13   2  218.83    9.84
   1 -13  -2  197.61    8.84
  -1  13   2  189.80   10.99
  -1 -13   2  202.88    2.90
   1  13  -2  189.32   11.40
  -1  13   2  172.96    9.87
   1 -13  -1 1093.13   31.03
  -1  13   1 1079.00   30.48
  -1 -13   1 1144.17   32.69
   1  13  -1 1074.56   30.65
   1 -13  -1 1030.78   29.28
  -1  13   1 1040.27   29.38
  -1 -13   1 1098.35   31.28
   1  13  -1 1092.98   30.87
   1 -13   0  454.26   20.02
  -1 -13   0  459.63   19.79
  -1  13   0  448.66   19.43
   1  13   0  425.69   18.58
   1 -13   0  439.38   19.41
  -1 -13   0  449.88   19.41
  -1  13   0  437.50   18.97
   1  13   0  434.98   18.83
   1  13   0  394.34   17.14
  -1 -13  -1  204.19    2.19
   1 -13   1  201.97    3.09
  -1  13  -1  200.04   11.96
   1  13   1  196.60   11.22
  -1 -13  -1  212.49   11.65
   1 -13   1  189.06   10.97
  -1 -13  -1  194.65    2.28
  -1  13  -1  201.47   11.72
   1  13   1  192.93   10.99
   1  13   1  173.41    9.94
  -1 -13  -2 1451.35   24.41
   1 -13   2 1472.22   25.64
  -1  13  -2 1499.81   25.88
   1  13   2 1501.76   25.28
  -1 -13  -2 1518.92   26.48
  -1 -13  -2 1392.98   23.47
   1 -13   2 1520.81   26.67
  -1  13  -2 1458.15   25.52
   1  13   2 1455.31   24.74
   1  13   2 1314.96   22.42
  -1 -13  -3 1549.36   25.97
   1 -13   3 1700.65   29.85
   1  13   3 1626.22   27.22
  -1 -13  -3 1692.63   29.20
  -1 -13  -3 1534.41   25.69
   1 -13   3 1639.80   29.32
   1  13   3 1596.99   26.90
  -1 -13  -4 1249.38   21.19
   1 -13   4 1244.54   22.30
   1  13   4 1330.75   22.43
  -1 -13  -4 1269.57   22.42
  -1 -13  -4 1269.47   21.33
   1 -13   4 1235.73   22.44
   1  13   4 1313.92   22.03
  -1 -13  -5   89.03    5.67
   1 -13   5  102.08    5.78
   1  13   5   97.92    4.41
  -1 -13  -5  112.95    7.64
   1 -13   5  102.63    7.53
   1  13   5   96.27    3.99
   1  13   5   94.33    3.72
  -1 -13  -5  110.00    7.16
  -1 -13  -6  552.33   19.42
   1  13   6  638.91   22.34
   1 -13   6  707.79   27.34
  -1 -13  -6  629.29   24.76
   1  13   6  621.57   21.72
   1 -13   6  692.79   26.19
   1  13   6  653.68   22.84
  -1 -13  -6  648.07   22.97
  -1 -13  -7  136.40    8.42
   1  13   7  150.01    9.17
   1 -13   7  168.45   11.39
   1  13   7  149.72    9.19
   1 -13   7  164.26   10.98
   1  13   7  165.68   10.19
  -1 -13  -7  164.52   10.66
  -1 -13  -8  541.14   16.51
   1  13   8  631.07   27.85
   1 -13   8  725.29   24.86
   1  13   8  609.14   26.91
   1 -13   8  712.40   25.10
   1  13   8  721.22   31.82
  -1 -13  -8  667.71   20.61
  -1 -13  -9    9.62    2.74
   1  13   9   10.39    1.89
   1 -13   9   15.44    4.17
   1 -13   9   10.93    2.26
   1  13   9    9.33    1.57
   1 -13   9   11.11    2.80
   1  13   9   12.64    2.45
  -1 -13 -10    1.60    0.57
   1  13  10    0.60    0.64
   1 -13  10   -0.50    2.92
   1 -13  10    1.79    1.54
   1  13  10    0.66    0.74
   1 -13  10   -4.36    3.07
   1  13  10    1.94    0.57
  -1  13 -10    0.79    1.41
  -1 -13 -11  143.37    8.79
   1  13  11  188.95   11.20
   1 -13  11  237.84   15.62
   1 -13  11  223.64   15.10
   1  13  11  186.43   11.27
   1 -13  11  244.09   16.23
   1  13  11  225.12   13.41
  -1  13 -11  172.63   11.00
  -1 -13 -12    0.76    0.83
   1  13  12    1.13    0.69
   1 -13  12    4.73    3.32
   1 -13  12    2.12    2.11
   1  13  12    1.42    0.49
   1 -13  12   -1.82    3.82
   1  13  12    3.36    0.85
  -1  13 -12    4.28    1.53
   1  13  12    1.71    0.62
  -1 -13 -13   70.84    4.44
   1  13  13   90.55    5.31
   1 -13  13  138.17   13.70
   1 -13  13  109.34   12.35
   1  13  13  100.50    5.83
   1 -13  13  127.00   13.41
   1  13  13  107.62    6.78
  -1  13 -13   85.73    5.36
   1  13  13   80.86    5.37
   1 -13  14  178.05   15.13
   1  13  14  138.86   11.09
   1 -13  14  153.91   14.70
   1 -13  14  170.97   14.92
   1  13  14  158.11   12.94
   1  13  14  113.18    9.62
  -1  13 -14  118.52   10.25
   1 -13  15   -4.88    3.96
   1  13  15    2.60    0.97
   1 -13  15    3.66    2.79
   1 -13  15   -1.16    4.14
   1  13  15    3.03    1.24
   1  13  15    1.75    0.74
  -1  13 -15    6.57    1.51
   1 -13  16   87.18   18.05
   1  13  16   59.26    2.74
   1 -13  16   59.05    4.46
   1 -13  16   68.09   19.31
   1  13  16   59.89    5.32
   1  13  16   47.85    2.52
  -1  13 -16   49.03    6.55
   1 -13  17  151.61   12.19
   1  13  17  135.24    4.42
   1 -13  17  149.21   12.11
   1 -13  17  150.76   13.50
   1  13  17  137.20    5.07
  -1  13 -17  111.65    7.57
   1 -13  18  266.38   16.30
   1  13  18  244.66   11.69
   1 -13  18  251.65   15.25
   1 -13  18  271.74   15.02
   1  13  18  251.67   11.42
  -1  13 -18  180.34    8.93
   1 -13  19  250.01   24.78
   1 -13  19  218.96   20.05
   1 -13  19  274.34   25.16
   1 -13  20   93.92    8.48
   1 -13  20   79.85   17.69
   1 -13  20  113.38    9.94
   1 -13  21    3.91    2.92
   1 -13  21   -0.53    3.17
   1 -13  21    5.22    3.97
   1 -13  22   18.06    6.05
   1 -13  22   24.64    6.54
   1 -13  22   20.90    6.12
   1 -13  23   29.42    6.68
   1 -13  23   23.31    6.03
   1 -13  23   27.96    7.02
   1 -13  24   12.01    4.67
   1 -13  24   11.73    2.85
   1 -13  25    5.80    3.87
   1 -13  25    4.57    2.96
   1 -13  25    9.76    3.78
  -1 -15  24   28.48    7.77
  -1 -15  24   19.11    3.74
  -1 -15  24   28.47    8.48
  -1 -15  23    5.69    2.90
  -1 -15  23    2.60    2.22
  -1 -15  23   -0.21    2.68
  -1 -15  22   61.91   11.21
  -1 -15  22   34.63   10.08
  -1 -15  22   53.92    9.96
  -1 -15  21    8.93    4.51
  -1 -15  21    5.77    3.53
  -1 -15  21    5.19    3.19
  -1 -15  20   23.45    4.80
  -1 -15  20    8.50    3.17
  -1 -15  20   10.57    3.39
   1 -15 -19   12.88    5.30
  -1 -15  19   43.18    8.87
  -1 -15  19   21.61    5.61
  -1 -15  19   33.22    6.74
  -1  15  19   17.90    5.98
   1 -15 -18   23.73    7.83
  -1 -15  18   42.50   10.93
  -1 -15  18   36.61   10.02
  -1 -15  18   53.15   28.71
  -1  15  18   45.03    5.85
   1  15 -18   35.25    3.43
   1 -15 -17   24.73    6.40
  -1 -15  17   52.12   13.79
  -1 -15  17   41.62    9.06
  -1 -15  17   46.39   11.34
  -1  15  17   37.49    7.55
   1 -15 -16  133.81    7.80
  -1 -15  16  241.46   25.48
  -1 -15  16  212.87   12.97
  -1 -15  16  239.47   23.12
  -1  15  16  193.21   10.89
  -1  15  16  137.21    8.28
   1 -15 -15   75.50    3.70
  -1 -15  15   95.83    5.11
  -1 -15  15   80.61    3.87
  -1 -15  15   92.43    5.57
  -1  15  15   81.02    6.55
  -1  15  15   61.92    5.83
   1 -15 -14   91.66    4.47
  -1 -15  14  145.19   17.74
  -1 -15  14  110.72    7.80
  -1 -15  14  131.45    7.52
  -1  15  14  121.58    7.05
  -1  15  14   89.85    6.72
   1 -15 -13    5.29    1.44
  -1 -15  13    1.70    1.96
  -1 -15  13    8.11    2.14
  -1 -15  13    2.81    2.90
  -1  15  13    4.28    1.12
  -1  15  13    2.11    2.01
   1 -15 -12  706.41   22.64
  -1  15  12  750.24   24.03
  -1 -15  12  975.49   33.61
  -1 -15  12  834.17   27.61
  -1  15  12  747.73   24.08
  -1 -15  12  979.86   32.29
  -1  15  12  884.79   28.75
  -1  15  12  671.19   21.46
   1 -15 -11   31.60    3.79
  -1  15  11   28.88    3.25
  -1 -15  11   41.35   11.93
  -1  15  11   33.53    1.45
  -1 -15  11   46.70   16.18
  -1  15  11   45.01    4.12
  -1  15  11   39.85    7.48
   1 -15 -10  515.59   17.55
  -1  15  10  547.54   25.47
  -1 -15  10  689.54   24.14
  -1  15  10  522.26   24.32
  -1 -15  10  668.56   23.53
  -1  15  10  597.92   28.34
  -1  15  10  492.74   17.33
   1 -15 -10  556.05   19.32
   1 -15  -9 1039.59   35.01
  -1  15   9 1130.19   37.55
  -1 -15   9 1362.59   46.41
  -1  15   9 1067.58   35.91
  -1 -15   9 1370.82   47.50
  -1  15   9 1218.88   40.93
  -1  15   9  964.40   33.78
   1 -15  -9 1174.83   39.12
   1 -15  -8   37.45    4.10
  -1  15   8   43.14    1.78
  -1 -15   8   58.41    6.86
   1 -15  -8   46.22    4.54
  -1  15   8   41.38    4.14
  -1 -15   8   42.90   14.89
  -1  15   8   48.16    3.64
  -1  15   8   41.36    4.12
   1 -15  -8   43.30    3.62
   1 -15  -7   -1.22    1.02
  -1  15   7   -0.73    0.75
  -1 -15   7   -0.80    3.18
   1 -15  -7    2.28    1.94
  -1  15   7    0.95    0.65
  -1 -15   7    1.85    2.43
  -1  15   7   -1.63    1.00
  -1  15   7   -0.25    1.17
   1 -15  -7    0.21    0.45
   1 -15  -6    9.61    4.05
  -1  15   6   11.39    2.46
  -1 -15   6   12.88    3.38
   1 -15  -6    8.15    1.85
   1 -15  -6   11.99    1.94
  -1  15   6   10.48    2.03
  -1 -15   6   11.47    2.91
  -1  15   6   11.29    2.90
   1 -15  -5  408.19   20.72
  -1  15   5  416.88   21.03
  -1 -15   5  467.73   24.42
   1 -15  -5  467.20    5.55
   1  15  -5  375.43   19.27
   1 -15  -5  433.53    3.75
  -1  15   5  398.77   20.42
  -1 -15   5  462.13   23.80
  -1  15   5  348.78    5.18
   1 -15  -4  151.60    9.60
  -1  15   4  149.80    9.43
  -1 -15   4  170.73   12.09
   1 -15  -4  160.42   11.58
   1  15  -4  139.22    8.73
   1 -15  -4  160.65    9.99
  -1  15   4  147.23    9.22
  -1 -15   4  176.63   11.48
  -1 -15   3   59.88    3.40
   1 -15  -3   97.56    8.20
  -1  15   3  100.18    2.34
  -1 -15   3  113.10    8.02
   1 -15  -3  100.40    6.69
   1 -15  -3  105.15    7.00
  -1  15   3   94.70    3.99
  -1 -15   3  105.66    7.52
   1  15  -3  103.88    5.55
  -1  15   3   88.79    4.44
  -1 -15   2  189.89    9.87
   1 -15  -2  319.75   16.97
  -1 -15   2  337.41   17.24
  -1  15   2  312.50   16.07
   1 -15  -2  313.04   16.50
  -1  15   2  311.44   16.23
  -1 -15   2  332.66   17.25
   1  15  -2  323.93   16.62
  -1  15   2  284.52   14.54
   1 -15  -1  320.82   16.39
  -1 -15   1  313.97   16.03
  -1  15   1  299.18   15.27
   1  15  -1  313.92   16.09
   1 -15  -1  300.57   15.37
  -1 -15   1  320.95   16.46
  -1  15   1  307.46   15.70
   1  15  -1  298.92   15.34
  -1  15   1  267.78   13.55
   1 -15   0 1042.07   26.34
  -1 -15   0 1052.06   26.11
  -1  15   0 1019.31   25.73
   1  15   0 1013.58    5.63
   1 -15   0  997.24   25.18
  -1 -15   0 1026.68   25.46
  -1  15   0  997.01    8.12
   1  15   0  990.24   34.78
   1  15   0  876.56   30.95
   1 -15   1  984.56   25.15
  -1 -15  -1  966.92    5.06
  -1  15  -1  931.92   32.89
   1  15   1  954.82   33.53
  -1 -15  -1  950.48    6.68
  -1 -15  -1  934.73    4.73
   1 -15   1  948.21    7.74
  -1  15  -1  920.04   33.19
   1  15   1  936.05   32.78
   1  15   1  866.32   30.38
  -1 -15  -2 1764.06   43.40
   1 -15   2 1795.76   44.51
   1  15   2 1831.10   44.91
  -1 -15  -2 1809.55   45.01
  -1 -15  -2 1737.47   42.75
   1 -15   2 1824.06   45.28
   1  15   2 1827.53   44.81
   1  15   2 1553.22   38.27
  -1 -15  -3    0.51    0.60
   1 -15   3    6.19    2.19
   1  15   3    1.25    0.64
  -1 -15  -3    1.88    2.39
  -1 -15  -3    1.89    0.72
   1 -15   3    1.04    2.29
   1  15   3    1.22    0.61
   1  15   3    0.73    0.76
  -1 -15  -4 1004.93   24.94
   1 -15   4 1147.83   29.82
   1  15   4 1092.12   26.85
  -1 -15  -4 1105.00   30.39
  -1 -15  -4 1026.29   25.28
   1 -15   4 1136.97   29.24
   1  15   4 1082.48   26.63
  -1 -15  -5  742.27   25.93
   1 -15   5  854.90   30.57
   1  15   5  805.13   28.12
  -1 -15  -5  844.12   30.09
  -1 -15  -5  783.31   27.45
   1 -15   5  841.18   30.00
   1  15   5  804.87   28.14
  -1 -15  -5  821.90   28.94
  -1 -15  -6  329.11    2.97
   1  15   6  372.13   19.91
   1 -15   6  412.13   19.00
  -1 -15  -6  392.06   18.68
   1 -15   6  402.06   18.58
   1  15   6  358.96   19.18
   1  15   6  362.04   19.40
  -1 -15  -6  362.47   16.67
  -1 -15  -7  116.76    7.83
   1  15   7  143.19    9.65
   1 -15   7  153.90   11.18
   1  15   7  133.52    9.05
   1 -15   7  153.04   12.35
   1  15   7  145.54    9.72
  -1 -15  -7  141.10   10.04
  -1 -15  -8   51.79    3.76
   1  15   8   62.29    4.17
   1 -15   8   67.52    5.95
   1  15   8   55.46    4.11
   1 -15   8   59.64    8.55
   1  15   8   68.41    4.94
  -1 -15  -8   62.81    5.36
  -1 -15  -9   49.75    4.20
   1  15   9   61.29    4.96
   1 -15   9   69.80    6.43
   1  15   9   55.43    4.43
   1 -15   9   68.39    6.17
   1  15   9   60.78    4.95
  -1 -15  -9   64.13    6.85
  -1 -15 -10   34.78    2.93
   1  15  10   42.35    2.03
   1 -15  10   52.21   11.39
   1  15  10   47.44    3.93
   1 -15  10   51.62   12.49
   1  15  10   43.93    2.69
  -1  15 -10   43.10    7.65
  -1 -15 -10   44.72    3.58
  -1 -15 -11  100.81    7.42
   1  15  11  128.99    9.19
   1 -15  11  164.52   14.64
   1  15  11  124.33    9.26
   1 -15  11  179.76   19.22
   1  15  11  149.26   10.63
  -1  15 -11  122.64    9.42
  -1 -15 -12   38.65    2.12
   1  15  12   46.80    3.13
   1 -15  12   54.32   17.68
   1 -15  12   58.83    4.99
   1  15  12   42.76    1.63
   1 -15  12   46.41   16.35
   1  15  12   52.88    2.93
   1  15  12   40.62    5.80
  -1  15 -12   45.00    5.49
  -1 -15 -13   91.48    7.27
   1 -15  13  146.79   14.08
   1 -15  13  146.12   12.17
   1 -15  13  164.25   15.63
   1  15  13  146.48   11.50
   1  15  13   96.74    8.87
  -1  15 -13  109.05   10.86
   1 -15  14   95.38   20.43
   1  15  14   72.90    2.16
   1 -15  14   81.41   12.03
   1 -15  14   86.23   14.54
   1  15  14   70.45    4.26
   1  15  14   41.35    5.38
  -1  15 -14   57.78    6.09
   1 -15  15   38.34   11.98
   1  15  15   29.13    5.07
   1 -15  15   36.69   12.50
   1 -15  15   45.41   12.60
   1  15  15   24.22    5.02
   1  15  15   19.51    4.47
  -1  15 -15   28.82    7.04
   1 -15  16  110.44    7.90
   1  15  16   81.93    4.49
   1 -15  16   92.29    7.79
   1 -15  16   93.24    7.76
   1  15  16   79.36    3.62
   1  15  16   64.47    3.33
  -1  15 -16   60.61    4.77
   1 -15  17   52.18   13.50
   1 -15  17   48.12   10.62
   1 -15  17   46.08   10.72
  -1  15 -17   37.78    8.08
   1 -15  18  225.10   18.79
   1 -15  18  249.21   15.09
   1 -15  18  230.22   18.37
  -1  15 -18  158.41   12.37
   1 -15  19    5.87    3.24
   1 -15  19   -0.80    3.60
   1 -15  19   -3.81    4.18
   1 -15  20   59.30   11.84
   1 -15  20   46.72    8.83
   1 -15  20   65.30   13.20
   1 -15  21   91.54   16.26
   1 -15  21   70.61   17.21
   1 -15  21   78.11   14.02
   1 -15  22   61.76   13.67
   1 -15  22   58.64   16.53
   1 -15  22   60.08   11.65
   1 -15  23   10.07    3.92
   1 -15  23   10.88    3.67
   1 -15  23    8.12    3.68
   1 -15  24   47.17   14.25
   1 -15  24   27.02   10.63
   1 -15  24   55.72   16.64
  -1 -17  24   60.09   13.78
  -1 -17  24   31.76   12.12
  -1 -17  24   56.40    9.10
  -1 -17  23   63.39   13.22
  -1 -17  23   39.28   12.57
  -1 -17  23   44.66   12.89
  -1 -17  22   -0.10    4.19
  -1 -17  22    2.75    2.43
  -1 -17  22    2.25    2.32
  -1 -17  21    1.99    2.95
  -1 -17  21    3.53    2.68
  -1 -17  21   16.32    5.11
  -1 -17  20  130.60   24.33
  -1 -17  20  130.53   10.53
  -1 -17  20  129.52    8.54
  -1 -17  19   -1.32    1.84
  -1 -17  19   -0.40    2.19
  -1 -17  19    3.91    3.99
  -1 -17  18   55.23   16.02
  -1 -17  18   36.90    9.62
  -1 -17  18   56.52   13.02
   1  17 -18   27.66    2.87
   1 -17 -17    3.62    2.28
  -1 -17  17    3.96    2.37
  -1 -17  17    2.19    1.94
  -1 -17  17    6.30    3.10
  -1  17  17    8.27    2.32
   1 -17 -16   28.77    3.03
  -1 -17  16   57.72   13.49
  -1 -17  16   46.39   10.59
  -1 -17  16   53.09   10.98
  -1  17  16   48.28    7.10
  -1  17  16   35.15    4.45
   1 -17 -15  210.79   13.73
  -1 -17  15  339.18  141.46
  -1 -17  15  264.71   15.69
  -1 -17  15  315.61   19.35
  -1  17  15  299.06   17.74
  -1  17  15  228.57   13.51
   1 -17 -14  458.18   21.02
  -1 -17  14  710.29   30.24
  -1 -17  14  725.30   30.97
  -1  17  14  661.04   28.01
  -1  17  14  484.40   20.32
   1 -17 -13    8.52    1.73
  -1 -17  13    3.83    5.94
  -1 -17  13    5.33    4.59
  -1  17  13   10.49    3.47
  -1  17  13    9.13    2.89
   1 -17 -13    6.01    1.90
   1 -17 -12    9.38    2.92
  -1 -17  12   14.80    3.22
  -1 -17  12   13.19    3.13
  -1  17  12   11.67    2.77
  -1  17  12    5.53    1.41
   1 -17 -12    7.27    2.57
   1 -17 -11  211.91   11.98
  -1  17  11  236.01   13.18
  -1 -17  11  293.05   17.06
  -1  17  11  244.95   13.51
  -1 -17  11  305.50   17.78
  -1  17  11  268.65   14.93
  -1  17  11  215.24   12.70
   1 -17 -11  249.27   14.19
   1 -17 -10  171.22   12.52
  -1  17  10  185.95   13.64
  -1 -17  10  242.65   18.54
  -1  17  10  181.77   13.26
  -1 -17  10  236.75   18.20
  -1  17  10  210.45   15.30
  -1  17  10  177.14   13.46
   1 -17 -10  193.40   14.75
   1 -17  -9   99.45    8.14
  -1  17   9   97.22    7.06
  -1 -17   9  127.29   10.23
   1 -17  -9   96.45    7.82
  -1  17   9   85.73    6.09
  -1 -17   9  112.22    8.70
  -1  17   9  105.63    7.85
  -1  17   9   79.83    7.80
   1 -17  -9  104.48    8.29
   1 -17  -8  157.03   10.39
  -1  17   8  175.55   11.50
  -1 -17   8  194.43   12.88
   1 -17  -8  167.20   11.74
  -1  17   8  165.54   10.83
  -1 -17   8  193.71   13.05
  -1  17   8  184.65   11.24
  -1  17   8  143.25    9.19
   1 -17  -7  533.80   18.25
  -1  17   7  531.82   24.50
  -1 -17   7  639.22   22.36
   1 -17  -7  605.69   21.55
  -1  17   7  503.88   23.44
  -1 -17   7  637.73   22.32
  -1  17   7  545.06   25.35
  -1  17   7  447.19   12.58
   1 -17  -6  111.68    7.51
  -1  17   6  111.83    7.57
  -1 -17   6  136.66    9.87
   1 -17  -6  120.26    9.13
   1 -17  -6  116.53    8.01
  -1  17   6  104.41    7.03
  -1 -17   6  133.11    9.73
  -1  17   6  100.43    7.36
   1 -17  -5    1.41    0.73
  -1  17   5    0.92    0.74
  -1 -17   5    0.58    1.64
   1 -17  -5    0.40    1.86
   1 -17  -5    1.56    1.14
  -1  17   5    1.62    0.69
  -1 -17   5   -0.10    2.79
  -1  17   5    4.89    2.85
   1 -17  -4  454.76   21.04
  -1  17   4  457.62   20.80
  -1 -17   4  492.76   22.40
   1 -17  -4  494.94   22.60
   1 -17  -4  465.60   21.12
  -1  17   4  451.34   20.50
  -1 -17   4  515.41   23.25
  -1  17   4  386.17   19.02
   1 -17  -3   69.01    6.30
  -1 -17   3   66.08    5.03
  -1  17   3   69.82    4.76
   1 -17  -3   67.57   11.85
   1 -17  -3   67.86    4.71
  -1  17   3   70.99    4.82
  -1 -17   3   67.27    5.03
  -1  17   3   61.02    4.18
  -1 -17   2    4.90    0.98
   1 -17  -2    5.72    1.97
  -1 -17   2    8.95    2.37
  -1  17   2    5.70    1.05
   1 -17  -2    4.81    2.73
   1 -17  -2    8.51    1.93
  -1 -17   2    9.83    2.39
  -1  17   2    6.10    1.05
   1  17  -2    6.84    1.75
  -1  17   2    4.53    1.56
   1 -17  -1  110.43    7.49
  -1 -17   1  107.42    7.25
  -1  17   1   99.22    6.72
   1 -17  -1  106.11    7.31
  -1 -17   1  103.59    6.99
  -1  17   1   90.11    6.07
   1  17  -1  101.68    7.01
  -1  17   1   91.59    6.49
   1 -17   0 1572.75   48.31
  -1 -17   0 1622.72   49.52
   1  17   0 1548.77   47.07
   1 -17   0 1537.86   47.21
  -1 -17   0 1557.56   47.44
   1  17   0 1496.01   45.25
   1  17   0 1384.36   41.88
  -1 -17  -1  398.99   17.91
   1 -17   1  369.36   20.43
   1  17   1  370.49   19.98
  -1 -17  -1  399.20   18.32
  -1 -17  -1  371.58   20.44
   1 -17   1  362.74   19.72
   1  17   1  379.58   20.48
   1  17   1  325.87   17.96
  -1 -17  -2  554.93   24.62
   1 -17   2  579.58   26.36
   1  17   2  563.79   25.16
  -1 -17  -2  569.69   25.79
  -1 -17  -2  541.58   24.30
   1 -17   2  533.28   23.97
   1  17   2  559.13   24.95
   1  17   2  487.57   21.70
  -1 -17  -3  159.82   10.79
   1 -17   3  173.91   12.49
   1  17   3  153.96   10.76
  -1 -17  -3  160.93   13.14
  -1 -17  -3  153.67   10.46
   1 -17   3  156.41   11.79
   1  17   3  160.52   11.13
   1  17   3  128.84    9.21
  -1 -17  -4   95.40    6.66
   1 -17   4  103.03    7.64
   1  17   4  105.65    6.92
  -1 -17  -4  105.61    7.77
  -1 -17  -4   94.17    6.25
   1 -17   4  106.87    7.76
   1  17   4   98.94    6.56
  -1 -17  -5   57.14    4.99
   1 -17   5   70.80    6.16
   1  17   5   59.78    4.72
  -1 -17  -5   62.40    5.54
  -1 -17  -5   58.96    4.32
   1 -17   5   54.69    4.85
   1  17   5   61.76    4.21
  -1 -17  -6  876.07   29.06
   1 -17   6 1041.73   35.60
   1  17   6  979.45   32.35
  -1 -17  -6 1027.22   35.39
   1 -17   6 1037.40   35.68
   1  17   6  937.61   31.08
   1  17   6  934.03   30.96
  -1 -17  -7  149.31    9.94
   1 -17   7  188.86   16.08
   1  17   7  173.04   11.21
  -1 -17  -7  189.13   12.29
   1 -17   7  197.28   12.57
   1  17   7  167.48   10.88
   1  17   7  171.46   11.15
  -1 -17  -7  188.49   12.48
  -1 -17  -8   16.23    1.85
   1 -17   8   22.92    5.57
   1  17   8   17.80    1.40
   1  17   8   15.67    1.79
   1 -17   8   24.03    6.77
  -1 -17  -8   17.57    4.99
  -1 -17  -9  295.23   13.14
   1  17   9  364.32   16.03
   1 -17   9  433.53   20.08
   1  17   9  352.37   15.52
   1 -17   9  398.97   18.44
   1  17   9  378.14   16.51
  -1 -17  -9  365.54   16.37
  -1 -17 -10  270.62   11.94
   1  17  10  333.09   14.61
   1 -17  10  410.52   23.85
   1  17  10  325.65   14.32
   1 -17  10  443.73   20.56
   1  17  10  372.78   16.45
  -1  17 -10  284.39   13.39
  -1 -17 -10  332.52   15.41
  -1 -17 -11   15.34    2.23
   1  17  11   19.42    1.33
   1 -17  11   27.48    6.49
   1  17  11   18.03    2.04
   1 -17  11   25.49    5.78
   1  17  11   20.86    1.91
  -1  17 -11   17.88    6.11
  -1 -17 -11   22.51    4.45
  -1 -17 -12  125.11    6.88
   1 -17  12  209.75   13.71
   1 -17  12  224.79   15.27
   1  17  12  183.02    6.27
  -1  17 -12  150.34   10.78
   1  17  12  144.58    9.15
  -1 -17 -12  186.62   10.85
  -1 -17 -13    7.95    1.61
   1 -17  13   15.07    3.32
   1 -17  13   16.81    5.78
   1  17  13    6.01    2.90
   1  17  13    6.25    1.89
  -1  17 -13   12.03    2.65
  -1 -17 -13   16.28    2.97
   1 -17  14  178.75   17.38
   1 -17  14  164.62    9.92
  -1  17 -14  116.62    6.30
   1  17  14  104.21    6.69
   1 -17  15   69.00    5.00
   1 -17  15   67.01   16.71
   1 -17  15   75.06   20.88
   1  17  15   45.33    6.70
  -1  17 -15   54.47    9.35
   1 -17  16  381.45   20.02
   1 -17  16  368.14   19.65
   1 -17  16  355.39   26.57
  -1  17 -16  256.52   13.56
   1 -17  17    4.43    4.31
   1 -17  17   -4.68    3.63
   1 -17  17    0.08    3.46
  -1  17 -17    2.25    3.27
   1 -17  18   22.11    6.11
   1 -17  18   16.04    3.04
   1 -17  18   16.83    4.61
  -1  17 -18   14.83    2.79
   1 -17  19  121.28   14.74
   1 -17  19   87.15    6.87
   1 -17  19  120.92   11.15
   1 -17  20  148.49    8.03
   1 -17  20  136.15   11.64
   1 -17  20  142.33   94.19
   1 -17  21    4.50    3.55
   1 -17  21    6.55    2.04
   1 -17  21   10.43    3.78
   1 -17  22   61.49   13.04
   1 -17  22   40.50    9.18
   1 -17  22   48.66   11.27
   1 -17  23   -0.65    5.11
   1 -17  23    4.96    4.33
   1 -17  23    6.73    3.77
  -1 -19  23    9.69    5.93
  -1 -19  23   -0.26    2.81
  -1 -19  23   -4.14    4.94
  -1 -19  22  139.74   15.91
  -1 -19  22  120.79    8.74
  -1 -19  22  110.05   12.58
  -1 -19  21   -6.60    5.00
  -1 -19  21    0.01    2.74
  -1 -19  21    7.26    3.32
  -1 -19  20   -0.80    5.38
  -1 -19  20    1.66    1.67
  -1 -19  20   -0.24    5.24
  -1 -19  19    0.68    2.92
  -1 -19  19    1.06    2.93
  -1 -19  18   53.42   10.97
  -1 -19  18   72.33   21.12
   1  19 -18   32.56    8.71
  -1 -19  17   29.98    8.45
  -1 -19  17   40.97   15.50
  -1 -19  16   91.44    6.28
  -1 -19  16   95.39    9.68
  -1  19  16   64.55    3.72
   1 -19 -15   21.92    4.63
  -1 -19  15   33.61   11.33
  -1 -19  15   26.72    7.04
  -1  19  15   22.17    5.16
   1 -19 -15   31.62    3.76
   1 -19 -14   62.52    3.00
  -1 -19  14   96.76    6.15
  -1 -19  14  110.53    7.09
  -1  19  14   84.47    6.88
  -1  19  14   66.49    6.47
   1 -19 -14   69.31    2.84
   1 -19 -13    4.72    1.62
  -1 -19  13   -1.36    4.78
  -1 -19  13   -2.20    6.24
  -1  19  13    6.49    1.73
  -1  19  13    6.09    1.61
   1 -19 -13    2.67    1.37
   1 -19 -12  369.80   15.73
  -1 -19  12  467.45   24.19
  -1 -19  12  494.20   28.85
  -1  19  12  436.85   18.51
  -1  19  12  337.71   14.57
   1 -19 -12  406.34   16.96
   1 -19 -11    5.07    1.16
  -1 -19  11    8.88    2.22
  -1 -19  11   -0.70    4.06
  -1  19  11    5.76    2.84
  -1  19  11    3.40    1.63
   1 -19 -11    4.19    1.88
   1 -19 -10   44.80    6.88
  -1 -19  10   65.33    7.02
  -1 -19  10   55.10    8.18
  -1  19  10   51.97    5.82
  -1  19  10   40.49    9.66
   1 -19 -10   46.19    4.40
   1 -19  -9  175.70   11.22
  -1  19   9  183.44   14.18
  -1 -19   9  214.69   14.18
   1 -19  -9  193.63   12.35
  -1  19   9  171.64   13.31
  -1 -19   9  227.97   16.17
  -1  19   9  197.73   53.02
  -1  19   9  150.06   11.26
   1 -19  -8  252.07   19.15
  -1  19   8  263.75   19.15
  -1 -19   8  313.81   23.34
   1 -19  -8  279.17   20.93
  -1  19   8  248.51   18.43
  -1 -19   8  295.31   22.10
  -1  19   8  267.77   20.29
  -1  19   8  231.63   19.45
   1 -19  -7  112.39    8.63
  -1  19   7  110.87    8.07
  -1 -19   7  136.82   10.56
   1 -19  -7  131.35   10.84
  -1  19   7   97.66    7.20
  -1 -19   7  110.92    8.40
  -1  19   7   89.84    7.83
   1 -19  -6  996.99   31.78
  -1  19   6 1025.20   32.63
  -1 -19   6 1103.35   35.91
   1 -19  -6 1105.81   36.85
   1 -19  -6 1040.46   33.42
  -1  19   6  989.71   31.15
  -1 -19   6 1125.31   36.54
  -1  19   6  835.39   33.45
   1 -19  -5    6.08    1.68
  -1  19   5    6.05    1.87
  -1 -19   5    8.10    3.07
   1 -19  -5    6.73    1.33
   1 -19  -5    5.26    1.80
  -1  19   5    6.93    1.19
  -1 -19   5    9.28    2.96
  -1  19   5    4.71    4.72
   1 -19  -4  305.54   14.58
  -1 -19   4  303.44   18.10
  -1  19   4  292.91   17.62
   1 -19  -4  318.27   15.43
   1 -19  -4  294.75   14.06
  -1 -19   4  303.11   18.08
  -1  19   4  271.20   16.28
  -1  19   4  237.80   12.67
   1 -19  -3  100.72    7.66
  -1 -19   3  100.85    8.16
  -1  19   3   92.61    7.53
   1 -19  -3   95.97   13.57
   1 -19  -3   91.19    9.69
  -1 -19   3   97.85    7.90
  -1  19   3   83.24    7.74
  -1  19   3   82.89    6.42
   1 -19  -2 1412.67   47.10
  -1 -19   2 1441.90   49.01
   1 -19  -2 1416.82   48.04
   1 -19  -2 1342.98   44.74
  -1 -19   2 1390.17   47.07
  -1  19   2 1163.93   38.59
   1 -19  -1   54.81    6.65
  -1 -19   1   56.48    6.01
   1 -19  -1   53.64    6.37
  -1 -19   1   66.37    7.40
  -1  19   1   59.38    5.37
   1 -19   0   63.49    5.64
  -1 -19   0   63.59    5.34
   1  19   0   58.55    4.84
   1 -19   0   58.22    5.09
  -1 -19   0   55.30    5.90
   1  19   0   57.00    5.77
  -1 -19  -1  217.78   13.05
   1 -19   1  215.85   13.00
   1  19   1  203.15   12.42
  -1 -19  -1  237.17   14.54
  -1 -19  -1  213.65   13.17
   1 -19   1  217.15   13.08
   1  19   1  208.04   12.40
  -1 -19  -2  115.80    8.96
   1 -19   2  122.54   11.04
   1  19   2  113.65    7.68
  -1 -19  -2  104.16    7.56
  -1 -19  -2  116.06    7.76
   1 -19   2  114.38    8.16
   1  19   2  110.26    3.67
   1  19   2   96.83    6.72
  -1 -19  -3    1.59    0.97
   1 -19   3    5.24    1.45
   1  19   3    2.45    0.74
  -1 -19  -3    1.58    2.68
  -1 -19  -3    2.68    1.18
   1 -19   3    3.29    2.85
   1  19   3    3.66    0.95
   1  19   3    0.70    0.95
  -1 -19  -4  248.31   14.58
   1 -19   4  273.93   16.57
   1  19   4  265.08   15.57
  -1 -19  -4  264.98   18.09
  -1 -19  -4  244.62   14.60
   1 -19   4  271.60   16.94
   1  19   4  252.27   14.98
  -1 -19  -5   26.68    3.45
   1 -19   5   37.82    5.26
   1  19   5   34.29    1.79
  -1 -19  -5   38.76   10.63
  -1 -19  -5   32.23    2.45
   1 -19   5   27.48   10.81
   1  19   5   31.30    3.68
  -1 -19  -6   22.83    3.14
   1 -19   6   34.18    8.49
   1  19   6   25.01    2.14
  -1 -19  -6   17.54    5.67
   1 -19   6   25.29   10.78
   1  19   6   28.81    2.02
   1  19   6   23.82    2.78
  -1 -19  -7   91.31    6.37
   1 -19   7  101.82    8.52
   1  19   7   98.53    6.83
  -1 -19  -7  110.64   13.12
   1 -19   7  115.97    5.09
   1  19   7   94.59    6.76
   1  19   7   99.72    7.20
  -1 -19  -8  762.06   23.64
   1 -19   8  997.81   32.17
   1  19   8  887.03   27.50
   1 -19   8  978.68   32.64
   1  19   8  858.20   26.71
   1  19   8  893.06   27.68
  -1 -19  -8  922.79   29.70
  -1 -19  -9   15.84    2.30
   1 -19   9   26.01    7.28
   1  19   9   19.58    1.72
   1 -19   9   28.50    8.33
   1  19   9   19.82    1.68
   1  19   9   21.15    2.54
  -1 -19  -9   18.46    4.40
  -1 -19 -10  100.15    7.71
   1 -19  10  159.55   13.44
   1 -19  10  153.77   13.20
   1  19  10  125.20    9.82
  -1  19 -10  120.49   10.48
  -1 -19 -10  136.02   11.56
  -1 -19 -11    1.15    0.71
   1 -19  11   -1.36    4.34
   1 -19  11    0.74    4.46
   1  19  11    0.99    0.71
  -1  19 -11    0.55    1.52
  -1 -19 -11    3.48    2.29
   1 -19  12  327.07   21.99
   1 -19  12  319.58   23.11
   1  19  12  204.98   11.70
  -1  19 -12  226.50   12.32
  -1 -19 -12  278.22   15.62
   1 -19  13   46.95   15.35
   1 -19  13   50.08   14.73
  -1  19 -13   33.58    5.08
   1  19  13   32.13    5.68
  -1 -19 -13   47.94    4.62
   1 -19  14  282.32   19.31
   1 -19  14  260.87   21.00
  -1  19 -14  203.90   12.92
   1  19  14  174.80   11.88
  -1 -19 -14  236.86   14.94
   1 -19  15   -3.87    4.33
   1 -19  15    0.39    3.01
   1  19  15    1.96    1.22
  -1  19 -15    0.74    1.54
  -1 -19 -15    3.05    1.47
   1 -19  16    2.80    2.60
   1 -19  16    5.33    2.40
  -1  19 -16    1.07    1.26
  -1 -19 -16    1.62    1.60
   1 -19  17    2.59    3.22
   1 -19  17    4.29    2.50
  -1  19 -17    5.65    2.38
  -1 -19 -17    1.04    1.00
   1 -19  18   43.47   12.85
   1 -19  18   40.08   11.16
  -1  19 -18   28.47    6.50
   1 -19  19    4.71    3.77
   1 -19  19   -3.18    4.80
   1 -19  20   22.64    3.93
   1 -19  20   18.20    5.80
   1 -19  20   34.80    8.10
   1 -19  21   -1.82    4.29
   1 -19  21    4.76    2.65
   1 -19  21   10.27    5.17
   1 -19  22   26.91    5.72
   1 -19  22   21.44    9.55
   1 -19  22   25.76    9.00
   1 -19  23    5.52    2.83
   1 -19  23    3.35    2.69
   1 -19  23   -0.38    2.35
  -1 -21  22   -0.79    2.81
  -1 -21  22   -1.91    4.86
  -1 -21  21   10.38    5.13
  -1 -21  21    4.27    3.08
  -1 -21  20   97.82   20.62
  -1 -21  20  135.68    9.01
  -1 -21  19    4.17    3.09
  -1 -21  19   -3.01    5.09
  -1 -21  18   53.33   11.57
  -1 -21  18   55.72   15.54
   1  21 -18   35.16    6.64
  -1 -21  17   59.25   12.76
  -1 -21  17   50.42   10.05
  -1 -21  16   86.50   23.71
  -1 -21  16  106.40   24.48
  -1  21  16   54.08    7.35
  -1 -21  15    8.05    5.57
  -1 -21  15   10.39    5.67
  -1  21  15    7.14    3.74
  -1 -21  14  143.67    7.40
  -1 -21  14  158.22   68.20
  -1  21  14  106.60    9.62
   1 -21 -13    0.90    0.85
  -1 -21  13    4.53    3.87
  -1 -21  13    0.15    4.05
  -1  21  13    3.47    2.14
   1 -21 -12   14.95    3.30
  -1 -21  12   22.99    9.13
  -1 -21  12   26.15    6.07
  -1  21  12   17.64    4.07
  -1  21  12   16.53    4.15
   1 -21 -11    2.52    1.43
  -1 -21  11    2.87    4.53
  -1 -21  11    7.45    3.40
  -1  21  11    4.90    1.19
   1 -21 -10  155.60    9.81
  -1 -21  10  216.31   15.58
  -1 -21  10  194.85   15.04
  -1  21  10  162.71    8.44
  -1  21  10  139.66   10.45
   1 -21  -9   11.63    2.64
  -1 -21   9   17.31    5.67
   1 -21  -9   13.81    4.02
  -1 -21   9   19.16    5.62
  -1  21   9   14.16    2.24
  -1  21   9   11.68    2.19
   1 -21  -8   88.35    4.68
  -1 -21   8  103.76   11.12
   1 -21  -8  103.10    8.01
  -1 -21   8  113.13   14.19
  -1  21   8   90.62    4.19
  -1  21   8   77.06   12.85
   1 -21  -7   38.72    5.73
  -1 -21   7   50.44    4.52
   1 -21  -7   42.56   12.86
   1 -21  -7   44.30    5.81
  -1 -21   7   43.35    5.46
  -1  21   7   34.89    8.86
   1 -21  -6  332.57   18.76
  -1 -21   6  366.84   20.90
   1 -21  -6  362.76   20.96
   1 -21  -6  327.52   19.16
  -1 -21   6  369.59   21.07
  -1  21   6  274.54   17.69
   1 -21  -5   21.27    2.47
  -1 -21   5   19.61    7.27
  -1  21   5   18.00    4.44
   1 -21  -5   22.33    8.40
   1 -21  -5   22.30    5.75
  -1 -21   5   23.95    7.34
  -1  21   5   15.74    4.23
  -1  21   5   19.10    5.91
   1 -21  -4 1607.62   50.65
  -1 -21   4 1713.27   55.15
   1 -21  -4 1721.07   54.96
   1 -21  -4 1623.66   50.75
  -1 -21   4 1717.95   55.02
  -1  21   4 1365.93   43.80
   1 -21  -3  204.88   15.15
  -1 -21   3  235.20   17.31
   1 -21  -3  222.49   20.92
   1 -21  -3  214.49   16.13
  -1 -21   3  223.68   16.57
  -1  21   3  185.19   14.29
  -1  21   3  199.12   14.68
   1 -21  -2  249.46   18.25
  -1 -21   2  235.04   17.20
   1 -21  -2  251.61   18.94
   1 -21  -2  242.66   17.74
  -1 -21   2  239.26   17.48
  -1  21   2  205.90   14.97
   1 -21  -1   61.55    6.19
  -1 -21   1   67.05    5.22
   1 -21  -1   58.72    6.08
  -1 -21   1   58.53    2.49
  -1  21   1   45.45    2.85
   1 -21   0  518.92   24.39
  -1 -21   0  546.30   24.11
   1 -21   0  515.82   23.41
  -1 -21   0  545.64   24.06
  -1  21   0  464.93   20.88
   1 -21   1   -0.36    1.19
  -1 -21  -1    1.79    0.86
  -1 -21  -1   -1.43    3.25
  -1 -21  -1    1.68    1.13
   1 -21   1    1.33    0.84
   1  21   1    1.65    1.51
  -1 -21  -2    3.18    1.23
   1 -21   2    4.45    1.26
   1  21   2    3.53    0.93
  -1 -21  -2    2.11    2.26
  -1 -21  -2    4.14    1.09
   1 -21   2    2.26    1.70
   1  21   2    5.13    1.32
  -1 -21  -3   -0.18    1.13
   1 -21   3    4.92    2.19
   1  21   3    1.91    1.36
  -1 -21  -3    2.26    1.89
  -1 -21  -3   -0.29    1.16
   1 -21   3    0.47    1.68
   1  21   3    1.01    0.62
  -1 -21  -4    2.41    0.70
   1 -21   4    2.38    2.93
   1  21   4    3.13    1.02
  -1 -21  -4    0.25    1.43
  -1 -21  -4    4.50    1.95
   1 -21   4    1.80    2.91
   1  21   4    0.11    0.72
  -1 -21  -5   58.33    3.93
   1 -21   5   56.48    5.55
   1  21   5   57.04    1.59
  -1 -21  -5   67.44    5.22
  -1 -21  -5   55.92    4.28
   1 -21   5   51.60    3.75
   1  21   5   46.86    2.78
  -1 -21  -6  344.11   19.38
   1 -21   6  412.97   23.66
   1  21   6  368.55   20.62
  -1 -21  -6  407.44   23.77
   1 -21   6  414.53   23.97
   1  21   6  366.72   20.50
   1  21   6  357.75   19.85
  -1 -21  -7   71.48    4.57
   1 -21   7   90.42   10.29
  -1 -21  -7   93.60    6.70
   1 -21   7   99.11   12.94
   1  21   7   79.73    4.94
  -1 -21  -8  129.28    4.03
   1 -21   8  177.73   11.63
   1 -21   8  159.31    9.70
   1  21   8  147.91    4.99
  -1 -21  -9  132.10    4.21
   1 -21   9  182.98   13.55
   1 -21   9  199.41   15.31
  -1  21  -9  156.56   12.19
   1 -21  10  867.95   37.96
   1 -21  10  813.34   40.52
  -1  21 -10  648.73   28.26
  -1 -21 -10  799.85   33.36
   1 -21  11   46.06   17.09
   1 -21  11   56.48   15.35
   1  21  11   34.92    9.84
  -1  21 -11   33.90   12.34
  -1 -21 -11   47.30    4.35
   1 -21  12  448.66   29.65
   1 -21  12  455.47   19.78
  -1  21 -12  324.51   14.76
   1  21  12  317.91   14.74
  -1 -21 -12  414.43   17.27
   1 -21  13   63.21   19.24
   1 -21  13   67.60   17.23
   1  21  13   43.58    4.63
  -1  21 -13   47.34    4.08
  -1 -21 -13   51.34    2.91
   1 -21  14  112.68    7.50
   1 -21  14   97.73    6.43
  -1  21 -14   85.11    9.05
   1  21  14   78.91   10.50
  -1 -21 -14   93.31    7.68
   1 -21  15   -3.93    4.72
   1 -21  15   -2.97    5.06
   1  21  15   -0.27    1.49
  -1  21 -15    7.80    3.72
  -1 -21 -15    1.75    1.44
   1 -21  16   50.25   12.23
   1 -21  16   59.40   15.66
  -1  21 -16   44.62    8.96
   1 -21  17    0.06    3.73
   1 -21  17    6.98    5.70
  -1  21 -17    1.84    1.47
   1 -21  18   10.18    2.85
   1 -21  18    5.39    3.48
  -1  21 -18    1.86    1.30
   1 -21  19    6.21    4.38
   1 -21  19   -4.25    4.90
   1 -21  20   12.35    3.78
   1 -21  20   27.75    6.11
   1 -21  21   11.44    6.81
   1 -21  21    5.50    3.44
   1 -21  22   34.41    7.55
   1 -21  22   41.03    8.82
  -1 -23  21   -3.68    5.00
  -1 -23  21    2.78    3.31
  -1 -23  20   17.02    6.61
  -1 -23  20   18.76    6.55
  -1 -23  19  113.98   17.58
  -1 -23  19  121.66   17.29
  -1 -23  18  138.16    9.48
  -1 -23  18  118.43   23.79
   1  23 -18   83.98    4.14
  -1 -23  17   23.83    5.73
  -1 -23  17   18.11    5.18
   1  23 -17   10.73    2.61
  -1 -23  16  156.71    9.24
  -1 -23  16  181.17    9.04
  -1 -23  15   38.33   10.45
  -1 -23  15   42.03   27.02
  -1  23  15   33.05    5.36
  -1 -23  14  128.64   15.10
  -1 -23  14  128.51   10.87
  -1  23  14   86.22    8.40
  -1 -23  13   15.48    5.78
  -1 -23  13   17.91   11.50
  -1  23  13    7.55    2.05
  -1 -23  12   76.88   11.11
  -1 -23  12   71.16   16.53
  -1  23  12   54.37    5.76
  -1 -23  11   14.71    4.83
  -1 -23  11   17.60    5.20
  -1  23  11   10.67    2.68
   1 -23 -10    5.11    1.50
  -1 -23  10    8.45    3.36
  -1 -23  10   12.49    3.84
  -1  23  10    6.14    1.92
  -1  23  10    9.93    2.52
   1 -23  -9   97.32    6.16
  -1 -23   9  131.69    8.10
   1 -23  -9  110.63   11.30
  -1 -23   9  103.33   10.64
  -1  23   9  101.25    2.90
  -1  23   9   75.91   14.67
   1 -23  -8  115.62    6.77
  -1 -23   8  128.26    9.99
   1 -23  -8  148.85    8.67
  -1 -23   8  145.22    8.93
  -1  23   8  120.31    5.85
  -1  23   8  117.79    7.88
   1 -23  -7    2.12    1.64
  -1 -23   7    0.04    1.69
   1 -23  -7    3.20    3.03
   1 -23  -7    1.31    0.88
  -1 -23   7    3.65    3.21
  -1  23   7   -2.08    3.27
   1 -23  -6  107.69    6.41
  -1 -23   6  113.42    6.19
   1 -23  -6  112.76    7.42
   1 -23  -6  109.81    4.41
  -1 -23   6  117.04    5.91
  -1  23   6   97.18    7.59
   1 -23  -5  475.86   17.52
  -1 -23   5  525.40   19.68
   1 -23  -5  547.14   21.11
   1 -23  -5  472.10   17.36
  -1 -23   5  502.18   18.63
  -1  23   5  392.96   20.44
   1 -23  -4  573.17   21.01
  -1 -23   4  613.03   22.50
   1 -23  -4  646.21   24.41
   1 -23  -4  553.07   21.31
  -1 -23   4  610.40   23.05
  -1  23   4  477.99   24.99
   1 -23  -3    7.41    2.66
  -1 -23   3   12.24    4.14
   1 -23  -3   13.01    3.41
   1 -23  -3   11.29    2.88
  -1 -23   3   12.71    3.77
  -1  23   3    6.22    1.96
   1 -23  -2 1513.53   41.25
  -1 -23   2 1611.39   43.69
   1 -23  -2 1578.53   45.42
   1 -23  -2 1513.12   41.31
  -1 -23   2 1568.55   42.62
  -1  23   2 1259.44   35.51
   1 -23  -1   33.48    8.79
  -1 -23   1   35.19    5.02
   1 -23  -1   31.12   10.31
   1 -23  -1   38.85    4.23
  -1 -23   1   31.67    4.71
  -1  23   1   32.18    5.84
  -1  23   1   28.51    3.05
   1 -23   0   57.28    4.89
  -1 -23   0   58.77    4.59
  -1 -23   0   57.97   12.22
   1 -23   0   53.50    4.46
  -1 -23   0   50.67    4.72
  -1 -23  -1   39.55    5.49
   1 -23   1   42.56    6.92
  -1 -23  -1   37.60   12.27
   1 -23   1   30.00    8.00
  -1 -23  -1   36.10    5.35
  -1 -23  -2   74.25    5.31
   1 -23   2   66.56    5.36
  -1 -23  -2   74.79    6.19
  -1 -23  -2   68.28    5.65
   1 -23   2   68.73    5.16
  -1 -23  -3   26.22    5.58
   1 -23   3   31.56    6.43
  -1 -23  -3   28.09    8.83
  -1 -23  -3   21.93    5.49
   1 -23   3   20.11    8.24
  -1 -23  -4  179.48   10.12
   1 -23   4  193.90   11.21
  -1 -23  -4  182.93   13.75
  -1 -23  -4  166.38    9.44
   1 -23   4  179.15   10.39
  -1 -23  -5    2.85    1.19
   1 -23   5    1.51    1.92
  -1 -23  -5    6.55    4.13
   1 -23   5   -0.04    2.74
  -1 -23  -6    4.94    2.32
   1 -23   6    3.07    3.24
  -1 -23  -6    8.54    2.34
   1 -23   6    9.44    2.16
  -1 -23  -7  170.47   10.70
   1 -23   7  195.28   17.68
  -1 -23  -7  216.07   15.01
   1 -23   7  206.47   15.04
  -1  23  -7  157.98   16.58
   1 -23   8  249.34   13.86
  -1 -23  -8  216.19   21.86
   1 -23   8  243.62   13.66
  -1  23  -8  199.32   11.79
   1 -23   9   13.81    5.48
   1 -23   9   13.95    4.58
  -1  23  -9   10.79    3.83
   1 -23  10  505.14   29.31
   1 -23  10  519.29   23.13
  -1  23 -10  401.50   17.55
   1 -23  11  337.81   20.01
   1 -23  11  327.53   20.53
   1  23  11  258.31   19.57
  -1  23 -11  253.03   13.63
   1 -23  12  179.76   11.25
   1 -23  12  178.24   24.13
   1  23  12  127.16    7.85
  -1  23 -12  131.42    7.59
  -1 -23 -12  160.86    9.47
   1 -23  13    1.85    2.43
   1 -23  13   -1.31    3.94
  -1  23 -13   -4.97    2.89
   1  23  13    0.63    1.59
   1 -23  14  138.80    8.75
   1 -23  14  149.77   10.85
  -1  23 -14  107.18    6.97
   1  23  14  107.82    9.55
   1 -23  15   54.33   13.99
   1 -23  15   48.67   11.84
   1  23  15   41.39    4.60
  -1  23 -15   44.36   10.70
   1 -23  16   53.60   13.60
   1 -23  16   42.60   11.62
  -1  23 -16   24.29   17.09
   1 -23  17    4.15    3.17
   1 -23  17   -2.10    4.68
  -1  23 -17   -0.25    2.31
   1 -23  18    5.82    5.17
   1 -23  18    7.54    4.43
  -1  23 -18    6.94    2.54
   1 -23  19   26.42    7.71
   1 -23  19   15.40    4.78
   1 -23  20   10.22    4.99
   1 -23  20   11.11    4.51
  -1 -25  20   11.07    4.67
  -1 -25  20   19.43    4.59
  -1 -25  19    2.82    3.86
  -1 -25  19    3.90    2.51
  -1 -25  18   78.94   18.04
  -1 -25  18   70.47   21.29
   1  25 -18   45.48   29.99
  -1 -25  17  102.26   22.53
  -1 -25  17   84.37   24.24
   1  25 -17   58.98   13.31
  -1 -25  16  221.76   12.20
  -1 -25  16  208.47   11.66
   1  25 -16  149.47   12.98
  -1 -25  15   53.57   14.35
  -1 -25  15   40.68   11.41
  -1  25  15   30.58    8.06
  -1 -25  14  181.91    8.55
  -1 -25  14  206.93   13.58
  -1  25  14  115.47    5.44
  -1 -25  13    6.71    3.55
  -1 -25  13    9.94    3.92
  -1  25  13    7.19    3.43
  -1 -25  12  131.09    6.80
  -1 -25  12  141.64   57.96
  -1  25  12  104.62    9.84
  -1 -25  11   51.54   29.78
  -1  25  11   33.68    7.45
  -1 -25  10   11.66    5.02
   1 -25 -10    7.98    4.30
  -1 -25  10    4.07    2.54
  -1  25  10    7.97    2.36
  -1 -25   9    3.47    2.73
   1 -25  -9    2.09    2.39
  -1 -25   9   -0.48    3.39
  -1  25   9   -5.31    2.79
   1 -25  -8   18.84    3.45
  -1 -25   8   27.45   13.16
   1 -25  -8   33.35    7.89
  -1 -25   8   25.61    6.94
  -1  25   8   23.20    4.14
  -1  25   8   23.43    4.93
   1 -25  -7  400.21   16.76
  -1 -25   7  461.03   19.91
   1 -25  -7  503.65   21.69
   1 -25  -7  439.73   17.76
  -1 -25   7  465.03   19.76
  -1  25   7  383.16   16.58
   1 -25  -6   41.60    3.89
  -1 -25   6   50.29    3.10
   1 -25  -6   51.34   14.19
   1 -25  -6   47.74    5.70
  -1 -25   6   51.15    3.82
  -1  25   6   47.45    8.71
   1 -25  -5   51.61    3.06
  -1 -25   5   50.61   10.23
   1 -25  -5   66.51   12.93
   1 -25  -5   47.66    5.81
  -1 -25   5   46.40   11.91
  -1  25   5   50.42   11.32
   1 -25  -4   54.29    5.27
  -1 -25   4   60.91    7.90
   1 -25  -4   60.47    3.92
   1 -25  -4   52.27    2.59
  -1 -25   4   53.98    7.17
  -1  25   4   47.97   12.79
   1 -25  -3  115.32   10.91
  -1 -25   3  123.10    6.61
   1 -25  -3  124.56    7.75
   1 -25  -3  106.82    5.66
  -1 -25   3  115.07    6.20
  -1  25   3   97.28   17.44
   1 -25  -2  659.94   27.47
  -1 -25   2  648.05   29.12
   1 -25  -2  692.71   29.37
   1 -25  -2  635.23   26.41
  -1 -25   2  642.28   28.54
  -1  25   2  569.93   24.63
   1 -25  -1  158.39   10.85
  -1 -25   1  148.13   11.34
   1 -25  -1  169.20   11.94
   1 -25  -1  141.59    8.11
  -1 -25   1  147.87   11.45
  -1  25   1  130.73   11.91
   1 -25   0  529.44   23.14
  -1 -25   0  537.70   23.55
  -1 -25   0  585.49   25.38
   1 -25   0  531.32   23.74
  -1 -25   0  516.58   21.99
  -1  25   0  466.71   20.36
  -1 -25  -1   32.91    8.62
   1 -25   1   23.52    8.00
  -1 -25  -1   26.89    7.74
  -1 -25  -1   25.54    6.90
   1 -25   1   21.81    6.38
  -1  25  -1   32.24    7.07
  -1 -25  -2  233.72  100.75
   1 -25   2  262.28   13.95
  -1 -25  -2  252.54   16.32
  -1 -25  -2  231.07   99.59
   1 -25   2  251.68   13.93
  -1  25  -2  224.16   12.67
  -1 -25  -3   38.47    5.27
   1 -25   3   50.22    6.23
  -1 -25  -3   52.61   14.72
  -1 -25  -3   41.38    5.13
   1 -25   3   40.94   11.65
  -1  25  -3   37.19    5.97
  -1 -25  -4   22.63    2.72
   1 -25   4   21.14    7.00
  -1 -25  -4   36.41   11.86
  -1 -25  -4   21.11    3.52
   1 -25   4   18.08    4.30
  -1  25  -4   16.48    3.17
  -1 -25  -5   -0.30    0.91
   1 -25   5    3.15    2.25
  -1 -25  -5    2.35    3.26
  -1 -25  -5   -0.24    0.96
   1 -25   5    0.00    2.90
  -1  25  -5   -1.84    3.68
   1 -25   6    9.29    3.80
  -1 -25  -6    5.93    4.43
   1 -25   6    7.31    2.58
  -1  25  -6    4.16    3.54
   1 -25   7   79.86    7.01
  -1 -25  -7   89.12   21.04
   1 -25   7   78.04    6.65
  -1  25  -7   69.73   16.61
   1 -25   8  196.00   12.52
  -1 -25  -8  199.24   13.13
   1 -25   8  174.92   11.78
  -1  25  -8  166.53   11.30
   1 -25   9  183.63   10.14
   1 -25   9  183.03   10.68
  -1  25  -9  155.69   11.43
   1 -25  10   84.88   13.57
   1 -25  10   80.50   20.56
  -1  25 -10   70.29   19.83
   1  25  10   65.50    5.89
   1 -25  11    3.61    2.81
   1 -25  11    5.55    3.50
   1  25  11    6.91    2.38
  -1  25 -11    2.31    1.15
   1 -25  12  424.16   21.59
   1 -25  12  404.77   20.85
   1  25  12  288.17   15.85
  -1  25 -12  310.03   16.82
   1 -25  13  139.22    7.71
   1 -25  13  150.03    7.64
  -1  25 -13  123.13    5.97
   1  25  13  109.66   10.21
   1 -25  14  147.69    9.74
   1 -25  14  144.74    9.28
   1  25  14  126.69   16.30
  -1  25 -14  107.98    9.14
   1 -25  15   -2.73    4.90
   1 -25  15    0.67    3.32
   1  25  15    2.55    1.52
  -1  25 -15   -0.45    2.48
   1 -25  16   21.54    4.66
   1 -25  16   29.64    6.60
  -1  25 -16   18.49    4.57
   1 -25  17   -3.45    5.00
   1 -25  17    3.93    3.90
  -1  25 -17    4.20    2.94
   1 -25  18   20.40    7.11
   1 -25  18   30.52    6.48
   1 -25  19   64.87   20.33
   1 -25  19   72.26   18.73
  -1 -27  18   20.13    9.10
  -1 -27  18   19.12    7.24
   1  27 -18   17.41   13.88
  -1 -27  17    2.91    2.18
  -1 -27  17   11.02    3.54
   1  27 -17    1.79    1.77
  -1 -27  16  114.15    5.62
  -1 -27  16  131.08   10.16
   1  27 -16   93.02    5.06
  -1 -27  15   84.58   19.30
  -1 -27  15   77.95   14.70
  -1  27  15   57.69    8.95
   1  27 -15   60.61   15.72
  -1 -27  14  327.03   16.03
  -1 -27  14  309.89   15.17
  -1  27  14  200.92   10.20
  -1 -27  13   -1.82    4.27
  -1 -27  13    8.73    3.91
  -1  27  13    4.41    1.85
  -1 -27  12    4.66    3.35
  -1 -27  12    4.19    2.60
  -1  27  12    4.44    2.57
  -1 -27  11   16.29    4.23
  -1 -27  11   27.40    6.47
  -1  27  11   16.37    5.80
  -1 -27  10   49.23   12.87
   1 -27 -10   40.74   17.59
  -1 -27  10   42.81   10.64
  -1  27  10   32.16    8.59
  -1 -27   9  161.26   12.23
   1 -27  -9  165.43   11.03
  -1 -27   9  155.68   10.89
  -1  27   9  141.10   16.27
  -1 -27   8    2.66    1.90
   1 -27  -8    2.86    2.14
  -1 -27   8    1.33    1.87
  -1  27   8    2.26    1.47
  -1 -27   7    0.95    1.65
   1 -27  -7   -0.92    4.36
  -1 -27   7    3.88    2.35
  -1  27   7    1.79    2.33
   1 -27  -6    1.91    1.43
  -1 -27   6   -4.42    2.94
   1 -27  -6    2.58    3.71
   1 -27  -6    0.12    0.91
  -1 -27   6    0.74    2.22
  -1  27   6    0.74    2.15
   1 -27  -5  151.71    7.27
  -1 -27   5  173.85    8.80
   1 -27  -5  176.60   18.75
   1 -27  -5  155.23    7.57
  -1 -27   5  167.66    8.71
  -1  27   5  153.49   10.38
   1 -27  -4  393.48   19.55
  -1 -27   4  417.21   20.85
   1 -27  -4  426.97   21.97
   1 -27  -4  394.35   19.38
  -1 -27   4  412.90   21.08
  -1  27   4  350.18   26.75
   1 -27  -3   49.18    5.15
  -1 -27   3   51.12   12.27
   1 -27  -3   56.28   13.56
   1 -27  -3   49.32    5.24
  -1 -27   3   61.58   13.13
  -1  27   3   52.76    9.03
   1 -27  -2  157.77    8.68
  -1 -27   2  132.52    3.96
   1 -27  -2  137.77   57.69
   1 -27  -2  122.41    3.43
  -1 -27   2  129.98    3.89
  -1  27   2  100.63    5.90
   1 -27  -1   14.66    4.19
  -1 -27   1   15.17    4.43
   1 -27  -1   14.61    4.30
  -1 -27   1   13.58    3.13
   1 -27  -1   14.46    3.53
  -1 -27   1   13.65    6.31
  -1  27   1   13.92    3.49
   1 -27   0  725.33   30.92
  -1 -27   0  759.50   30.42
  -1 -27   0  749.98   33.50
   1 -27   0  764.03   31.90
   1 -27   0  732.40   30.68
  -1 -27   0  717.64   28.79
  -1  27   0  614.04   27.58
  -1 -27  -1  194.88   81.30
   1 -27   1  198.33   12.86
  -1 -27  -1  231.27   17.47
  -1 -27  -1  181.92   10.55
   1 -27   1  182.72   14.01
  -1  27  -1  192.94   20.61
  -1 -27  -2  268.40   16.32
   1 -27   2  274.73   16.24
  -1 -27  -2  291.48   18.03
  -1 -27  -2  249.80   15.11
   1 -27   2  293.41   18.13
  -1  27  -2  236.81   17.69
  -1 -27  -3   44.19    2.21
   1 -27   3   53.00    9.78
  -1 -27  -3   61.83    7.35
  -1 -27  -3   50.36    3.48
   1 -27   3   51.48   14.01
  -1  27  -3   52.29   11.57
   1 -27   4    7.93    2.41
  -1 -27  -4   -0.54    3.76
   1 -27   4    2.13    1.93
  -1  27  -4    1.69    3.14
   1 -27   5  207.86   11.13
  -1 -27  -5  206.34   19.87
   1 -27   5  203.28   13.02
  -1  27  -5  179.79   10.45
   1 -27   6   56.61   14.50
  -1 -27  -6   53.44    4.75
   1 -27   6   69.88   15.85
  -1  27  -6   52.28   12.69
   1 -27   7   59.45   14.24
  -1 -27  -7   54.97    5.34
   1 -27   7   51.82   27.86
  -1  27  -7   42.84   12.84
   1 -27   8   16.89    4.36
  -1 -27  -8   24.02    6.79
   1 -27   8   22.63    6.40
  -1  27  -8   11.78    3.66
   1 -27   9    2.43    2.24
   1 -27   9   -1.89    4.02
  -1  27  -9    3.24    2.51
   1  27   9    3.13    1.98
   1 -27  10  161.72   12.79
   1 -27  10  163.91   11.67
   1  27  10  129.87   11.05
  -1  27 -10  120.68    8.15
   1 -27  11   66.81   13.13
   1 -27  11   57.26   12.65
  -1  27 -11   40.46   10.48
   1  27  11   42.77   12.06
   1 -27  12  146.76   14.55
   1 -27  12  126.50    8.93
   1  27  12  102.04    6.61
  -1  27 -12  106.76   70.75
   1 -27  13    5.32    2.81
   1 -27  13    2.22    2.18
  -1  27 -13    1.58    3.47
   1  27  13    3.89    1.65
   1 -27  14   24.69    6.92
   1 -27  14   37.74    7.72
   1  27  14   20.93    5.07
  -1  27 -14   23.14    5.67
   1 -27  15   48.83    9.60
   1 -27  15   49.69   12.56
  -1  27 -15   37.97    7.26
   1 -27  16  107.04   19.28
   1 -27  16   73.35   19.69
  -1  27 -16   71.50   14.56
   1 -27  17  100.75   13.20
   1 -27  17   77.04   16.41
  -1  27 -17   54.23   10.66
   1 -27  18    0.67    2.43
   1 -27  18    2.32    2.11
  -1 -29  16   87.97   17.41
  -1 -29  16   89.69   17.87
   1  29 -16   67.29    5.85
  -1 -29  15    6.27    4.67
  -1 -29  15   10.23    3.51
   1  29 -15    3.05    3.47
  -1 -29  14    3.25    2.45
  -1 -29  14    3.77    2.61
  -1  29  14    1.77    1.39
   1  29 -14    6.68    2.00
  -1 -29  13   52.59   13.92
  -1 -29  13   43.57   10.24
  -1  29  13   30.10   14.68
  -1 -29  12  153.97    9.86
  -1 -29  12  160.65    8.09
  -1  29  12  116.83    5.11
  -1 -29  11   93.31   20.29
  -1 -29  11  108.04   15.91
  -1  29  11   74.25    4.98
  -1 -29  10   17.35    4.07
   1 -29 -10   18.42    4.90
  -1 -29  10   15.64    3.02
  -1  29  10   14.49    6.04
  -1 -29   9  100.84   10.94
   1 -29  -9   82.67   18.99
  -1 -29   9   88.77   15.28
  -1  29   9   80.95   13.49
  -1 -29   8   16.39    5.16
   1 -29  -8   29.49    5.00
  -1 -29   8   19.75    5.13
  -1  29   8   20.37   12.66
  -1 -29   7   42.86   10.46
   1 -29  -7   47.65    9.24
  -1 -29   7   51.60    9.65
  -1  29   7   31.99    9.68
  -1 -29   6  152.87   15.10
   1 -29  -6  153.11   11.04
  -1 -29   6  146.67   14.10
  -1  29   6  129.05    9.91
  -1 -29   5   24.95    4.26
   1 -29  -5   23.34    5.80
  -1 -29   5   24.76    5.92
  -1  29   5   18.39    4.13
  -1 -29   4   13.23    3.63
   1 -29  -4   14.10    3.90
   1 -29  -4    8.36    2.58
  -1 -29   4   11.14    2.40
  -1  29   4   20.84    3.92
   1 -29  -3    5.71    1.80
  -1 -29   3    2.04    1.81
   1 -29  -3    8.13    3.91
   1 -29  -3    2.40    1.41
  -1 -29   3    5.62    1.99
  -1  29   3   11.47    2.21
   1 -29  -2  569.72   30.80
  -1 -29   2  585.82   32.35
   1 -29  -2  620.05   39.02
  -1 -29   2  605.54   34.61
   1 -29  -2  558.81   30.49
  -1 -29   2  596.33   33.26
  -1  29   2  515.02   28.64
   1 -29  -1   39.03    8.85
  -1 -29   1   40.85    9.06
   1 -29  -1   47.38   11.37
  -1 -29   1   53.23   15.30
   1 -29  -1   49.35   24.60
  -1 -29   1   40.26    8.14
  -1  29   1   35.20   11.78
   1 -29   0   69.63    3.47
  -1 -29   0   69.78    2.51
  -1 -29   0   92.20   10.90
   1 -29   0   80.45    5.15
   1 -29   0   77.98    3.31
  -1 -29   0   78.30    2.90
  -1  29   0   71.06   14.44
  -1 -29  -1  193.15   13.65
   1 -29   1  203.54   14.89
  -1 -29  -1  205.28   15.99
   1 -29   1  186.05   13.70
  -1  29  -1  179.79   13.71
   1 -29   2  106.11    8.66
  -1 -29  -2  109.10    5.29
   1 -29   2   85.97    7.29
  -1  29  -2   77.72   15.92
   1 -29   3  324.18   20.88
  -1 -29  -3  348.07   20.27
   1 -29   3  307.15   20.81
  -1  29  -3  251.38   21.93
   1 -29   4   41.26   11.21
  -1 -29  -4   55.61   12.98
   1 -29   4   43.58   10.28
  -1  29  -4   30.61    7.55
   1 -29   5  229.57   12.49
  -1 -29  -5  215.81   11.98
   1 -29   5  211.33   11.53
  -1  29  -5  177.75   11.66
   1 -29   6   29.79    7.55
  -1 -29  -6   34.96    9.19
   1 -29   6   42.08   10.25
  -1  29  -6   29.68   11.34
   1 -29   7   67.00   14.99
  -1 -29  -7   68.96   15.31
   1 -29   7   56.63    8.22
  -1  29  -7   52.97   21.72
   1 -29   8  135.07    8.83
  -1 -29  -8  127.95   11.93
   1 -29   8  140.00    8.65
  -1  29  -8  106.45   16.71
   1  29   8  107.90    8.88
   1 -29   9    5.11    2.71
   1 -29   9    3.16    2.78
  -1  29  -9    7.63    2.57
   1  29   9    2.80    1.91
   1 -29  10   18.16    4.16
   1 -29  10    3.61    2.87
  -1  29 -10    9.58    3.65
   1  29  10    6.72    2.98
   1 -29  11    4.90    3.00
   1 -29  11    1.90    2.67
   1  29  11    1.70    1.89
  -1  29 -11    4.47    3.96
   1 -29  12   71.61   11.58
   1 -29  12   90.40   59.73
   1  29  12   65.20    9.31
  -1  29 -12   69.43   45.11
   1 -29  13   18.04    4.46
   1 -29  13   13.79    4.22
   1  29  13    6.88    1.84
  -1  29 -13   12.20    3.92
   1 -29  14  178.26   13.82
   1 -29  14  191.84   14.27
   1  29  14  124.21    9.03
  -1  29 -14  130.48   15.80
   1 -29  15   31.49    4.63
   1 -29  15   27.78    6.10
  -1  29 -15   21.70    4.08
   1 -29  16    2.97    3.26
   1 -29  16   -1.20    3.00
  -1  29 -16   -1.62    2.58
  -1 -31  14   33.90    7.97
  -1 -31  14   23.25    5.83
  -1  31  14   20.50    5.81
   1  31 -14   20.30    8.01
  -1 -31  13   45.83   12.24
  -1 -31  13   38.33   10.88
  -1  31  13   20.43    7.49
   1  31 -13   24.15    6.14
  -1 -31  12    0.96    2.52
  -1 -31  12   -1.22    3.49
  -1  31  12   -3.52    3.08
   1  31 -12    5.05    2.79
  -1 -31  11  157.92    8.78
  -1 -31  11  134.42    7.42
  -1  31  11  120.22   10.94
  -1 -31  10   52.66   12.86
  -1 -31  10   48.05   11.62
  -1  31  10   27.47    5.76
  -1 -31   9   67.41    4.63
   1 -31  -9   71.75   17.53
  -1 -31   9   78.49   15.57
  -1  31   9   77.56   15.58
  -1 -31   8   21.55    5.11
   1 -31  -8   15.59    7.00
  -1 -31   8   19.93   13.66
  -1  31   8   16.40    5.55
  -1 -31   7  140.93    5.53
   1 -31  -7  143.79   15.45
  -1 -31   7  130.01    4.50
  -1  31   7  111.69   12.57
  -1 -31   6   41.86   10.07
   1 -31  -6   34.67   10.16
  -1 -31   6   45.19    9.82
  -1  31   6   37.52   11.00
  -1 -31   5    8.38    3.85
   1 -31  -5   -3.24    4.17
  -1 -31   5    4.92    2.88
  -1  31   5   -1.08    3.57
  -1 -31   4  203.85   12.13
   1 -31  -4  227.12   22.03
  -1 -31   4  209.50   12.66
  -1  31   4  182.01   20.08
  -1 -31   3   17.47    4.26
   1 -31  -3   19.31    4.25
  -1 -31   3   13.87    2.91
  -1 -31   3    7.94    1.66
  -1  31   3    8.60    3.24
  -1 -31   2   16.90    4.23
   1 -31  -2   21.81    5.07
  -1 -31   2   26.09    6.19
  -1 -31   2   16.53    2.81
  -1  31   2   12.15    3.30
   1 -31  -1   51.85   11.28
  -1 -31   1   59.22   36.16
   1 -31  -1   69.99    7.57
   1 -31  -1   61.46    7.47
  -1  31   1   44.57   10.80
   1 -31   0   66.48    9.35
  -1 -31   0   66.58    7.91
   1 -31   0   83.10    9.18
   1 -31   0   75.72    8.28
  -1  31   0   60.06   16.68
   1 -31   1  100.22    8.66
  -1 -31  -1  108.82    7.16
   1 -31   1  109.06   13.94
   1 -31   1   98.54    7.67
  -1  31  -1  115.61   10.98
   1 -31   2   -0.71    2.28
  -1 -31  -2    3.65    2.79
   1 -31   2   -3.05    2.33
  -1  31  -2   -1.76    4.40
   1 -31   3  397.97   22.64
  -1 -31  -3  427.92   25.15
   1 -31   3  405.33   23.24
  -1  31  -3  346.04   20.88
   1 -31   4   14.63    4.44
  -1 -31  -4   14.66    4.24
   1 -31   4   18.33    3.50
  -1  31  -4    7.13    3.70
   1 -31   5  105.54    7.74
  -1 -31  -5   97.14    8.95
   1 -31   5  108.32    8.96
  -1  31  -5   98.47   21.18
   1 -31   6   89.86    8.94
  -1 -31  -6   88.49   19.14
   1 -31   6   93.84    7.74
  -1  31  -6   85.08   19.04
   1  31   6   71.17    7.85
   1 -31   7   42.59    8.65
  -1 -31  -7   38.93   10.37
   1 -31   7   36.73    8.76
  -1  31  -7   28.87    8.77
   1  31   7   32.26    7.96
   1 -31   8    5.09    2.67
  -1 -31  -8    3.64    3.25
   1 -31   8    4.56    4.01
  -1  31  -8    5.07    2.27
   1  31   8    3.19    2.51
   1 -31   9   54.31   16.18
   1 -31   9   60.41   15.44
  -1  31  -9   48.75   11.43
   1  31   9   55.64    7.71
   1 -31  10  171.22   11.82
   1 -31  10  176.79   19.05
   1  31  10  143.26   13.24
  -1  31 -10  123.77   12.60
   1 -31  11   -0.41    3.39
   1 -31  11    2.05    2.31
   1  31  11    4.18    2.02
  -1  31 -11   -0.44    3.49
   1 -31  12   51.43   11.17
   1 -31  12   47.08   10.95
  -1  31 -12   39.78   10.49
   1  31  12   46.88    5.70
   1 -31  13   35.64    8.19
   1 -31  13   38.25    7.15
   1  31  13   27.12    7.93
  -1  31 -13   34.47    6.77
   1 -31  14   12.72    4.73
   1 -31  14   11.11    3.58
  -1  31 -14   -1.25    3.04
  -1 -33  12    1.30    1.86
  -1 -33  12    3.02    2.70
  -1  33  12   -1.30    2.81
   1  33 -12    4.23    2.78
  -1 -33  11   64.70   16.70
  -1 -33  11   62.97   16.73
  -1  33  11   45.63   12.12
   1  33 -11   55.98   15.50
  -1 -33  10    3.67    2.31
  -1 -33  10   -3.31    2.84
  -1  33  10   -0.85    3.38
   1  33 -10    4.44    3.05
  -1 -33   9  282.68   17.39
   1 -33  -9  271.84   19.94
  -1 -33   9  257.26   15.81
  -1  33   9  228.51   14.85
  -1 -33   8   32.54   21.94
   1 -33  -8   32.75    7.82
  -1 -33   8   33.05    7.32
  -1  33   8   29.64    5.27
  -1 -33   7  130.34    5.42
   1 -33  -7  120.98   17.11
  -1 -33   7  129.08    5.90
  -1  33   7  103.60   15.04
  -1 -33   6   57.90   13.48
   1 -33  -6   82.08   20.67
  -1 -33   6   65.26    8.93
  -1  33   6   61.17   11.13
  -1 -33   5   66.78   10.82
   1 -33  -5   81.76   47.23
  -1 -33   5   67.31   12.54
  -1  33   5   61.22   19.15
   1 -33  -4   43.23    9.75
  -1 -33   4   39.67    8.14
  -1  33   4   37.59    8.87
   1 -33  -3   16.04    4.74
  -1 -33   3   21.43    4.33
   1 -33  -2   55.79   11.07
  -1 -33   2   54.61   11.22
  -1  33   2   37.93    6.25
  -1 -33   1   16.54    5.39
   1 -33  -1   15.43    4.34
  -1  33   1   23.75    4.37
  -1 -33   0    2.15    2.43
   1 -33   0    3.32    2.42
  -1  33   0    6.86    2.79
  -1 -33  -1  245.10   13.18
   1 -33   1  261.43   12.95
  -1  33  -1  215.72   11.64
   1 -33   2    2.07    1.80
  -1 -33  -2    4.21    2.21
   1 -33   2    3.41    3.58
   1 -33   2    6.75    2.73
  -1  33  -2    0.20    2.49
   1 -33   3   15.66    4.04
  -1 -33  -3    8.84    2.65
   1 -33   3    9.34    3.13
  -1  33  -3   22.34   15.35
   1  33   3   16.52    5.45
   1 -33   4   15.76    4.09
  -1 -33  -4   13.41    5.46
   1 -33   4   12.43    6.43
  -1  33  -4   10.31    5.30
   1  33   4   14.21    6.36
   1 -33   5  457.86   28.75
  -1 -33  -5  485.83   36.19
   1 -33   5  470.77   29.39
  -1  33  -5  439.70  238.14
   1  33   5  420.00  227.64
   1 -33   6   -0.56    1.91
   1 -33   6    1.27    3.05
  -1  33  -6   -1.05    4.25
   1  33   6    2.69    2.79
   1 -33   7  112.03   15.67
  -1 -33  -7  114.76   10.15
   1 -33   7  107.33    5.01
   1  33   7  103.89   15.90
   1 -33   8   44.61    8.99
   1 -33   8   40.08    9.32
  -1  33  -8   57.82   10.33
   1  33   8   34.33    5.50
   1 -33   9   20.85    8.76
   1 -33   9   29.00    5.73
  -1  33  -9   37.65    7.28
   1  33   9   25.52    4.66
   1 -33  10   20.70    5.72
   1 -33  10   16.40    4.97
   1  33  10   14.97    3.86
  -1  33 -10   16.58    3.38
   1 -33  11   40.08    9.05
   1 -33  11   49.04    9.50
   1  33  11   35.11    9.25
  -1  33 -11   48.50    6.30
  -1 -35   8   -0.50    2.82
   1 -35  -8   -5.37    3.67
  -1 -35   8    3.38    3.08
  -1  35   8    7.89    4.30
   1  35  -8    7.18    5.07
   1 -35  -7  338.97   26.46
  -1  35   7  286.29  218.29
   1  35  -7  283.07  215.86
   1 -35  -6   36.67    8.90
  -1  35   6   29.64    5.71
   1  35  -6   23.38    6.64
   1 -35  -5   43.74   11.10
  -1 -35   5   45.96   14.98
  -1  35   5   33.27    6.87
   1  35  -5   50.52   10.26
   1 -35  -4    5.43    3.48
  -1 -35   4    0.84    1.74
  -1  35   4    3.70    1.97
   1  35  -4   -5.35    4.52
   1 -35  -3    2.46    2.55
  -1 -35   3   11.14    3.17
  -1  35   3    9.54    3.72
   1  35  -3    3.18    2.73
   1 -35  -2    1.81    1.87
  -1 -35   2    4.45    2.66
  -1  35   2    0.96    2.50
   1  35  -2   -1.64    3.05
   1 -35  -1   73.01   15.90
  -1 -35   1   61.96   13.53
  -1  35   1   71.86   13.62
   1  35  -1   47.43   14.79
  -1 -35   0   16.73    3.18
   1 -35   0   13.39    4.66
   1  35   0    5.19    2.34
  -1 -35  -1    2.02    2.86
   1 -35   1   -1.55    3.33
  -1  35  -1    0.14    2.80
   1  35   1    4.18    2.12
  -1 -35  -2    3.94    3.32
  -1  35  -2   -1.39    4.35
   1  35   2    6.70    4.07
  -1 -35  -3  161.28   18.08
   1 -35   3  162.88   13.21
  -1  35  -3  136.48   17.34
   1  35   3  129.89   10.47
  -1 -35  -4    5.10    3.60
  -1  35  -4   10.04    5.55
   1  35   4    3.30    2.43
   1 -35   5   38.48    8.53
  -1 -35  -5   40.06   15.26
   1 -35   5   42.70   11.23
  -1  35  -5   45.97   10.00
   1  35   5   39.29   10.00
   1 -35   6    9.68    3.91
  -1 -35  -6    0.15    1.98
   1 -35   6    4.28    3.73
  -1  35  -6    8.64    3.82
   1  35   6    4.04    1.61
   1 -35   7  216.78   17.70
  -1 -35  -7  220.90   18.51
   1 -35   7  201.33   16.26
   1  35   7  223.10   20.96
  -1  35  -7  194.31   15.92
   1 -35   8   20.67    4.46
   1 -35   8   15.71    8.94
  -1  35  -8   31.11    7.48
   1  35   8   27.87    4.71
  -2   0  27    8.64    4.37
  -2   0  27   -0.07    3.66
  -2   0  27    3.68    3.60
  -2   0  26    1.03    2.13
  -2   0  26    2.29    2.10
  -2   0  26    3.18    2.71
  -2   0  25   -2.70    3.76
  -2   0  25   -1.77    3.63
  -2   0  25    5.19    2.45
  -2   0  24   38.42    7.01
  -2   0  24   34.21    7.77
  -2   0  24   46.32    8.53
  -2   0  23    3.15    1.91
  -2   0  23    2.29    2.34
  -2   0  23    5.93    3.47
  -2   0  22    3.46    2.82
  -2   0  22    2.74    2.50
  -2   0  21    5.93    3.21
  -2   0  21   -0.07    3.49
   2   0 -20  104.41    7.67
  -2   0  20  169.03   12.60
   2   0 -19    2.58    2.87
  -2   0  19    2.41    2.47
   2   0 -18  206.31   13.22
  -2   0  18  316.34   21.04
   2   0 -17   -0.28    3.11
  -2   0  17    1.62    3.32
   2   0 -16   74.50    6.38
  -2   0  16  120.73   10.14
   2   0 -15    1.95    2.48
  -2   0  15   -6.31    3.65
   2   0 -15    0.50    0.23
   2   0 -14  844.39   29.12
  -2   0  14 1284.60   43.90
   2   0 -14  819.45   27.10
   2   0 -13    0.17    1.05
  -2   0  13   -0.69    3.22
   2   0 -13   -0.08    0.49
   2   0 -12  341.02    6.30
  -2   0  12  484.15   26.97
   2   0 -12  333.85   16.75
   2   0 -11    0.73    1.45
  -2   0  11    2.68    1.59
   2   0 -11    0.04    0.38
   2   0 -10  129.25    8.71
  -2   0  10  170.71   11.00
   2   0 -10  130.47    7.50
   2   0  -9    1.21    1.15
  -2   0   9    0.40    0.66
  -2   0   9   -0.66    2.00
   2   0  -9    0.25    0.53
   2   0  -8 1126.01   19.82
  -2   0   8 1108.24   19.80
  -2   0   8 1592.44   27.47
   2   0  -8 1047.19   17.70
   2   0  -7    0.57    0.94
  -2   0   7   -0.64    1.09
  -2   0   7   -2.50    1.56
   2   0  -7   -0.65    0.69
   2   0  -6  346.95   12.03
  -2   0   6  360.15   12.49
  -2   0   6  476.56   16.37
   2   0  -6  333.01   11.35
   2   0  -5    1.97    1.02
  -2   0   5    2.63    0.67
  -2   0   5    1.42    1.15
   2   0  -5    0.50    0.54
   2   0  -5    0.10    0.61
   2   0  -4 2573.28   30.05
  -2   0   4 2594.48   30.17
  -2   0   4 3274.33   38.65
   2   0  -4 3204.01   37.12
  -2   0   3    0.55    0.42
   2   0  -3   -1.10    0.94
  -2   0   2 1778.42   20.84
   2   0  -2 1906.52   21.92
   2   0  -2 2000.17   23.25
  -2   0   1    0.43    0.83
  -2   0   1    0.99    0.87
   2   0  -1   -0.32    0.60
   2   0   0  760.03   17.81
   2   0   1    0.21    0.32
   2   0   3   -0.15    0.80
   2   0   3   -0.49    1.86
   2   0   3    0.48    0.61
  -2   0  -3   -1.64    6.69
   2   0   3    0.19    0.34
   2   0   5    1.26    0.50
  -2   0  -5   -2.28    1.29
   2   0   5   -2.86    2.04
   2   0   5    1.04    0.87
  -2   0  -5    1.00    1.08
  -2   0  -5    0.31    0.20
   2   0   5    0.86    0.38
   2   0   6 4615.38   53.33
  -2   0  -6 4793.86   55.50
   2   0   6 4377.05   51.30
   2   0   6 4724.38   54.57
  -2   0  -6 4787.61   55.46
   2   0   6 3608.82   41.42
   2   0   7    1.89    1.62
  -2   0  -7   -0.77    1.43
   2   0   7    0.88    0.85
  -2   0  -7   -1.41    1.44
   2   0   7    0.35    0.29
   2   0   8  346.57   15.14
   2   0   8  602.93   17.94
   2   0   8  595.35   17.60
  -2   0  -8  613.27   17.80
   2   0   8  423.86   12.11
   2   0   9   -0.42    1.14
   2   0   9    0.40    0.46
   2   0   9   -1.79    1.82
  -2   0  -9    0.14    1.05
   2   0   9    0.36    0.34
   2   0  10  161.84    8.87
   2   0  10  246.51   14.00
   2   0  10  248.16   15.79
  -2   0 -10  262.11   14.15
   2   0  11   -0.94    2.69
   2   0  11   -0.98    2.48
   2   0  12  899.84   28.63
   2   0  12  925.01   29.73
   2   0  13    0.42    1.35
   2   0  13   -0.09    3.25
   2   0  13   -5.40    3.07
   2   0  14    6.80    2.32
   2   0  14   11.45    2.80
   2   0  14    5.24    3.45
   2   0  15    1.70    2.15
   2   0  15    0.76    1.32
   2   0  16   41.12    7.88
   2   0  16   36.03    7.37
   2   0  16   38.75    9.07
   2   0  17   -3.22    3.23
   2   0  17   -3.60    3.71
   2   0  17    1.20    1.60
   2   0  18   85.58    5.57
   2   0  18   81.48   18.44
   2   0  18   91.19    5.41
   2   0  19    5.72    2.77
   2   0  19   -0.98    3.92
   2   0  19    2.68    1.78
   2   0  20  214.59   13.86
   2   0  20  210.14   11.82
   2   0  20  235.87   15.43
   2   0  21   -0.79    3.53
   2   0  21    2.11    3.37
   2   0  21   -1.90    3.31
   2   0  22  321.71   16.73
   2   0  22  334.26   18.35
   2   0  22  300.82   21.45
   2   0  23    4.80    2.77
   2   0  23   -5.48    5.04
   2   0  23   -1.92    3.38
   2   0  24    0.37    2.31
   2   0  24    9.33    3.28
   2   0  24    0.50    2.15
   2   0  25    5.88    3.32
   2   0  25    0.33    2.85
   2   0  25    9.26    3.39
   2   0  26   81.93   14.90
   2   0  26   95.36   14.01
   2   0  26   79.84   13.38
  -2  -2  27   18.86    4.42
  -2   2  27   20.02    3.59
  -2  -2  27    8.57    5.08
  -2   2  27    9.66    5.29
  -2  -2  27   11.30    4.52
  -2   2  27   13.72    4.42
  -2  -2  26   67.74   10.92
  -2   2  26   72.88    9.09
  -2  -2  26   69.15   10.86
  -2   2  26   59.61   11.74
  -2  -2  26   82.13   12.12
  -2   2  26   66.26   16.20
  -2   2  25   19.85    4.54
  -2  -2  25   23.16    3.51
  -2  -2  25   23.87    6.66
  -2  -2  25   21.57    4.00
  -2   2  25   21.24    6.78
  -2  -2  24    1.01    2.04
  -2   2  24    1.42    1.70
  -2  -2  24    1.41    2.37
  -2   2  24    4.13    2.41
  -2  -2  24   -3.10    3.98
  -2  -2  23    4.65    2.66
  -2   2  23   -2.04    3.33
  -2  -2  23    8.01    3.85
  -2  -2  23    4.96    3.74
  -2   2  23   -1.61    3.54
  -2   2  22   23.19    8.54
  -2  -2  22   26.98    3.93
  -2  -2  22   29.88    7.82
  -2  -2  22   45.55    6.15
  -2   2  22   26.54    7.42
   2  -2 -21   22.63    5.88
  -2  -2  21   33.33    7.47
  -2  -2  21   24.89    6.62
  -2  -2  21   21.94    5.18
  -2   2  21   39.66    7.84
   2  -2 -20   41.81    7.52
  -2  -2  20   68.80    9.75
  -2  -2  20   57.61   17.30
  -2  -2  20   78.48    9.77
  -2   2  20   71.23    7.35
   2   2 -19    6.10    3.96
   2  -2 -19    6.51    4.14
  -2  -2  19   13.27    2.72
  -2   2  19    8.94    4.88
   2   2 -18   93.74    6.06
   2  -2 -18   94.21    8.36
  -2  -2  18  174.33   18.30
  -2   2  18  162.62    7.53
   2   2 -17   24.53    7.69
   2  -2 -17   28.33    8.75
  -2  -2  17   44.52   11.74
  -2   2  17   46.66    8.61
   2   2 -17   21.72    0.47
   2   2 -16  547.40   19.42
   2  -2 -16  588.16   20.09
  -2  -2  16  908.77   30.44
  -2   2  16  842.75   35.29
   2   2 -16  570.53   17.77
   2   2 -15   13.24    3.73
   2  -2 -15   15.12    4.34
  -2  -2  15   24.70    5.79
  -2   2  15   26.11    6.93
   2   2 -15   11.78    2.44
   2   2 -14   50.49   13.06
   2  -2 -14   51.70    5.78
  -2  -2  14   70.58   10.41
  -2   2  14   65.76    6.52
   2   2 -14   40.48    3.38
   2  -2 -14   39.52    3.14
   2   2 -13  445.87   20.92
   2  -2 -13  463.11   21.46
  -2  -2  13  664.68   31.62
  -2   2  13  679.43   30.99
   2   2 -13  437.44   19.41
   2  -2 -13  432.09   19.10
   2   2 -12  109.58    7.74
   2  -2 -12  122.73   11.09
  -2  -2  12  182.24   12.12
  -2   2  12  170.34   13.11
   2   2 -12  110.80    6.89
   2  -2 -12  104.01    6.39
   2   2 -11    0.48    1.85
   2  -2 -11    4.02    2.66
  -2  -2  11    0.79    1.61
  -2   2  11    5.11    1.94
   2   2 -11    2.17    0.53
   2  -2 -11    3.21    0.90
   2   2 -10  182.15    8.50
   2  -2 -10  184.22   11.58
  -2  -2  10  269.58   12.31
  -2   2  10  238.81   12.21
   2   2 -10  150.29    2.08
   2  -2 -10  174.23    7.71
   2   2  -9  300.83   13.37
   2  -2  -9  304.28   13.90
  -2   2   9  290.64   12.85
  -2  -2   9  424.67   18.75
  -2   2   9  394.48   17.66
   2  -2  -9  373.08   16.31
   2  -2  -9  291.83   12.69
   2   2  -8   12.65    2.88
   2  -2  -8   12.95    3.50
  -2  -2   8   10.02    2.76
  -2   2   8   10.45    4.03
  -2  -2   8   12.16    3.87
  -2   2   8   13.77    2.72
   2  -2  -8   12.14    4.06
  -2   2   8    9.35    1.88
   2  -2  -8    8.94    2.05
   2   2  -7  948.21   12.24
  -2  -2   7  928.60   22.08
   2  -2  -7  982.64    5.96
  -2   2   7 1006.69    6.15
  -2  -2   7 1336.75   16.85
  -2   2   7 1234.43   29.24
   2   2  -7 1231.49   29.18
  -2   2   7  862.44   20.24
   2  -2  -7  892.82   20.94
   2   2  -6 2197.56   26.19
  -2  -2   6 2082.40   24.99
   2  -2  -6 2199.57   26.18
  -2   2   6 2196.84   26.22
  -2  -2   6 3001.76   35.48
  -2   2   6 2827.48   33.62
  -2   2   6 2039.78   23.77
   2  -2  -6 2055.81   23.88
   2   2  -5  141.12    5.93
  -2  -2   5  149.80    6.24
   2  -2  -5  156.28    6.57
  -2   2   5  160.11    6.53
  -2  -2   5  201.79    8.27
   2   2  -5  193.46    7.94
  -2   2   5  191.05    7.82
  -2   2   5  137.68    5.55
   2  -2  -5  144.09    6.04
   2   2  -4  733.00   18.22
  -2  -2   4  731.73   17.35
   2  -2  -4  758.38   18.63
  -2   2   4  763.79   18.06
  -2  -2   4  987.29   23.33
   2   2  -4  900.91   21.23
  -2   2   4  901.30   21.36
  -2   2   4  720.13   17.06
   2   2  -3   20.98    5.23
  -2  -2   3   22.34    1.24
  -2   2   3   19.04    1.26
   2  -2  -3   21.03    1.38
  -2   2   3   24.20    1.22
   2   2  -3   22.95    1.57
  -2   2   3   23.21    2.34
  -2   2   3   18.83    3.91
  -2   2   2  977.95   22.91
  -2   2   2  975.97   22.83
   2   2  -2 1086.98   25.41
  -2   2   1   70.14    3.66
  -2   2   1   70.59    3.01
   2   2  -1   78.42    3.35
   2  -2  -1   70.48    2.97
   2   2  -1   75.95    3.43
  -2   2   0 1134.50   26.50
  -2   2   0 1098.40   25.65
   2  -2   0  987.92   11.74
   2   2   1   94.55    3.81
  -2   2  -1   96.24    4.08
   2   2   1   97.80    4.02
  -2   2  -1   91.08    4.09
   2  -2   1   77.80    3.23
   2   2   2    5.61    1.41
  -2  -2  -2    4.78    1.17
  -2   2  -2    5.00    1.44
   2   2   2    7.17    0.73
  -2  -2  -2    6.08    1.34
   2  -2   2    4.98    1.16
   2   2   3 2611.31   30.05
   2  -2   3 2608.44   30.39
  -2  -2  -3 2651.05   30.49
   2  -2   3 2419.93   28.30
  -2   2  -3 2368.83   27.64
   2   2   3 2608.69   30.04
   2  -2   3 2607.02   30.36
  -2  -2  -3 2621.83   30.17
  -2   2  -3 2150.13   24.94
   2  -2   3 2118.30   24.59
   2   2   5  930.11   21.83
   2  -2   5  962.51   22.80
  -2  -2  -5  973.46   22.92
   2  -2   5  849.27   20.21
   2  -2   5  939.23   22.66
   2   2   5  912.23   21.42
  -2  -2  -5  987.73   23.20
   2   2   5  614.72   14.52
  -2   2  -5  733.94   17.22
   2  -2   5  705.62   16.59
   2  -2   6  236.96    8.48
   2   2   6  242.38    8.71
   2  -2   6  217.53    8.16
   2  -2   6  239.33    8.63
   2   2   6  241.40    8.95
  -2  -2  -6  250.86    9.03
   2   2   6  168.77    5.83
  -2   2  -6  199.74    6.94
   2  -2   6  174.25    6.09
   2   2   7  114.12    4.91
   2  -2   7  189.57    7.90
   2   2   7  186.59    7.90
  -2   2  -7  185.29    8.18
   2  -2   7  146.42    6.43
   2  -2   7  191.22    8.13
   2   2   7  185.53    7.81
  -2   2  -7  187.33    8.53
  -2  -2  -7  197.11    8.78
   2   2   7  134.22    5.37
  -2   2  -7  151.25    6.12
   2  -2   7  133.61    5.42
   2   2   8  881.90   15.35
   2  -2   8 1363.01   24.60
   2   2   8 1366.41   23.48
  -2   2  -8 1419.27   24.58
   2  -2   8 1405.46   25.15
   2   2   8 1382.57   23.70
  -2   2  -8 1380.72   24.32
  -2  -2  -8 1455.05   24.78
   2   2   8 1007.08   16.89
  -2   2  -8 1070.08   18.06
   2  -2   9  289.16   12.80
   2   2   9  331.97   14.49
   2  -2   9  483.29   21.13
   2   2   9  478.29   20.75
   2  -2   9  513.87   22.70
   2   2   9  493.55   21.43
  -2   2  -9  506.60   22.13
  -2  -2  -9  531.96   23.31
  -2   2  -9  391.61   16.82
   2   2   9  365.09   15.59
   2   2  10 1191.87   29.89
   2  -2  10 1643.69   40.99
   2   2  10 1847.57   46.29
   2  -2  10 1737.86   43.27
   2   2  10 1883.88   47.40
  -2  -2 -10 1885.84   46.52
  -2   2 -10 1330.63   32.57
   2   2  10 1236.08   30.10
   2   2  11   -0.90    1.23
   2  -2  11    2.23    2.35
   2   2  11    3.23    2.17
   2  -2  11    3.25    2.25
   2  -2  11    3.07    2.74
   2   2  11    1.33    1.79
  -2  -2 -11    5.17    0.98
  -2   2 -11    2.04    0.52
   2  -2  12   94.69    7.19
   2   2  12   72.83    7.63
   2  -2  12   88.85   11.72
   2  -2  12   89.79    6.91
   2   2  12   73.60    7.14
   2  -2  13    7.32    4.80
   2   2  13   10.50    4.16
   2  -2  13    2.11    1.72
   2  -2  13    4.95    4.68
   2   2  13    7.95    3.63
   2   2  14  421.13   20.41
   2  -2  14  426.15   25.62
   2  -2  14  411.07   21.19
   2  -2  14  439.29   26.77
   2   2  14  468.05   23.64
   2   2  15    1.04    1.67
   2  -2  15    4.79    4.09
   2  -2  15    2.03    2.58
   2   2  15   -0.29    2.58
   2   2  16    2.13    1.70
   2  -2  16    2.73    1.75
   2  -2  16   -5.65    3.58
   2  -2  16   -0.79    3.43
   2   2  16    3.42    2.51
   2  -2  17  339.45   22.94
   2   2  17  323.83  137.27
   2  -2  17  344.15   19.88
   2  -2  17  348.78   22.69
   2   2  17  355.30   20.43
   2   2  18   34.46    8.53
   2  -2  18   36.34   16.66
   2  -2  18   34.54   12.44
   2  -2  18   32.91    8.08
   2   2  18   27.42    6.50
   2  -2  19   48.97    9.80
   2   2  19   36.25    8.93
   2  -2  19   39.05   13.68
   2   2  19   40.08   11.27
   2   2  19   45.51    8.61
   2  -2  19   42.08   11.20
   2  -2  20  155.72   67.42
   2   2  20  154.72   14.08
   2  -2  20  151.11   21.56
   2   2  20  159.37   11.16
   2   2  20  172.88   18.12
   2  -2  20  150.14    7.90
   2   2  21   19.48    5.03
   2  -2  21   16.27    3.98
   2  -2  21   15.12    4.51
   2   2  21   23.13    5.07
   2  -2  21   21.97    7.40
   2   2  21   23.72    5.79
   2  -2  22   54.57    8.86
   2   2  22   49.04   13.00
   2  -2  22   58.26   18.29
   2   2  22   45.47   17.42
   2  -2  22   59.52   10.43
   2   2  22   47.04    8.41
   2  -2  23    3.64    2.10
   2   2  23   10.18    2.61
   2  -2  23    4.60    3.28
   2   2  23    6.34    4.91
   2  -2  23   10.31    3.43
   2   2  23    1.66    1.47
   2  -2  24  255.56   20.53
   2   2  24  251.38   21.29
   2  -2  24  238.88   13.65
   2   2  24  258.86   14.71
   2   2  24  279.66   14.76
   2  -2  24  254.96   25.13
   2  -2  25    0.10    2.00
   2   2  25   -0.31    2.65
   2  -2  25    2.53    3.65
   2   2  25    0.10    3.31
   2   2  25   -2.18    2.55
   2  -2  25    3.19    3.11
   2  -2  26    1.05    1.97
   2   2  26    3.12    1.97
   2  -2  26    1.94    2.02
   2   2  26    3.98    2.92
   2   2  26   -0.20    2.47
   2  -2  26    4.72    2.56
  -2  -4  27   16.13    5.66
  -2   4  27   11.43    3.29
  -2  -4  27   20.68    4.60
  -2  -4  27   20.01    5.99
  -2   4  27   18.76    5.54
  -2  -4  26    4.40    1.98
  -2   4  26    4.33    3.90
  -2  -4  26    4.35    1.91
  -2  -4  26    5.62    2.38
  -2   4  26    3.50    2.64
  -2  -4  25    3.68    4.52
  -2   4  25    1.57    3.02
  -2  -4  25    0.98    1.98
  -2  -4  25    4.93    2.71
  -2   4  25    2.23    2.11
  -2  -4  24   47.67    7.86
  -2   4  24   47.01   31.46
  -2  -4  24   51.43   10.91
  -2  -4  24   42.22    7.82
  -2   4  24   44.46   12.15
  -2  -4  23   12.24    3.35
  -2   4  23   12.25    5.07
  -2  -4  23   17.01    4.36
  -2  -4  23   18.45    4.50
  -2   4  23   17.28    5.24
   2  -4 -22   12.92    4.69
  -2  -4  22   21.05    6.06
  -2  -4  22   24.88    4.48
  -2  -4  22   40.93    7.38
  -2   4  22   37.81    5.66
   2  -4 -21   50.03    4.52
  -2  -4  21   90.59   16.66
  -2  -4  21   80.55    7.41
  -2  -4  21   81.13   15.96
  -2   4  21   97.97    6.36
   2  -4 -20   69.07    3.59
  -2  -4  20  102.18   17.08
  -2  -4  20  104.87    8.07
  -2  -4  20  109.84   16.01
  -2   4  20  115.50    5.31
   2  -4 -19   60.37    3.83
  -2  -4  19   93.84    4.50
  -2  -4  19   83.00    4.90
  -2  -4  19   96.21    6.44
  -2   4  19   92.79    5.24
   2  -4 -18  293.78   16.98
  -2  -4  18  410.86   24.95
  -2  -4  18  374.92   21.79
  -2  -4  18  443.07   29.97
  -2   4  18  375.69   24.94
   2   4 -17   17.03    4.99
   2  -4 -17   10.23    3.59
  -2  -4  17   13.32    2.91
  -2  -4  17   13.86    5.62
  -2   4  17   13.47    4.33
   2   4 -17    8.11    1.58
   2   4 -16  110.58    9.18
   2  -4 -16  130.96   10.07
  -2  -4  16  168.75   12.72
  -2  -4  16  215.38   16.56
  -2   4  16  184.60   15.24
   2   4 -16  122.76    8.72
   2   4 -15   82.13    8.28
   2  -4 -15  102.03    9.24
  -2  -4  15  108.04   10.40
  -2  -4  15  124.18    6.99
  -2   4  15  135.72   11.55
   2   4 -15   79.46    5.52
   2   4 -14   64.87    6.21
   2  -4 -14   72.59    6.89
  -2  -4  14   95.87    6.32
  -2  -4  14  112.63    5.14
  -2   4  14  111.75    5.44
   2   4 -14   62.69    5.04
   2   4 -13   32.11    9.68
   2  -4 -13   31.90    4.02
  -2  -4  13   51.05    4.81
  -2   4  13   47.88    3.56
   2   4 -12   69.74    5.35
   2  -4 -12   88.49    6.52
  -2  -4  12  106.40    7.99
  -2   4  12   99.12    7.48
   2  -4 -12   71.99    4.91
   2  -4 -11 1103.47   28.12
  -2  -4  11 1520.64   39.64
  -2   4  11 1541.48   38.88
  -2   4  11  952.07   23.55
   2  -4 -11  968.71   23.86
   2   4 -10   21.71    6.73
   2  -4 -10   20.06    5.78
  -2   4  10   20.72    1.46
  -2  -4  10   32.12   10.03
  -2   4  10   30.38    2.43
   2  -4 -10   18.76    4.56
  -2   4  10   17.75    1.85
   2  -4 -10   18.88    0.88
   2   4  -9   26.50    6.80
   2  -4  -9   26.07    5.28
  -2   4   9   23.36    2.50
  -2  -4   9   36.92    3.04
  -2   4   9   31.02    3.38
   2  -4  -9   33.70    1.57
  -2   4   9   27.41    2.15
   2  -4  -9   23.45    1.67
  -2  -4   8  445.45   13.01
   2  -4  -8  500.48   14.53
  -2   4   8  495.53   14.30
  -2  -4   8  689.44   20.00
   2   4  -8  534.85   23.14
  -2   4   8  648.81   18.74
   2  -4  -8  588.12   16.89
  -2   4   8  465.20   13.37
   2  -4  -8  453.85   13.05
   2   4  -7   44.34    2.88
   2  -4  -7   51.66    2.67
  -2   4   7   56.14    2.78
  -2  -4   7   55.41    4.52
   2   4  -7   57.25    3.19
  -2   4   7   66.85    3.15
   2  -4  -7   63.50    3.08
  -2   4   7   50.07    2.39
   2  -4  -7   49.27    2.54
   2   4  -6  544.72   13.29
  -2  -4   6  552.50   13.41
   2  -4  -6  590.37   14.23
  -2   4   6  593.30   14.23
  -2  -4   6  671.18   15.89
  -2  -4   6  846.65   20.36
   2   4  -6  720.75   17.27
  -2   4   6  718.97   17.24
   2  -4  -6  702.63   16.85
  -2   4   6  576.21   13.95
   2  -4  -6  532.32   12.98
   2   4  -5  161.45    4.23
  -2  -4   5  153.28    6.38
   2  -4  -5  177.72    2.28
  -2  -4   5  190.40    1.70
  -2  -4   5  229.65    2.92
   2   4  -5  201.35    8.28
  -2   4   5  203.16    8.30
  -2   4   5  156.12    6.39
   2  -4  -5  146.55    5.96
   2   4  -4 2494.45   29.39
   2  -4  -4 2768.54   32.18
  -2   4   4 2805.46   32.75
   2  -4  -4 2948.30   34.42
  -2  -4   4 2914.34   33.46
  -2   4   4 2899.11   33.63
   2   4  -4 3208.29   37.36
  -2   4   4 3106.90   36.00
  -2   4   4 2583.62   30.00
   2   4  -3 1728.02   20.46
   2  -4  -3 1936.58   22.72
  -2   4   3 1933.11   22.66
   2  -4  -3 2116.93   24.74
  -2  -4   3 2043.57   23.43
   2  -4  -3 2127.58   25.17
  -2   4   3 2023.37   23.83
  -2  -4   3 2463.99   28.90
   2   4  -3 2314.84   27.16
  -2   4   3 1734.25   20.42
   2   4  -2 2670.81   30.93
   2  -4  -2 3067.42   35.69
  -2   4   2 3084.98   35.79
   2  -4  -2 3166.14   36.91
  -2   4   2 3154.70   36.51
  -2  -4   2 3640.39   41.95
   2   4  -2 3391.30   39.09
  -2   4   2 2693.63   31.53
   2   4  -1  218.11    7.50
  -2   4   1  258.76    8.90
  -2   4   1  256.66    8.82
  -2  -4   1  302.21   10.31
   2   4  -1  268.95    9.29
   2  -4  -1  214.93    7.50
   2   4  -1  244.64    8.43
   2   4   0  986.06    2.75
  -2  -4   0 1025.56   23.87
  -2   4   0 1119.87   26.24
  -2  -4   0 1199.65   13.89
  -2   4   0 1095.44   25.72
  -2  -4   0 1250.17   14.57
   2   4   0 1164.45   27.11
   2  -4   0  909.14   21.35
   2   4   0 1067.44   24.97
   2   4   1  490.94   11.51
  -2  -4  -1  524.60   12.30
  -2   4  -1  553.29   19.04
   2   4   1  566.47   13.33
  -2   4  -1  536.29    2.96
  -2  -4  -1  550.09   12.86
  -2   4  -1  539.72   18.45
  -2  -4  -1  585.22   13.67
  -2   4  -1  479.31   11.51
   2  -4   1  444.85   10.63
  -2  -4  -1  549.16   13.13
   2   4   1  521.98   17.72
   2   4   2   82.87    3.34
  -2  -4  -2   88.55    3.54
   2  -4   2   83.66    3.84
   2  -4   2   88.28    6.60
  -2   4  -2   78.55    3.38
   2   4   2   87.24    3.55
  -2  -4  -2   87.05    3.52
   2  -4   2   90.62    4.55
  -2   4  -2   75.62    3.72
   2  -4   2   68.46    2.96
  -2  -4  -2   90.51    4.21
   2   4   3 2215.08   25.37
   2  -4   3 2294.00   27.19
  -2   4  -3 2262.19   26.53
  -2  -4  -3 2314.01   26.53
   2  -4   3 2211.60   26.32
  -2   4  -3 2090.37   24.69
   2   4   3 2221.70   25.45
   2  -4   3 2342.60   27.63
  -2   4  -3 2285.56   26.85
  -2  -4  -3 2341.84   26.85
  -2   4  -3 1849.07   21.71
   2  -4   3 1732.31   20.52
   2   4   4  343.62   11.69
   2  -4   4  360.04   13.30
  -2   4  -4  351.83   12.16
  -2  -4  -4  370.59   12.56
  -2   4  -4  313.55   10.87
   2   4   4  335.13   11.36
   2  -4   4  342.88   12.60
  -2  -4  -4  368.92   12.50
  -2   4  -4  284.96   10.05
   2  -4   4  256.11    8.86
   2   4   5 1439.33   16.86
   2  -4   5 2302.93   27.33
   2   4   5 2236.45   25.93
   2  -4   5 2083.51   25.09
  -2   4  -5 1997.29   23.86
   2   4   5 2248.67   26.05
   2  -4   5 2335.59   27.79
  -2  -4  -5 2437.15   28.20
   2  -4   5 1669.74   19.65
   2   4   6  270.19    9.32
   2  -4   6  381.24   13.31
   2   4   6  368.15   12.62
   2  -4   6  373.48   13.12
  -2   4  -6  317.42   11.13
   2  -4   6  389.96   13.60
   2   4   6  380.76   13.07
  -2  -4  -6  412.02   14.32
  -2   4  -6  304.64   10.56
   2   4   7    1.53    0.82
   2  -4   7   -1.55    1.78
   2   4   7    1.04    0.86
   2  -4   7    0.98    0.83
  -2   4  -7    5.99    1.61
   2  -4   7    2.96    1.81
   2   4   7    1.31    0.84
  -2  -4  -7    1.44    1.17
  -2   4  -7    1.33    0.61
   2   4   8 1429.44   24.31
   2  -4   8 2028.61   35.58
   2   4   8 1915.72   32.55
   2  -4   8 1945.02   33.85
   2  -4   8 2090.20   36.56
   2   4   8 2025.81   34.34
  -2  -4  -8 2142.08   36.06
  -2   4  -8 1533.82   25.84
   2   4   9    0.53    0.75
   2  -4   9    1.55    0.77
   2   4   9    1.64    1.11
   2  -4   9    1.40    1.25
   2  -4   9   -1.48    2.80
   2   4   9   -1.83    2.04
  -2  -4  -9   -0.67    1.30
   2   4   9    0.30    0.30
  -2   4  -9    1.49    0.67
   2   4  10 1343.07   33.79
   2  -4  10 1905.75   48.41
   2   4  10 1877.81   46.49
   2  -4  10 1801.71   46.23
   2  -4  10 1904.93   48.80
   2   4  10 1876.53   46.34
  -2  -4 -10 1981.95   48.85
   2   4  10 1325.90   32.39
  -2   4 -10 1424.77   35.05
   2   4  11  479.43   17.51
   2  -4  11  714.99   25.86
   2   4  11  682.79   27.73
   2  -4  11  684.98   24.93
   2  -4  11  730.72   26.44
   2   4  11  682.19   26.98
  -2  -4 -11  737.07   26.63
   2   4  11  482.45   16.81
  -2   4 -11  538.58   19.31
   2   4  12  622.96   19.51
   2  -4  12  905.84   29.18
   2   4  12  862.22   26.76
   2  -4  12  854.09   26.84
   2  -4  12  898.87   28.54
   2   4  12  883.75   27.64
  -2  -4 -12  887.33   27.69
  -2   4 -12  687.90   20.89
   2  -4  13    6.09    5.14
   2   4  13    9.09    4.12
   2  -4  13    8.05    3.69
   2  -4  13    6.23    4.88
   2   4  13    9.97    5.60
  -2   4 -13    7.32    1.52
   2  -4  14   10.69    4.70
   2   4  14    8.77    2.54
   2  -4  14    6.59    3.72
   2  -4  14   10.26    4.21
   2   4  14   10.93    3.21
  -2   4 -14    4.85    1.61
   2  -4  15  404.84   22.07
   2   4  15  391.16   19.24
   2  -4  15  370.80   22.09
   2  -4  15  426.38   20.89
   2   4  15  408.69   19.36
   2  -4  16   83.58    7.43
   2   4  16   74.92    6.15
   2  -4  16   75.66    8.75
   2  -4  16   72.67    5.97
   2   4  16   73.61    5.85
   2  -4  17   18.10    4.06
   2   4  17   17.77    5.36
   2  -4  17   21.63    4.75
   2  -4  17   22.49   11.27
   2   4  17   13.83    4.36
   2  -4  18   43.36    8.31
   2   4  18   31.33   10.21
   2  -4  18   32.18   16.33
   2  -4  18   47.30    7.70
   2   4  18   34.74    9.86
   2  -4  19  302.84   18.45
   2   4  19  277.46   16.62
   2  -4  19  271.94   16.74
   2   4  19  265.57   16.55
   2  -4  19  293.10   17.84
   2  -4  20   80.01   11.98
   2   4  20   60.07   11.24
   2  -4  20   73.93   18.66
   2   4  20   66.99   10.94
   2  -4  20   68.37   13.06
   2   4  21   17.90    4.07
   2  -4  21   17.30    4.47
   2  -4  21    5.71    3.49
   2   4  21   13.24    3.94
   2  -4  21    5.81    3.75
   2   4  22   77.10   12.55
   2  -4  22  101.31   15.08
   2  -4  22   82.31   22.45
   2   4  22   82.68   18.41
   2  -4  22   89.67   14.08
   2   4  22   93.43   13.34
   2  -4  23    1.09    2.26
   2   4  23    3.67    2.13
   2  -4  23    0.70    2.59
   2   4  23    8.62    7.23
   2  -4  23   -1.22    3.70
   2   4  23    2.98    1.46
   2  -4  24   24.19    4.42
   2   4  24   19.72    6.93
   2  -4  24   28.11    6.24
   2   4  24   35.80    5.59
   2   4  24   18.02    6.31
   2  -4  24   26.03    7.32
   2  -4  25    8.86    4.15
   2   4  25   15.48    4.40
   2  -4  25   17.67    4.53
   2   4  25   15.44    7.59
   2   4  25   10.48    3.71
   2  -4  25    9.25    2.20
   2  -4  26   61.33    8.60
   2  -4  26   42.04    8.57
   2   4  26   48.29   13.76
   2  -4  26   41.27   11.46
  -2  -6  26    4.38    3.11
  -2   6  26    2.34    2.11
  -2  -6  26    1.87    2.10
  -2  -6  26    7.86    1.74
  -2   6  26    2.78    2.32
  -2  -6  25   17.81    4.57
  -2   6  25   28.53    5.94
  -2  -6  25   22.99    5.35
  -2  -6  25   29.21    5.14
  -2   6  25   36.05    6.41
  -2  -6  24   49.93   11.25
  -2   6  24   33.25   12.85
  -2  -6  24   54.79   12.97
  -2  -6  24   75.99   12.64
  -2   6  24   55.86   13.58
  -2  -6  23    9.09    5.65
  -2   6  23    5.93    3.28
  -2  -6  23   -3.40    3.27
  -2  -6  23   14.79    3.97
  -2   6  23    5.78    2.97
   2  -6 -22   71.63    9.55
  -2  -6  22  131.10   20.27
  -2  -6  22  115.88    7.66
  -2  -6  22  122.88   15.48
  -2   6  22  118.06   14.07
   2  -6 -21    9.74    3.35
  -2  -6  21   15.92    6.67
  -2  -6  21   20.93    4.52
  -2  -6  21   17.71    5.14
  -2   6  21   13.97    3.27
   2  -6 -20   33.05    8.97
  -2  -6  20   57.57    9.42
  -2  -6  20   51.19   14.75
  -2  -6  20   63.73   13.90
  -2   6  20   71.76   13.23
   2  -6 -19   97.46    6.40
  -2  -6  19  174.24   14.64
  -2  -6  19  139.18    8.84
  -2  -6  19  174.07   16.30
  -2   6  19  160.22    9.41
   2  -6 -18  175.35   75.73
  -2  -6  18  258.62  111.71
  -2  -6  18  240.51   16.21
  -2  -6  18  283.01   16.35
  -2   6  18  261.41  113.26
   2  -6 -17   78.09    4.20
  -2  -6  17  125.07   11.14
  -2  -6  17  104.79    5.49
  -2  -6  17  125.53   13.54
  -2   6  17  123.81    8.04
   2  -6 -16   80.73    5.81
  -2  -6  16  107.24    8.07
  -2  -6  16   95.05    7.79
  -2  -6  16  110.04    8.05
  -2   6  16  103.84    8.81
   2   6 -15   57.77    9.05
   2  -6 -15   73.82    5.83
  -2  -6  15   95.72    7.44
  -2  -6  15  111.58   13.19
  -2   6  15  108.89    8.83
   2   6 -14   47.02   10.64
   2  -6 -14   45.45    8.38
  -2  -6  14   58.35    5.67
  -2  -6  14   67.09    8.18
  -2   6  14   69.59    7.78
   2   6 -13  416.89   19.41
   2  -6 -13  488.66   22.35
  -2  -6  13  567.21   26.45
  -2  -6  13  627.83   29.42
  -2   6  13  628.77   28.94
  -2   6  13  419.27   18.67
   2   6 -12   43.59    9.76
   2  -6 -12   47.69    6.30
  -2  -6  12   51.38    4.50
  -2  -6  12   68.73    9.59
  -2   6  12   60.71    9.52
  -2   6  12   52.76    4.60
   2   6 -11   66.22    4.13
   2  -6 -11   81.66    5.76
  -2  -6  11  101.97    7.63
  -2  -6  11  116.39    8.54
  -2   6  11   98.83    5.97
  -2   6  11   79.59    2.08
   2   6 -10   12.13    3.39
   2  -6 -10   12.55    3.12
  -2   6  10   10.36    2.81
  -2  -6  10   13.80    4.09
  -2  -6  10   16.22    3.87
  -2   6  10   12.28    3.70
   2  -6 -10   11.20    3.49
  -2   6  10    9.67    1.11
   2   6  -9  799.55   23.16
   2  -6  -9  937.60   27.11
  -2   6   9  941.00   26.86
  -2  -6   9 1070.59   30.42
  -2  -6   9 1137.80   32.87
  -2   6   9 1154.98   32.80
   2  -6  -9 1090.49   31.10
  -2   6   9  855.68   24.18
   2  -6  -9  795.74   22.56
   2   6  -8  671.36   19.48
   2  -6  -8  794.67   23.09
  -2   6   8  756.99   21.68
  -2  -6   8  872.88   24.77
  -2  -6   8 1071.98   30.78
  -2   6   8  961.73   27.62
   2  -6  -8  908.86   25.91
  -2   6   8  740.00   21.03
   2  -6  -8  671.12   19.31
   2   6  -7   -3.26    1.75
  -2  -6   7   -0.83    1.30
   2  -6  -7    1.04    1.15
  -2   6   7    0.87    0.69
  -2  -6   7   -0.05    0.71
  -2   6   7    2.44    1.13
  -2  -6   7   -0.77    1.96
   2   6  -7    1.59    0.96
  -2   6   7    1.18    1.09
  -2   6   7    1.30    0.72
   2  -6  -7   -0.66    0.86
   2   6  -5   22.92    2.20
   2  -6  -5   28.57    2.06
  -2   6   5   28.92    3.64
   2  -6  -5   38.24    4.48
  -2  -6   5   32.57    1.58
  -2   6   5   32.12    2.90
  -2  -6   5   39.47    2.66
   2   6  -5   31.12   13.42
  -2   6   5   32.68    1.80
  -2   6   5   26.82    1.66
   2  -6  -5   27.04    1.61
   2   6  -4 3737.90   43.50
   2  -6  -4 4581.10   52.80
  -2  -6   4 5793.18   67.06
  -2   6   4 4030.59   46.64
   2   6  -3  174.30    6.26
   2  -6  -3  214.66    7.52
  -2   6   3  201.42    2.13
   2  -6  -3  223.73    7.98
   2   6  -3  205.74    7.04
   2  -6  -3  229.73    8.44
  -2   6   3  209.09    7.31
  -2  -6   3  263.37    9.30
   2   6  -3  238.33    8.38
  -2   6   3  185.11    7.25
   2   6  -2 2407.62   28.18
  -2  -6   2 2461.16   28.73
   2  -6  -2 2949.06   34.20
  -2   6   2 2980.49   34.53
   2  -6  -2 2989.51   34.72
  -2   6   2 2897.97   33.58
   2   6  -2 3311.35   38.32
  -2   6   2 2480.03   29.28
   2   6  -1    1.53    0.73
  -2  -6   1    0.49    0.52
   2  -6  -1    0.50    0.62
  -2   6   1    5.23    2.40
   2  -6  -1    0.38    0.72
  -2   6   1    4.71    1.27
  -2  -6   1    1.48    1.34
   2   6  -1    0.32    0.34
  -2   6   1    0.95    1.37
   2  -6  -1    0.74    1.15
   2   6  -1   -0.07    0.97
   2   6   0   10.29    4.12
  -2  -6   0   30.66    1.40
   2  -6   0   34.12    1.90
  -2   6   0   37.67    2.01
  -2  -6   0   39.72    1.75
   2  -6   0   35.79    1.92
  -2   6   0   34.42    1.65
   2   6   0   40.46    2.27
  -2   6   0   31.43    1.99
   2  -6   0   27.83    1.58
   2   6   0   30.81    1.54
   2   6   1  955.02   11.14
  -2  -6  -1 1069.38   12.38
   2  -6   1 1266.62   15.52
  -2   6  -1 1213.33    4.92
  -2  -6  -1 1245.72   14.67
   2   6   1 1235.67   14.59
   2  -6   1 1210.77   14.71
  -2   6  -1 1210.71   14.60
  -2  -6  -1 1404.15   16.22
   2   6   1 1252.71   14.49
   2  -6   1  953.31   11.65
  -2  -6  -1 1195.18   14.38
   2   6   2    5.97    0.67
  -2  -6  -2    7.73    0.57
   2  -6   2    7.04    1.47
  -2   6  -2    9.36    2.69
   2   6   2    7.64    2.52
  -2   6  -2   11.13    3.37
  -2  -6  -2    7.88    0.64
   2  -6   2    7.86    3.34
  -2   6  -2    9.31    2.70
  -2  -6  -2    9.56    0.69
  -2   6  -2    7.07    1.94
   2  -6   2    6.07    2.21
  -2  -6  -2    7.51    1.62
   2  -6   3  842.81   20.02
  -2   6  -3  833.06   19.83
   2   6   3  834.35   19.68
  -2   6  -3  735.16   17.58
   2  -6   3  817.53   19.43
  -2   6  -3  835.59   19.85
  -2   6  -3  670.62   16.61
   2  -6   3  647.37   15.47
  -2  -6  -3  849.09   20.15
   2   6   4   36.78    1.50
   2   6   4   43.58    1.73
   2  -6   4   45.19    2.60
  -2   6  -4   53.07    3.10
   2   6   4   42.52    2.07
   2  -6   4   46.62    2.12
  -2   6  -4   41.14    2.10
   2   6   4   43.08    1.72
   2  -6   4   39.82    2.53
  -2   6  -4   46.90    3.58
  -2  -6  -4   50.53    2.10
  -2   6  -4   34.92    4.31
   2   6   5  177.53    6.15
   2  -6   5  224.44    8.19
   2   6   5  222.24    7.63
  -2   6  -5  244.55    8.72
   2  -6   5  224.69    8.11
  -2   6  -5  205.78    7.36
   2  -6   5  230.88    8.48
   2   6   5  223.55    7.66
  -2   6  -5  224.43    8.04
  -2  -6  -5  254.76    8.71
  -2   6  -5  173.51    6.20
   2   6   6  264.41   11.45
   2  -6   6  364.15   15.96
   2   6   6  344.41   14.91
  -2   6  -6  358.19   15.67
   2  -6   6  344.58   15.08
  -2   6  -6  283.99   12.50
   2  -6   6  354.61   15.71
   2   6   6  339.35   14.66
  -2   6  -6  353.75   15.54
  -2  -6  -6  376.91   16.13
  -2   6  -6  279.83   12.29
   2   6   7  104.79    6.10
   2  -6   7  139.66    8.56
   2   6   7  133.02    7.73
   2  -6   7  134.71    8.11
  -2   6  -7  108.10    6.47
   2  -6   7  143.02    8.64
   2   6   7  140.21    8.09
  -2  -6  -7  140.96    8.03
  -2   6  -7  112.51    7.10
   2   6   8  870.22   24.51
   2  -6   8 1216.09    9.56
   2   6   8 1138.54   32.12
   2  -6   8 1064.68   30.58
   2  -6   8 1192.80   34.39
   2   6   8 1150.24   32.43
  -2  -6  -8 1211.08   33.99
  -2   6  -8  895.90   25.97
   2   6   9  331.05   16.85
   2  -6   9  473.66    8.93
   2   6   9  426.83   21.54
   2  -6   9  411.42   22.27
   2  -6   9  466.61   24.73
   2   6   9  439.16   22.14
  -2  -6  -9  454.23   22.83
  -2   6  -9  360.07    4.92
   2   6  10 1016.77   25.27
   2  -6  10 1445.32   37.58
   2   6  10 1347.35   33.33
   2  -6  10 1290.25   33.05
   2  -6  10 1395.14   36.50
   2   6  10 1325.76   32.85
  -2  -6 -10 1438.40   35.65
  -2   6 -10 1027.19   25.71
   2   6  11   49.08    3.53
   2  -6  11   58.29   18.27
   2   6  11   47.62    2.69
   2  -6  11   49.58    5.60
   2  -6  11   48.76   16.86
   2   6  11   41.25    2.51
  -2  -6 -11   57.74    4.51
  -2   6 -11   44.06    3.35
   2   6  12  979.11   29.92
   2  -6  12 1383.51   43.89
   2   6  12 1310.42   40.48
   2  -6  12 1291.66   40.60
   2  -6  12 1419.34   45.35
   2   6  12 1294.58   40.19
  -2  -6 -12 1338.15   40.71
   2   6  12  840.18   25.33
  -2   6 -12 1043.90   31.96
   2   6  13   16.42    4.74
   2  -6  13   22.74    7.39
   2   6  13   24.61    2.17
   2  -6  13   21.24    8.04
   2  -6  13   25.65   11.16
   2   6  13   24.79    7.71
  -2  -6 -13   27.05    5.13
   2   6  13   18.36    0.83
  -2   6 -13   20.76    3.67
   2   6  13   18.64    1.06
   2  -6  14  161.37   18.79
   2   6  14  153.95   12.92
   2  -6  14  154.27   11.95
   2  -6  14  167.37   13.08
   2   6  14  148.11   12.75
  -2   6 -14  120.05    9.58
   2  -6  15   82.92   19.94
   2   6  15   73.37    8.19
   2  -6  15   77.63    6.33
   2  -6  15   75.69    8.36
   2   6  15   83.07    9.83
  -2   6 -15   58.76    4.49
   2  -6  16   81.35    6.72
   2   6  16   69.04    7.64
   2  -6  16   73.88    7.20
   2  -6  16   76.27   17.40
   2   6  16   62.53    5.53
  -2   6 -16   54.44    3.67
   2  -6  17  443.64   24.95
   2   6  17  410.81   24.40
   2  -6  17  411.11   26.15
   2  -6  17  445.11   25.00
   2   6  17  409.34   23.70
   2  -6  18    3.44    2.74
   2   6  18    6.21    1.33
   2  -6  18    1.06    2.80
   2  -6  18    5.96    3.05
   2   6  18    6.43    2.17
   2  -6  19   18.47    4.82
   2   6  19   14.54    4.11
   2  -6  19   15.72    5.39
   2  -6  19   16.69    5.44
   2   6  19   12.73    4.23
   2  -6  20    4.41    4.06
   2   6  20   -0.83    2.50
   2  -6  20    6.23    2.96
   2  -6  20    6.40    3.01
   2   6  20    1.05    2.69
   2  -6  21   37.23    9.60
   2   6  21   38.89    8.96
   2  -6  21   37.06   10.33
   2  -6  21   37.53    5.08
   2   6  21   41.53    9.04
   2  -6  22   72.37   10.20
   2   6  22   67.16   10.73
   2  -6  22   68.48   16.97
   2  -6  22   78.85   15.48
   2   6  22   72.75    7.14
   2  -6  23    2.60    2.88
   2   6  23    4.69    2.53
   2  -6  23    6.68    4.67
   2  -6  23    3.28    3.17
   2   6  23    2.88    1.78
   2  -6  24   16.37    3.54
   2  -6  24   16.49    5.00
   2   6  24    4.45    4.41
   2  -6  24    4.90    4.30
   2  -6  25    4.71    3.09
   2  -6  25    2.18    2.47
   2   6  25    4.30    3.51
   2  -6  25   -1.47    2.84
   2  -6  26   35.39    5.34
   2  -6  26   29.64    8.83
   2   6  26   30.07    8.90
   2  -6  26   31.48    4.63
  -2  -8  26   68.43   15.37
  -2   8  26   53.55    6.97
  -2  -8  26   39.22   14.14
  -2  -8  26   54.97   44.85
  -2   8  26   55.95   11.52
  -2  -8  25   24.04    5.15
  -2   8  25   11.58    3.34
  -2  -8  25   14.61    4.65
  -2  -8  25   22.93    7.86
  -2   8  25   16.13    3.67
  -2  -8  24    2.49    3.16
  -2   8  24    0.26    1.97
  -2  -8  24    2.65    3.04
  -2  -8  24    6.19    3.65
   2  -8 -23   16.90    8.58
  -2  -8  23   28.10    6.15
  -2  -8  23   27.63    6.81
  -2  -8  23   33.54   22.96
  -2   8  23   30.10    5.61
   2  -8 -22   18.27    6.97
  -2  -8  22   39.68    8.26
  -2  -8  22   34.04    7.08
  -2  -8  22   39.67    7.49
  -2   8  22   37.71   10.00
   2  -8 -21   84.51    7.62
  -2  -8  21  137.59   13.21
  -2  -8  21  119.38    7.76
  -2  -8  21  162.59   13.43
  -2   8  21  149.94   18.61
   2  -8 -20  150.27    7.88
  -2  -8  20  204.92   12.63
  -2  -8  20  193.26   11.40
  -2  -8  20  215.15   17.25
  -2   8  20  207.51   10.29
   2  -8 -19    1.80    3.24
  -2  -8  19   -3.28    4.06
  -2  -8  19    0.90    2.58
  -2  -8  19    3.06    2.55
  -2   8  19    1.07    1.61
   2  -8 -18    4.78    2.43
  -2  -8  18    8.60    2.54
  -2  -8  18    3.45    2.30
  -2  -8  18   14.69    4.88
  -2   8  18    3.99    2.33
   2  -8 -17   63.72    3.39
  -2  -8  17   90.63   17.34
  -2  -8  17   77.50    3.28
  -2  -8  17   88.93    6.09
  -2   8  17   85.75    5.65
   2  -8 -16  343.31   21.59
  -2  -8  16  496.42   28.54
  -2  -8  16  426.91   25.83
  -2  -8  16  507.80   29.07
  -2   8  16  470.29   29.86
   2  -8 -15   10.90    3.83
  -2  -8  15   18.06    4.86
  -2  -8  15   11.83    5.50
  -2  -8  15   13.29    5.67
  -2   8  15   15.23    4.78
  -2   8  15    9.33    2.15
   2  -8 -14    3.41    1.55
  -2  -8  14    2.80    1.88
  -2  -8  14    1.10    0.80
  -2  -8  14    1.48    2.03
  -2   8  14    0.00    2.62
  -2   8  14    0.69    0.52
   2  -8 -13    7.53    2.03
  -2  -8  13   12.74    3.75
  -2  -8  13   14.24    4.16
  -2   8  13   14.38    4.56
  -2   8  13    9.75    2.81
   2   8 -12  317.36   15.14
   2  -8 -12  375.12   17.44
  -2  -8  12  472.94   21.58
  -2  -8  12  542.36   26.06
  -2   8  12  508.09   23.51
  -2   8  12  356.13   15.96
   2   8 -11  351.04   16.32
   2  -8 -11  413.27   18.94
  -2  -8  11  467.49   21.19
  -2  -8  11  588.87   26.83
  -2   8  11  506.30   23.06
  -2   8  11  379.56   17.05
   2   8 -10   79.00    8.55
   2  -8 -10   82.72    5.76
  -2   8  10   80.81    3.50
  -2  -8  10   96.99    6.51
  -2  -8  10  115.51    8.65
  -2   8  10  108.86    7.09
  -2   8  10   82.31    5.42
   2   8  -9  112.43    7.77
   2  -8  -9  138.89    8.84
  -2   8   9  130.98    9.04
  -2  -8   9  154.15    9.64
  -2   8   9  141.78    8.87
  -2  -8   9  181.39   12.52
  -2   8   9  153.77    9.70
  -2   8   9  129.69    8.21
   2   8  -8  118.04    7.25
   2  -8  -8  141.46    9.10
  -2   8   8  152.01    8.80
  -2  -8   8  179.38   10.44
  -2   8   8  156.45    9.06
  -2  -8   8  203.75   11.96
  -2   8   8  181.49   10.61
  -2   8   8  137.23    8.12
   2   8  -7  902.94   16.24
   2  -8  -7 1134.15   19.66
  -2   8   7 1151.35   20.27
  -2  -8   7 1231.44   20.98
  -2   8   7 1181.09   20.40
  -2  -8   7 1477.32   26.49
  -2   8   7 1325.75   22.86
  -2   8   7 1040.96   18.30
   2   8  -6 1430.27   25.83
   2  -8  -6 1910.66   32.64
  -2   8   6 1910.42   32.22
   2  -8  -6 2005.98   34.25
  -2  -8   6 1990.26   33.56
   2   8  -6 1893.76   31.86
  -2   8   6 1957.46   32.98
   2   8  -6 2163.46   36.72
  -2   8   6 2183.93   36.77
  -2   8   6 1644.74   28.45
   2   8  -5  117.54    5.16
  -2  -8   5  129.25    5.79
   2  -8  -5  157.90    6.71
  -2   8   5  163.07    6.96
   2  -8  -5  180.73    7.71
  -2   8   5  185.32    7.70
  -2  -8   5  173.90    7.26
   2   8  -5  156.99    6.36
  -2   8   5  157.43    6.50
  -2  -8   5  196.55   66.99
   2   8  -5  171.20    7.23
   2   8  -4   93.96    4.33
  -2  -8   4  103.72    4.76
   2  -8  -4  126.95    6.64
  -2   8   4  123.51    5.18
   2  -8  -4  142.93    6.18
   2   8  -4  114.92    4.70
   2  -8  -4  128.34    5.40
  -2   8   4  123.28    5.20
  -2  -8   4  147.50    6.41
   2   8  -4  137.53    5.84
  -2   8   4  112.35    4.87
   2   8  -3   41.37    2.56
  -2  -8   3   48.83    2.38
   2  -8  -3   58.59    3.29
  -2   8   3   61.02    2.82
   2  -8  -3   59.32    3.19
   2   8  -3   57.98    2.98
   2  -8  -3   53.53    3.10
  -2   8   3   60.45    2.81
  -2  -8   3   73.57    3.55
   2   8  -3   63.70    3.07
  -2   8   3   46.89    2.40
   2   8  -2  955.39   11.72
  -2  -8   2 1054.89   12.79
   2  -8  -2 1336.93   16.19
  -2   8   2 1351.31   16.25
   2  -8  -2 1325.05   16.06
  -2   8   2 1316.12   15.94
   2   8  -2 1494.92   18.25
  -2   8   2 1130.27   14.00
   2   8  -1  816.40    9.97
  -2  -8   1  969.33   12.13
   2  -8  -1 1238.06   15.10
  -2   8   1 1197.09    5.48
   2  -8  -1 1207.58   14.68
  -2   8   1 1169.34    5.11
   2   8  -1 1339.35   15.96
  -2   8   1  979.27   12.31
   2   8  -1 1086.69   25.54
  -2  -8   0  391.25   13.33
   2  -8   0  510.36   17.76
  -2   8   0  470.88   16.18
  -2  -8   0  550.31   18.64
  -2  -8   0  510.68   17.34
   2  -8   0  479.87   16.48
  -2   8   0  460.57   15.76
  -2  -8   0  551.90   18.70
   2   8   0  524.34   17.88
  -2   8   0  396.58   13.73
   2   8   0  433.85   14.92
  -2  -8  -1   27.99    1.44
   2  -8   1   35.14    1.96
  -2   8  -1   33.23    1.87
  -2  -8  -1   38.43    2.18
  -2  -8  -1   35.28    1.85
   2  -8   1   31.97    2.00
  -2   8  -1   32.87    2.46
  -2  -8  -1   36.65    1.59
   2   8   1   35.65    1.57
  -2   8  -1   29.22    1.86
  -2  -8  -1   33.44    3.29
   2   8   1   26.61    1.56
  -2  -8  -2  121.03    4.80
   2  -8   2  142.42    6.00
  -2   8  -2  134.76    5.83
  -2  -8  -2  144.56    5.69
  -2  -8  -2  137.38    5.95
   2   8   2  134.56    5.61
   2  -8   2  147.94    6.58
  -2   8  -2  137.00    6.43
  -2  -8  -2  139.95    5.51
   2   8   2  136.94    5.43
  -2   8  -2  110.11    4.80
  -2  -8  -2  136.01    5.92
   2   8   2  123.78    5.26
   2  -8   3  671.14   16.23
  -2   8  -3  623.63   15.04
   2   8   3  638.28   15.37
  -2   8  -3  607.84   15.12
   2  -8   3  663.37   16.04
  -2   8  -3  613.38   14.87
  -2   8  -3  512.15   13.90
  -2  -8  -3  627.29   15.10
  -2   8  -4 1469.86   18.01
   2   8   4 1413.78   17.37
  -2   8  -4 1345.73   16.58
  -2   8  -4 1463.34   18.11
  -2   8  -4 1168.76   15.07
  -2  -8  -4 1389.41   16.93
   2  -8   5  139.33    8.95
  -2   8  -5  125.08    7.41
   2   8   5  120.76    7.11
   2  -8   5  122.09    7.21
  -2   8  -5  110.52    6.77
   2  -8   5  131.25    9.28
  -2   8  -5  132.31    7.82
  -2   8  -5   97.44    5.91
   2   8   6    2.64    0.71
   2  -8   6    1.65    2.21
   2   8   6    3.87    0.63
   2   8   6    3.35    0.70
  -2   8  -6    3.44    0.98
   2  -8   6    3.93    2.58
   2   8   6    3.49    0.67
  -2  -8  -6    4.46    0.83
  -2   8  -6    2.70    0.66
   2   8   7   32.72    0.96
   2  -8   7   45.64    3.29
   2   8   7   38.47    1.22
   2  -8   7   37.42    4.33
   2  -8   7   47.47    2.62
   2   8   7   39.15    1.14
  -2  -8  -7   36.30    0.90
  -2   8  -7   34.42    2.01
   2   8   8  421.65   14.84
   2  -8   8  547.44   21.61
   2   8   8  505.76   17.92
   2  -8   8  529.24   19.19
   2  -8   8  577.29   21.54
   2   8   8  504.36   17.89
  -2  -8  -8  532.42   18.70
  -2   8  -8  416.62   15.21
   2   8   9  168.18   10.35
   2  -8   9  226.63   12.62
   2   8   9  203.84   12.85
   2  -8   9  208.44   11.32
   2  -8   9  221.46    4.85
   2   8   9  202.10   12.63
  -2  -8  -9  217.47   13.35
  -2   8  -9  170.71    9.76
   2   8  10  307.96   15.62
   2  -8  10  422.07   23.05
   2   8  10  388.44   19.91
   2  -8  10  384.72   20.25
   2  -8  10  425.12   23.83
   2   8  10  393.36   19.93
  -2  -8 -10  397.00   19.97
  -2   8 -10  335.98   17.16
   2   8  11   33.83    1.52
   2  -8  11   43.04   12.16
   2   8  11   41.24    4.20
   2  -8  11   41.73    3.52
   2  -8  11   50.30   14.89
   2   8  11   39.92    4.16
  -2  -8 -11   41.99    3.27
  -2   8 -11   35.25    3.54
   2   8  12   12.44    3.13
   2  -8  12   18.60    5.83
   2   8  12   13.21    3.25
   2  -8  12   16.93    5.05
   2  -8  12   18.93    3.92
   2   8  12   14.07    4.15
  -2  -8 -12   15.44    2.58
  -2   8 -12    9.45    3.28
   2   8  13  166.55   10.30
   2  -8  13  251.58   15.58
   2   8  13  215.15   13.98
   2  -8  13  225.98   17.90
   2  -8  13  250.08   15.60
   2   8  13  222.95   14.69
  -2  -8 -13  216.70   12.85
  -2   8 -13  186.50   11.99
   2   8  13  154.35    9.07
   2  -8  14  463.39   22.75
   2   8  14  422.51   18.88
   2  -8  14  443.67   20.51
   2  -8  14  466.41   24.94
   2   8  14  437.43   19.46
   2   8  14  278.57   12.18
  -2   8 -14  345.07   15.72
   2   8  14  304.15   13.39
   2  -8  15  311.34   19.82
   2   8  15  322.13   18.72
   2  -8  15  325.44   19.13
   2  -8  15  314.89   20.42
   2   8  15  314.49   18.45
  -2   8 -15  246.88   14.09
   2  -8  16    5.29    3.69
   2   8  16    1.58    2.33
   2  -8  16    6.16    2.30
   2  -8  16   -5.94    4.64
   2   8  16   -0.39    1.89
  -2   8 -16    2.26    1.10
   2  -8  17  110.11   19.53
   2   8  17   98.88    8.25
   2  -8  17  111.47   12.92
   2  -8  17  108.60   16.34
   2   8  17  103.13    3.28
  -2   8 -17   71.82    2.17
   2  -8  18   51.72   14.96
   2   8  18   55.90    5.62
   2  -8  18   69.32    9.15
   2  -8  18   75.16    6.38
   2   8  18   65.07    5.93
   2  -8  19  109.04   17.68
   2   8  19   99.19    4.99
   2  -8  19  110.53   14.87
   2  -8  19  116.74    6.44
   2   8  19  105.33    9.44
   2  -8  20  111.26   18.43
   2   8  20   98.76    9.58
   2  -8  20  110.39    7.32
   2  -8  20  114.10    5.87
   2   8  20  102.39   10.42
   2  -8  21    5.33    4.33
   2   8  21   -1.70    2.23
   2  -8  21   -1.32    2.66
   2  -8  21   -0.09    3.77
   2   8  21    6.78    2.06
   2  -8  22   -1.09    3.57
   2   8  22    2.80    1.79
   2  -8  22   -1.50    3.91
   2  -8  22   -0.16    3.56
   2   8  22    2.53    1.93
   2  -8  23    4.82    3.72
   2  -8  23    6.68    4.48
   2  -8  23   11.63    3.68
   2  -8  24  103.95   20.39
   2  -8  24  105.54   19.68
   2  -8  24   95.20   23.27
   2  -8  25    2.82    2.30
   2  -8  25    7.08    3.21
   2  -8  25    8.23    2.13
  -2 -10  26    4.94    3.19
  -2 -10  26    5.05    2.13
  -2 -10  26   -1.26    4.42
  -2 -10  25   14.36    3.94
  -2 -10  25    9.38    2.63
  -2 -10  25   12.40    3.29
  -2 -10  24   82.91   16.09
  -2  10  24   56.34    8.17
  -2 -10  24   56.19   15.23
  -2 -10  24   73.58   15.38
  -2  10  24   58.17   11.29
   2 -10 -23   21.39    7.18
  -2 -10  23   43.32    6.16
  -2 -10  23   39.97    8.90
  -2 -10  23   44.46    9.19
  -2  10  23   44.37   10.36
   2 -10 -22    4.93    1.97
  -2 -10  22    3.99    3.53
  -2 -10  22    3.94    2.29
  -2 -10  22    6.98    3.51
  -2  10  22    4.71    2.37
   2 -10 -21    9.09    2.84
  -2 -10  21   12.96    6.15
  -2 -10  21   15.63    3.77
  -2 -10  21   18.85    3.46
  -2  10  21   17.47    3.39
   2 -10 -20    1.71    1.85
  -2 -10  20   -3.01    3.81
  -2 -10  20    4.93    2.75
  -2 -10  20    7.47    2.88
  -2  10  20   -0.47    2.54
   2 -10 -19   16.84    5.01
  -2 -10  19   26.08    6.96
  -2 -10  19   17.78    4.33
  -2 -10  19   28.60    4.60
  -2  10  19   23.11    4.89
   2 -10 -18  105.99    6.42
  -2 -10  18  140.03    9.48
  -2 -10  18  121.90    9.32
  -2 -10  18  138.84    5.16
  -2  10  18  144.94    7.08
   2 -10 -17    6.77    2.13
  -2 -10  17   11.29    2.78
  -2 -10  17    4.93    2.33
  -2 -10  17   13.55    4.07
  -2  10  17   12.41    3.53
  -2  10  17    7.13    1.84
   2 -10 -16   38.73    2.81
  -2 -10  16   67.24   16.14
  -2 -10  16   59.48    3.62
  -2 -10  16   63.24    6.28
  -2  10  16   55.68    4.37
  -2  10  16   33.62    4.53
   2 -10 -15   26.67    7.85
  -2 -10  15   36.69    7.77
  -2 -10  15   28.76    8.64
  -2 -10  15   37.29   10.61
  -2  10  15   32.32    7.16
  -2  10  15   27.21    3.27
   2 -10 -14  805.50   26.00
  -2 -10  14 1040.67   38.15
  -2 -10  14  956.10   30.70
  -2 -10  14 1156.75   43.99
  -2  10  14 1076.65   34.28
  -2  10  14  764.85   24.09
   2 -10 -13   30.75    8.23
  -2 -10  13   36.35   10.02
  -2 -10  13   31.48    9.90
  -2 -10  13   45.55   12.59
  -2  10  13   48.10    2.82
  -2  10  13   36.01    2.41
   2 -10 -12   39.34    3.82
  -2 -10  12   63.69    6.71
  -2 -10  12   49.65    5.49
  -2 -10  12   50.94   14.53
  -2  10  12   57.99    5.59
  -2  10  12   37.62    3.96
   2 -10 -11  272.05   15.02
  -2 -10  11  344.64   19.90
  -2 -10  11  277.39   15.57
  -2 -10  11  333.82   20.05
  -2  10  11  325.32   19.76
  -2  10  11  247.02   13.92
   2 -10 -10  186.91   12.69
  -2  10  10  198.40   13.38
  -2 -10  10  252.79   14.93
  -2 -10  10  224.83   12.37
  -2  10  10  207.58   13.95
  -2 -10  10  256.67   16.02
  -2  10  10  227.54   15.37
  -2  10  10  179.84   12.36
   2 -10  -9  316.72   16.49
  -2  10   9  293.85   15.04
  -2 -10   9  403.66   20.88
  -2 -10   9  355.58   18.09
  -2  10   9  313.57   15.97
  -2 -10   9  399.86   21.22
  -2  10   9  365.33   18.58
  -2  10   9  297.11   15.46
   2 -10  -8  724.10   25.83
  -2  10   8  715.07   25.25
  -2 -10   8  926.93   33.60
  -2 -10   8  810.50   28.48
  -2  10   8  742.64   26.34
  -2 -10   8  910.42   34.34
  -2  10   8  809.49   28.53
  -2  10   8  650.05   23.34
   2 -10  -7  196.96    8.82
  -2  10   7  207.03    9.69
  -2 -10   7  247.11   13.40
   2 -10  -7  230.42   12.07
  -2 -10   7  218.50    9.87
   2  10  -7  188.74    2.39
  -2  10   7  197.79   10.04
  -2 -10   7  239.32   14.41
  -2  10   7  226.85   10.16
  -2  10   7  177.29    8.05
   2 -10  -6  459.62   19.92
  -2  10   6  454.00   19.83
  -2 -10   6  573.73    7.32
   2 -10  -6  548.56   16.21
   2  10  -6  433.33   18.74
  -2  10   6  447.32   19.54
  -2 -10   6  579.83   12.78
  -2  10   6  489.99   21.23
  -2  10   6  396.77   17.33
  -2 -10   5  377.12   16.49
   2 -10  -5  478.80   20.71
  -2  10   5  474.02   20.72
  -2 -10   5  566.73   25.31
   2 -10  -5  507.57   22.07
   2  10  -5  462.39   19.90
   2 -10  -5  519.82   14.96
  -2  10   5  481.85   21.02
  -2 -10   5  561.55   24.40
   2  10  -5  539.88   23.37
  -2  10   5  410.99   18.07
   2 -10  -5  491.13   20.90
  -2 -10   4  805.94   22.94
   2 -10  -4 1080.41   30.51
  -2  10   4 1086.15   30.69
  -2 -10   4 1284.61   22.37
   2 -10  -4 1210.30   21.19
   2  10  -4 1053.52   29.60
   2 -10  -4 1087.73   30.69
  -2  10   4 1074.01   30.32
  -2 -10   4 1287.74    7.38
   2  10  -4 1198.67   33.89
  -2  10   4  889.36   25.37
  -2 -10   3  323.97   14.15
   2 -10  -3  433.82   18.71
  -2  10   3  426.83   18.46
  -2 -10   3  477.41   20.63
   2 -10  -3  422.24   18.38
   2  10  -3  403.86   17.64
   2 -10  -3  425.99   18.42
  -2  10   3  389.95   16.95
  -2 -10   3  490.15   21.18
   2  10  -3  446.60   19.37
  -2  10   3  358.67   15.69
  -2 -10   2   64.33    3.80
   2 -10  -2   77.93    4.26
  -2  10   2   81.75    3.65
  -2 -10   2   95.81    4.22
   2 -10  -2   81.10    4.13
  -2  10   2   77.32    3.52
  -2 -10   2   92.94    4.22
   2  10  -2   84.68    5.42
  -2  10   2   62.15    3.35
  -2  10   2   76.27    3.06
  -2 -10   1  304.64   10.53
   2 -10  -1  393.88   13.65
  -2  10   1  382.91   13.25
  -2 -10   1  447.94   15.48
   2 -10  -1  411.97   14.31
  -2  10   1  373.95   13.12
  -2 -10   1  451.16   15.66
   2  10  -1  421.34   15.02
  -2  10   1  310.99   11.00
   2  10  -1  339.99   11.77
  -2 -10   0  524.42   12.53
   2 -10   0  711.43   17.98
  -2  10   0  664.20   16.22
  -2 -10   0  752.83   17.87
  -2 -10   0  704.48   16.75
   2 -10   0  681.53   17.43
  -2  10   0  618.98   15.86
  -2 -10   0  729.59   17.36
   2  10   0  735.49   17.37
  -2  10   0  535.15   13.15
   2  10   0  610.09   14.61
  -2 -10  -1  203.15    7.01
   2 -10   1  253.06    9.09
  -2  10  -1  257.76    9.69
  -2 -10  -1  269.52    9.24
  -2 -10  -1  267.26    9.40
   2 -10   1  258.97   10.03
  -2  10  -1  243.88    9.06
  -2 -10  -1  271.39    9.28
   2  10   1  276.32    9.55
  -2  10  -1  205.14    7.66
   2  10   1  229.61    8.20
  -2 -10  -2 2141.23   35.56
   2 -10   2 2753.46   46.40
  -2 -10  -2 2651.60   43.95
  -2  10  -2 2658.44   45.12
  -2 -10  -2 2695.37   45.39
   2 -10   2 2673.57   45.20
  -2 -10  -2 2637.64   43.71
  -2  10  -2 2558.92   43.11
   2  10   2 2859.65   47.41
  -2  10  -2 2118.51   36.27
  -2 -10  -2 2622.03   44.02
   2  10   2 2392.29   40.36
   2 -10   3 1145.23   32.54
  -2  10  -3 1126.52   31.92
  -2 -10  -3 1102.23   31.18
   2  10   3 1114.10   31.45
  -2  10  -3  971.78   28.14
   2 -10   3 1152.43   33.00
  -2  10  -3 1085.09   30.91
  -2  10  -3  865.09   24.82
  -2 -10  -3 1077.14   30.64
   2 -10   4  156.29   10.78
  -2  10  -4  150.46    8.87
   2  10   4  151.43    8.79
  -2  10  -4  140.39    8.28
   2 -10   4  162.70    9.89
  -2  10  -4  157.52    9.25
  -2  10  -4  120.50    9.06
  -2 -10  -4  144.51    8.43
   2 -10   5  310.41   13.93
   2  10   5  303.29   13.48
   2 -10   5  307.92   14.94
  -2  10  -5  249.34   11.14
  -2 -10  -5  306.07   13.68
   2 -10   6  658.37   19.21
   2 -10   6  591.74   17.26
   2 -10   6  668.59   19.50
  -2  10  -6  503.05   15.05
  -2 -10  -6  579.95   16.79
   2  10   7   37.50    1.68
   2 -10   7   36.99    2.97
   2  10   7   38.86    1.73
   2 -10   7   48.12    5.79
   2  10   7   39.51    1.84
   2 -10   7   48.79    3.37
   2  10   7   41.49    1.80
  -2  10  -7   32.58    3.23
   2  10   8   24.98    1.58
   2 -10   8   35.09    9.06
   2  10   8   32.07    1.76
   2 -10   8   36.29    8.15
   2  10   8   30.50    1.46
   2 -10   8   32.26    5.77
   2  10   8   29.91    1.73
  -2  10  -8   30.74    2.29
   2  10   9  160.74    9.86
   2 -10   9  217.08   13.90
   2  10   9  191.52   12.06
   2 -10   9  196.84   13.01
   2 -10   9  222.03   12.89
   2  10   9  188.31   11.89
  -2 -10  -9  195.20   11.92
  -2  10  -9  158.14   10.13
   2  10  10   12.80    1.37
   2 -10  10   20.47    4.66
   2  10  10   16.69    2.42
   2 -10  10   25.92    5.74
   2 -10  10   23.77    4.88
   2  10  10   18.68    4.27
  -2 -10 -10   19.85    2.24
  -2  10 -10   15.18    4.44
   2  10  11   51.17    4.03
   2 -10  11   51.95   15.08
   2  10  11   54.70    5.25
   2 -10  11   64.85    6.83
   2 -10  11   76.44    9.21
   2  10  11   56.87    5.15
  -2 -10 -11   58.61    4.85
  -2  10 -11   47.25    5.11
   2  10  12  509.69   17.25
   2 -10  12  678.08   23.69
   2  10  12  600.33   28.00
   2 -10  12  646.35   22.94
   2 -10  12  703.24   24.59
   2  10  12  622.70    4.87
  -2 -10 -12  616.14   21.03
  -2  10 -12  496.02   17.92
   2  10  13  298.42   13.25
   2 -10  13  429.41   30.27
   2  10  13  355.18   16.21
   2 -10  13  364.45   17.39
   2 -10  13  391.03   19.24
   2  10  13  358.89   16.17
  -2 -10 -13  381.96   17.00
  -2  10 -13  302.17   14.03
   2  10  14    2.89    0.77
   2 -10  14    3.55    2.01
   2  10  14    2.73    0.89
   2 -10  14    3.05    3.02
   2 -10  14    2.34    2.34
   2  10  14    4.02    1.32
  -2 -10 -14    2.22    0.45
  -2  10 -14    4.41    1.93
   2  10  14    2.89    0.75
   2 -10  15  408.73   23.65
   2  10  15  346.30   20.72
   2 -10  15  386.27   22.38
   2 -10  15  431.93   24.78
   2  10  15  367.94   21.91
  -2  10 -15  296.04   18.00
   2  10  15  251.65   67.35
   2 -10  16  336.97   19.43
   2  10  16  272.08   16.23
   2 -10  16  331.13   19.14
   2 -10  16  334.81   28.66
   2  10  16  296.14   16.06
  -2  10 -16  247.09   14.21
   2 -10  17  175.28   14.12
   2  10  17  146.92    8.63
   2 -10  17  161.36   12.57
   2 -10  17  167.67   13.45
   2  10  17  155.86    8.52
  -2  10 -17  126.25    6.35
   2 -10  18   71.34    6.61
   2  10  18   56.34    2.61
   2 -10  18   67.36   11.24
   2 -10  18   79.60    5.84
   2  10  18   61.73    2.76
   2 -10  19   25.74    6.13
   2  10  19   26.16    6.54
   2 -10  19   23.76    7.70
   2 -10  19   28.68    6.61
   2  10  19   22.11    4.22
   2 -10  20   -1.40    3.88
   2  10  20    3.07    1.78
   2 -10  20    4.22    3.37
   2 -10  20   -4.87    3.70
   2  10  20   -1.54    1.82
   2 -10  21    3.63    3.16
   2 -10  21    4.53    2.17
   2 -10  21    7.84    3.55
   2 -10  22  162.43   10.58
   2 -10  22  133.93    7.26
   2 -10  22  173.89    9.76
   2 -10  23    8.21    3.03
   2 -10  23    5.50    2.72
   2 -10  23    8.79    5.65
   2 -10  24   -0.37    2.99
   2 -10  24    0.99    1.86
   2 -10  24   10.14    4.07
   2 -10  25   -0.86    3.76
   2 -10  25   -1.11    2.65
   2 -10  25    4.59    4.38
  -2 -12  25   21.77    5.24
  -2 -12  25   17.01    4.89
  -2 -12  25   21.33   10.31
  -2 -12  24   -0.36    4.73
  -2 -12  24    2.50    1.79
  -2 -12  24   -1.41    4.78
   2 -12 -23   52.39    2.68
  -2 -12  23  106.22   17.73
  -2 -12  23  103.64   10.72
  -2 -12  23  105.18   19.43
   2 -12 -22   11.36    4.64
  -2 -12  22   31.65    6.06
  -2 -12  22   15.53    3.47
  -2 -12  22   21.27    5.69
  -2  12  22   22.91    8.27
   2 -12 -21    3.92    2.12
  -2 -12  21    1.80    1.73
  -2 -12  21    2.03    2.15
  -2 -12  21    4.03    2.81
  -2  12  21    3.06    1.90
   2 -12 -20   12.97    4.58
  -2 -12  20   18.61    3.70
  -2 -12  20   25.61    4.37
  -2 -12  20   28.79    8.32
  -2  12  20   17.54    3.76
   2 -12 -19   85.75    3.63
  -2 -12  19  129.96   12.76
  -2 -12  19  103.62    5.62
  -2 -12  19  121.01   20.64
  -2  12  19  115.70    9.59
   2 -12 -18   11.70    3.79
  -2 -12  18   26.95    5.52
  -2 -12  18   10.81    2.81
  -2 -12  18   19.87    3.58
  -2  12  18   15.10    3.07
   2 -12 -17   -0.33    2.14
  -2 -12  17   -7.97    4.05
  -2 -12  17    1.91    1.24
  -2 -12  17   -4.41    3.94
  -2  12  17   -1.90    1.98
  -2  12  17   -0.21    1.00
   2 -12 -16   31.36    8.97
  -2 -12  16   29.39    9.36
  -2 -12  16   34.77    2.96
  -2 -12  16   37.62    9.92
  -2  12  16   37.24    8.71
  -2  12  16   27.91    3.97
   2 -12 -15  202.98   11.27
  -2 -12  15  289.78   16.78
  -2 -12  15  273.06   15.56
  -2 -12  15  304.08   17.51
  -2  12  15  283.45   15.81
  -2  12  15  210.47   12.14
   2 -12 -14   25.21    4.19
  -2 -12  14   39.79   11.45
  -2 -12  14   31.15    8.16
  -2 -12  14   30.84    8.55
  -2  12  14   33.03    9.52
  -2  12  14   29.72    3.40
   2 -12 -13  522.12   17.55
  -2 -12  13  742.28   24.70
  -2 -12  13  628.91   21.59
  -2 -12  13  721.83   24.04
  -2  12  13  685.24   23.31
  -2  12  13  518.88   17.38
   2 -12 -12  527.59   18.59
  -2 -12  12  726.93   25.40
  -2 -12  12  641.64   22.40
  -2 -12  12  754.81   26.27
  -2  12  12  691.48   24.30
  -2  12  12  488.04   17.77
   2 -12 -11  102.42    9.34
  -2 -12  11  131.67   11.13
  -2 -12  11  117.12    9.21
  -2 -12  11  143.41   10.68
  -2  12  11  123.59    8.86
  -2  12  11   94.62    7.75
   2 -12 -10  683.32   21.49
  -2 -12  10  895.98   28.34
  -2 -12  10  787.45   24.28
  -2 -12  10  903.48   29.75
  -2  12  10  794.91   25.23
  -2  12  10  641.49   20.48
   2 -12  -9  944.05   28.90
  -2  12   9  951.67   29.03
  -2 -12   9 1220.32   38.12
  -2 -12   9 1035.70   31.63
   2  12  -9  892.61   27.40
  -2  12   9  954.60   29.19
  -2 -12   9 1236.65   38.39
  -2  12   9 1116.19   34.72
  -2  12   9  893.20   28.05
   2 -12  -8   13.59    5.35
  -2  12   8   16.94    1.84
  -2 -12   8   16.02    8.78
   2 -12  -8   25.57    5.27
   2  12  -8   13.16    3.45
  -2  12   8   13.12    2.92
  -2 -12   8   20.74    7.95
  -2  12   8   17.34    4.53
  -2  12   8   18.99    5.43
   2 -12  -7    6.05    2.46
  -2  12   7    6.12    1.82
  -2 -12   7    6.13    2.20
   2 -12  -7    3.58    2.06
   2  12  -7    3.72    1.13
  -2  12   7    5.50    1.50
  -2 -12   7    4.92    3.68
  -2  12   7    7.89    1.75
  -2  12   7    3.75    1.82
   2 -12  -7    4.98    1.13
   2 -12  -6  425.95   15.35
  -2  12   6  415.06   21.10
  -2 -12   6  516.51   18.71
   2 -12  -6  464.59    7.42
   2  12  -6  415.25   21.24
   2 -12  -6  455.57   16.34
  -2  12   6  421.76   21.34
  -2 -12   6  545.03   19.77
  -2  12   6  374.79   13.77
   2 -12  -6  444.58   15.55
  -2 -12   5    2.02    0.56
   2 -12  -5    2.63    1.50
  -2  12   5    3.54    0.71
  -2 -12   5    5.10    2.43
   2 -12  -5    3.64    0.90
   2  12  -5    5.22    0.93
   2 -12  -5    2.35    1.23
  -2  12   5    0.85    0.55
  -2 -12   5    3.80    1.65
   2  12  -5    1.44    1.31
  -2  12   5   -1.52    1.59
  -2 -12   4 1141.89   19.90
   2 -12  -4 1583.91   27.02
  -2  12   4 1563.61   26.89
  -2 -12   4 1783.62   30.68
   2 -12  -4 1670.70   29.75
   2  12  -4 1521.27   25.83
   2 -12  -4 1586.15   27.12
  -2  12   4 1527.05   26.22
  -2 -12   4 1844.76   31.60
  -2  12   4 1284.40   24.50
  -2 -12   3  554.31   16.44
   2 -12  -3  738.98   21.44
  -2  12   3  727.78   20.83
  -2 -12   3  854.47   24.42
   2 -12  -3  734.50   21.31
  -2  12   3  689.85   19.78
  -2 -12   3  871.74   24.94
   2  12  -3  752.97   21.60
  -2  12   3  584.40   18.85
  -2 -12   2   71.30    4.63
   2 -12  -2   91.40    7.47
  -2  12   2   88.78    5.29
  -2 -12   2  100.88    6.04
   2 -12  -2   97.08    7.35
  -2  12   2   90.22    5.41
  -2 -12   2  104.73    6.27
   2  12  -2   89.74    5.33
  -2  12   2   67.45    4.41
  -2  12   2   88.28    5.12
  -2 -12   1   10.53    1.87
   2 -12  -1   12.90    3.54
  -2  12   1   16.10    1.43
  -2 -12   1   14.68    2.08
   2 -12  -1   13.85    3.78
  -2  12   1   12.40    3.88
  -2 -12   1   15.22    1.43
   2  12  -1   12.75    4.84
  -2  12   1   11.71    4.26
   2  12  -1   15.64    1.38
  -2 -12   0  310.92   13.42
   2 -12   0  446.13   19.35
  -2  12   0  428.92   18.64
  -2 -12   0  477.26   20.59
   2 -12   0  437.99   19.00
  -2  12   0  422.21   18.34
  -2 -12   0  469.10   20.25
   2  12   0  459.30   19.91
  -2  12   0  341.10   15.06
   2  12   0  386.54   16.76
  -2 -12  -1 1117.88   18.94
   2 -12   1 1553.67   27.24
  -2 -12  -1 1611.48   27.01
  -2  12  -1 1507.40   26.12
  -2 -12  -1 1578.92   27.00
   2 -12   1 1500.34   26.27
  -2 -12  -1 1542.71   25.91
  -2  12  -1 1479.65   25.56
   2  12   1 1615.88   27.19
  -2  12  -1 1227.83   21.55
   2  12   1 1349.39   23.57
  -2 -12  -2  750.85   21.11
  -2 -12  -2 1012.40   28.41
   2 -12   2 1017.50   29.06
  -2  12  -2  999.81   28.45
  -2 -12  -2 1047.21   29.76
   2 -12   2 1001.33   28.58
  -2 -12  -2  984.27   27.63
  -2  12  -2  947.81   27.08
   2  12   2 1066.31   29.88
  -2  12  -2  794.51   23.56
   2  12   2  891.13   25.31
  -2 -12  -3  853.65   23.85
  -2 -12  -3 1042.91   29.12
   2 -12   3 1120.78   32.23
  -2 -12  -3 1131.93   32.22
  -2 -12  -3 1010.90   28.22
   2 -12   3 1099.45   31.92
   2  12   3 1128.73   31.51
  -2  12  -3  805.90   23.24
  -2 -12  -3 1091.85   30.93
   2 -12   4 3400.64   57.95
  -2 -12  -4 3299.39   14.21
   2 -12   4 3360.21   57.24
  -2 -12  -4 3323.73    9.53
   2 -12   5 1063.40   27.30
   2 -12   5 1062.49   27.10
  -2  12  -5  736.10    6.42
  -2 -12  -5  968.34   24.32
   2 -12   6  152.28   10.30
   2 -12   6  137.67    9.19
  -2  12  -6  102.31    8.36
  -2 -12  -6  131.62    8.56
   2 -12   7  420.83   21.79
   2 -12   7  412.72   21.33
  -2  12  -7  320.57   16.55
  -2 -12  -7  378.96   19.48
   2  12   8    1.54    0.40
   2 -12   8   -0.31    2.76
   2  12   8    2.12    0.38
   2 -12   8    2.29    1.31
   2  12   8    1.64    0.30
   2 -12   8   -2.12    2.55
   2  12   8    2.43    0.44
  -2  12  -8    1.55    2.73
   2  12   9   63.04    4.37
   2 -12   9   77.96    5.88
   2  12   9   74.41    4.93
   2 -12   9   77.46    6.17
   2  12   9   66.09    4.39
   2 -12   9   83.04    6.76
   2  12   9   74.41    4.96
  -2  12  -9   62.94    6.03
   2  12  10    4.60    0.83
   2 -12  10    2.33    3.17
   2  12  10    5.60    1.02
   2 -12  10    8.38    2.30
   2  12  10    4.22    0.95
   2 -12  10    4.24    3.36
   2  12  10    3.77    0.83
  -2  12 -10    2.10    0.90
   2  12  11   60.50    4.73
   2 -12  11   88.27    7.68
   2  12  11   66.03    5.37
   2 -12  11   72.62    6.49
   2  12  11   64.37    5.61
   2 -12  11   70.17   14.61
   2  12  11   67.74    5.42
  -2  12 -11   59.17    5.39
   2  12  12  246.72   17.79
   2 -12  12  325.38   24.21
   2  12  12  295.14   21.45
   2 -12  12  300.22   22.21
   2 -12  12  327.55    6.93
   2  12  12  293.35   21.52
  -2  12 -12  240.19   17.72
   2  12  13  123.94    9.58
   2 -12  13  174.92   18.41
   2  12  13  141.54   12.24
   2 -12  13  168.52   14.57
   2 -12  13  175.15   14.82
   2  12  13  144.43   12.40
  -2 -12 -13  143.31   11.07
  -2  12 -13  114.74   11.08
   2 -12  14  653.51   19.28
   2  12  14  569.47   31.76
   2 -12  14  621.36   18.42
   2 -12  14  625.54   18.57
   2  12  14  584.95   32.65
  -2 -12 -14  547.90   30.43
  -2  12 -14  481.45   16.51
   2  12  14  406.98   22.75
   2 -12  15   29.54    5.83
   2  12  15   26.90    4.64
   2 -12  15   35.26    9.21
   2 -12  15   13.84    4.87
   2  12  15   27.22    6.31
  -2  12 -15   22.46    4.55
   2  12  15   18.13    2.87
   2 -12  16   95.54    7.51
   2  12  16   83.22    3.54
   2 -12  16   91.95   10.00
   2 -12  16   96.64    6.87
   2  12  16   82.98    4.02
  -2  12 -16   81.74    5.42
   2 -12  17  447.62   19.24
   2  12  17  414.52   17.28
   2 -12  17  475.04   20.81
   2 -12  17  526.62   23.19
   2  12  17  418.46   18.04
  -2  12 -17  333.94   14.72
   2 -12  18  105.27   13.59
   2  12  18   85.86    3.19
   2 -12  18  103.90    7.44
   2 -12  18   95.10   15.74
   2  12  18   85.72    3.24
   2 -12  19   44.16    8.71
   2 -12  19   36.09    6.56
   2 -12  19   33.79    9.20
   2 -12  20   57.44   10.39
   2 -12  20   53.26    9.35
   2 -12  20   59.66   10.52
   2 -12  21   31.57    5.52
   2 -12  21   28.52    8.14
   2 -12  21   36.87    8.03
   2 -12  22   -0.08    4.28
   2 -12  22    6.16    3.55
   2 -12  22    6.81    4.02
   2 -12  23   37.05    8.19
   2 -12  23   24.92    5.14
   2 -12  23   39.50    6.77
   2 -12  24    6.36    3.76
   2 -12  24   -2.22    3.17
   2 -12  24    5.56    3.53
   2 -12  25    3.58    2.92
   2 -12  25   -2.94    3.50
   2 -12  25   -4.55    3.95
  -2 -14  25   31.11    8.66
  -2 -14  25    9.16    4.75
  -2 -14  25   14.43    8.57
  -2 -14  24   19.09    5.47
  -2 -14  24   10.12    2.96
  -2 -14  24   11.64    4.75
  -2 -14  23    5.80    2.67
  -2 -14  23    3.97    2.06
  -2 -14  23    2.91    3.27
  -2 -14  22    8.12    3.69
  -2 -14  22    5.11    2.56
  -2 -14  22    6.85    3.58
   2 -14 -21  130.80    5.80
  -2 -14  21  228.75   12.61
  -2 -14  21  197.73   10.28
  -2 -14  21  211.63   20.19
  -2  14  21  182.28    7.19
   2 -14 -20    0.95    1.56
  -2 -14  20   -0.83    4.04
  -2 -14  20    1.92    1.59
  -2 -14  20    3.57    3.23
  -2  14  20    1.95    1.56
   2 -14 -19   40.41    3.53
  -2 -14  19   63.86    8.02
  -2 -14  19   60.81    8.25
  -2 -14  19   74.58   14.28
  -2  14  19   52.41    3.84
   2 -14 -18    2.00    1.92
  -2 -14  18   -2.87    4.37
  -2 -14  18    2.89    1.33
  -2 -14  18   -5.70    4.94
  -2  14  18    1.62    1.85
   2 -14 -17  230.31   13.74
  -2 -14  17  348.04  145.18
  -2 -14  17  284.65   20.23
  -2 -14  17  348.24  145.78
  -2  14  17  322.25   18.85
  -2  14  17  202.00   11.63
   2 -14 -16   13.56    2.76
  -2 -14  16   12.54    2.55
  -2 -14  16   13.21    4.14
  -2 -14  16   15.07    9.04
  -2  14  16   10.13    2.84
  -2  14  16    9.48    3.62
   2 -14 -15   54.32    7.89
  -2 -14  15   90.22   18.75
  -2 -14  15   72.00    3.19
  -2 -14  15   93.39   19.22
  -2  14  15   75.60    4.91
  -2  14  15   63.94    4.65
   2 -14 -14   87.42    3.94
  -2 -14  14  118.14   10.19
  -2 -14  14  109.82    6.16
  -2 -14  14  122.35    7.00
  -2  14  14  103.16    6.61
  -2  14  14   72.83    3.02
   2 -14 -13  220.45   12.61
  -2 -14  13  304.76   17.96
  -2 -14  13  268.31   15.09
  -2 -14  13  300.64   19.83
  -2  14  13  289.32   16.34
  -2  14  13  210.64   12.33
   2 -14 -12  163.63   12.14
  -2 -14  12  221.06   17.02
  -2 -14  12  196.34   14.49
  -2 -14  12  210.66   16.57
  -2  14  12  212.70   17.23
  -2  14  12  163.23   12.31
   2 -14 -11 1303.43   41.27
  -2 -14  11 1748.00   55.98
  -2 -14  11 1564.72   48.97
  -2 -14  11 1785.22   57.19
  -2  14  11 1547.60   49.09
  -2  14  11 1248.07   39.42
   2 -14 -10  422.88   19.74
  -2 -14  10  553.20   26.27
  -2 -14  10  552.29   26.24
  -2  14  10  480.80   22.46
  -2  14  10  379.05   18.15
   2 -14  -9   32.49    2.80
  -2  14   9   30.30    3.88
  -2 -14   9   39.29   12.33
   2 -14  -9   42.65   10.13
  -2 -14   9   37.31   11.96
  -2  14   9   38.72    5.73
  -2  14   9   22.49    2.06
   2 -14  -9   34.54    1.71
   2 -14  -8  167.88   12.64
  -2  14   8  154.55   10.49
  -2 -14   8  210.04   14.71
   2 -14  -8  190.19   13.56
   2  14  -8  154.59   10.56
  -2  14   8  162.76   11.03
  -2 -14   8  212.75   14.92
  -2  14   8  179.32   12.30
  -2  14   8  140.00   10.91
   2 -14  -8  165.99   11.10
   2 -14  -7  206.25   11.39
  -2  14   7  195.31   13.19
  -2 -14   7  236.94   16.33
   2 -14  -7  219.98   15.19
   2  14  -7  186.57   12.69
  -2  14   7  188.66   12.73
  -2 -14   7  247.26   15.72
  -2  14   7  201.61   13.80
  -2  14   7  172.78   13.26
   2 -14  -6   20.29    2.35
  -2  14   6   20.71    1.46
  -2 -14   6   34.68   10.83
   2 -14  -6   20.70    5.79
   2  14  -6   20.08    1.84
   2 -14  -6   28.47    3.43
  -2  14   6   24.99    1.48
  -2 -14   6   29.14    9.37
  -2  14   6   17.08    4.97
   2 -14  -5   63.42    4.62
  -2  14   5   61.42    2.78
  -2 -14   5   71.78    4.54
   2 -14  -5   65.85    6.87
   2  14  -5   59.10    2.81
   2 -14  -5   66.25    4.78
  -2  14   5   57.11    2.61
  -2 -14   5   72.68    5.01
  -2  14   5   54.53    5.95
  -2 -14   4   49.86    2.65
   2 -14  -4   69.26    3.85
  -2  14   4   61.63    4.19
  -2 -14   4   81.12    8.10
   2 -14  -4   73.99    4.35
   2  14  -4   62.44    4.87
   2 -14  -4   67.94    4.89
  -2  14   4   65.55    3.06
  -2 -14   4   75.95    4.61
   2  14  -4   75.77    4.45
  -2  14   4   58.00    4.45
  -2 -14   3   10.89    2.78
   2 -14  -3   15.70    4.83
  -2  14   3   16.27    1.74
  -2 -14   3   17.22    4.49
   2 -14  -3   17.21    4.77
   2 -14  -3   16.75    4.24
  -2  14   3   14.98    1.56
  -2 -14   3   16.06    5.03
   2  14  -3   13.62    3.69
  -2  14   3   10.88    4.92
  -2 -14   2   51.69    2.59
   2 -14  -2   79.47    4.57
  -2  14   2   75.07    3.28
  -2 -14   2   83.69    5.08
   2 -14  -2   73.54    4.40
  -2  14   2   74.92    3.36
  -2 -14   2   77.49    5.42
   2  14  -2   74.64    6.65
  -2  14   2   54.69    3.10
  -2  14   2   67.81    2.91
  -2 -14   1  653.80   23.05
   2 -14  -1  948.91    9.08
  -2  14   1  964.18    6.98
  -2 -14   1  998.04    5.39
   2 -14  -1  958.65   24.14
  -2  14   1  927.03   33.03
  -2 -14   1  993.27    6.19
   2  14  -1  959.00   33.66
  -2  14   1  751.17   19.27
   2  14  -1  836.01   29.47
  -2 -14   0   84.96    5.54
   2 -14   0  134.25    9.79
  -2  14   0  120.18    7.59
  -2 -14   0  127.71    8.06
  -2 -14   0  140.23    9.90
   2 -14   0  131.04   10.65
  -2  14   0  128.48    8.14
  -2 -14   0  131.23    8.19
   2  14   0  122.35    7.71
  -2  14   0  101.60    6.95
   2  14   0  109.50    6.90
  -2 -14  -1  435.92   15.46
   2 -14   1  630.91   22.50
  -2 -14  -1  633.86   22.21
  -2 -14  -1  662.27   23.72
   2 -14   1  618.01   22.03
  -2 -14  -1  637.96   22.37
   2  14   1  638.80   22.75
  -2  14  -1  511.96   18.52
   2  14   1  568.63   20.32
  -2 -14  -2  743.43   18.47
  -2 -14  -2 1058.82   26.03
   2 -14   2 1076.36   27.40
  -2 -14  -2 1115.08   28.18
   2 -14   2 1031.58   26.43
  -2 -14  -2 1038.97   25.52
   2  14   2 1070.01   26.37
  -2  14  -2  870.09   22.10
   2  14   2  922.80   23.03
  -2 -14  -3 1636.78   39.98
  -2 -14  -3 2227.92   54.33
   2 -14   3 2399.08   59.87
  -2 -14  -3 2383.67   59.20
  -2 -14  -3 2137.09   52.06
   2 -14   3 2342.16   58.52
   2  14   3 2334.10   56.90
  -2  14  -3 1841.48   46.09
  -2 -14  -4  688.27   23.92
  -2 -14  -4  809.97   28.11
   2 -14   4  924.58   33.00
  -2 -14  -4  910.40   33.07
  -2 -14  -4  840.50   29.17
   2 -14   4  927.22   33.09
  -2  14  -4  687.44   30.61
  -2 -14  -4  883.92    8.33
   2 -14   5 1316.38   33.52
  -2 -14  -5 1224.57   30.93
   2 -14   5 1244.02   31.51
  -2  14  -5  963.63   24.88
  -2 -14  -5 1211.76   30.41
   2 -14   6  137.63   10.29
   2 -14   6  137.25   12.45
  -2  14  -6  106.13    8.03
  -2 -14  -6  134.23    9.30
   2 -14   7  143.19   10.07
   2 -14   7  145.57   10.68
  -2  14  -7  102.13    7.98
  -2 -14  -7  142.65   10.52
   2 -14   8  122.69    4.30
   2 -14   8  132.54    9.74
  -2  14  -8   92.55    7.80
  -2 -14  -8  107.45    3.11
   2 -14   9  143.58   10.41
   2 -14   9  139.27   10.15
  -2  14  -9   97.41    8.19
  -2 -14  -9  116.07    8.38
   2  14  10   88.21    6.66
   2 -14  10  115.87    8.87
   2  14  10   92.15    6.95
   2 -14  10  102.56    7.72
   2  14  10   85.86    6.52
   2 -14  10  106.74    9.10
   2  14  10   94.24    7.13
  -2  14 -10   86.66    6.53
   2  14  11   21.30    1.73
   2 -14  11   25.73    5.96
   2  14  11   24.28    2.28
   2 -14  11   22.98    5.80
   2  14  11   22.00    2.02
   2 -14  11   32.98    7.82
   2  14  11   25.11    1.41
  -2  14 -11   18.78    5.08
   2 -14  12   24.94    8.21
   2  14  12   22.03    2.89
   2 -14  12   27.78    6.47
   2  14  12   23.83    1.62
   2 -14  12   27.83    9.19
   2  14  12   26.17    2.97
  -2  14 -12   19.17    7.50
   2 -14  13  105.07   18.96
   2  14  13   85.39    5.80
   2 -14  13   95.52   15.64
   2 -14  13  108.87   19.77
   2  14  13   81.44    5.71
  -2  14 -13   69.27    7.76
   2 -14  14   10.09    4.96
   2  14  14    6.07    1.56
   2 -14  14    7.31    4.16
   2 -14  14   10.33    5.07
   2  14  14    6.99    1.73
  -2  14 -14    6.78    1.67
   2  14  14    5.91    1.61
   2 -14  15  412.96  178.65
   2  14  15  342.40   17.27
   2 -14  15  395.70   19.14
   2 -14  15  401.31  173.85
   2  14  15  349.22   17.95
  -2  14 -15  307.38  132.53
   2  14  15  257.67   12.93
   2 -14  16  133.49    5.97
   2 -14  16  131.76    8.74
   2 -14  16  135.05    5.87
  -2  14 -16  119.17    8.11
   2 -14  17   23.27    4.57
   2 -14  17   17.67    5.88
   2 -14  17   19.33    3.84
  -2  14 -17   13.22    2.79
   2 -14  18   91.69    6.36
   2 -14  18   91.75   16.54
   2 -14  18   84.63    7.35
   2 -14  19  397.33   20.07
   2 -14  19  349.04   23.00
   2 -14  19  436.03   22.13
   2 -14  20    2.14    1.45
   2 -14  20   -2.79    3.88
   2 -14  20    1.94    1.61
   2 -14  21   12.31    4.48
   2 -14  21    7.22    3.62
   2 -14  21    9.77    7.40
   2 -14  22   -1.76    4.56
   2 -14  22    1.47    2.31
   2 -14  22    6.99    4.46
   2 -14  23   12.49    3.84
   2 -14  23    4.14    3.18
   2 -14  23    4.24    3.37
   2 -14  24    1.93    3.04
   2 -14  24    1.91    4.38
   2 -14  24   -2.63    4.51
  -2 -16  24   40.30    8.61
  -2 -16  24   30.88   11.49
  -2 -16  24   42.96    9.21
  -2 -16  23   18.38    4.20
  -2 -16  23   21.25    6.59
  -2 -16  23   31.73   11.34
  -2 -16  22    2.74    2.88
  -2 -16  22   10.19    3.49
  -2 -16  22   -2.36    4.39
  -2 -16  21    1.97    3.48
  -2 -16  21    2.39    1.91
  -2 -16  21    4.40    3.33
  -2 -16  20   24.11    6.87
  -2 -16  20   12.87    4.06
  -2 -16  20   28.75    7.76
   2 -16 -19  140.57    9.39
  -2 -16  19  210.62   24.16
  -2 -16  19  187.73   10.45
  -2 -16  19  214.30   21.05
  -2  16  19  177.65   10.65
   2 -16 -18   -0.14    1.18
  -2 -16  18    2.94    2.72
  -2 -16  18   -4.30    2.77
  -2 -16  18   -1.24    4.71
  -2  16  18    2.85    1.60
   2 -16 -17    2.00    1.19
  -2 -16  17    5.33    1.71
  -2 -16  17    4.03    1.76
  -2 -16  17    2.97    2.61
  -2  16  17    4.36    2.08
  -2  16  17    2.70    0.96
   2 -16 -16   42.73   20.30
  -2 -16  16   68.22   18.51
  -2 -16  16   53.08    8.25
  -2 -16  16   62.84   15.55
  -2  16  16   55.32    4.09
  -2  16  16   37.18    6.99
   2 -16 -15  235.36   12.46
  -2 -16  15  347.01   18.55
  -2 -16  15  286.96   16.54
  -2 -16  15  351.45   19.00
  -2  16  15  296.90   15.62
  -2  16  15  226.60   11.59
   2 -16 -14    2.61    1.76
  -2 -16  14   -0.24    5.42
  -2 -16  14    4.41    1.38
  -2 -16  14   -0.94    7.15
  -2  16  14    5.07    2.07
  -2  16  14    1.45    1.07
   2 -16 -13  607.59   22.27
  -2 -16  13  802.58   29.77
  -2 -16  13  832.73   32.42
  -2  16  13  742.34   28.98
  -2  16  13  578.57   22.71
   2 -16 -12   61.72    6.16
  -2 -16  12   68.64   18.06
  -2 -16  12   82.72   20.45
  -2  16  12   91.76    6.48
  -2  16  12   68.66    8.95
   2 -16 -11   66.84    5.07
  -2 -16  11   80.45   12.98
  -2 -16  11   91.83   10.30
  -2  16  11   78.99    7.39
  -2  16  11   65.45   10.31
   2 -16 -11   72.94    5.62
   2 -16 -10  132.10   10.55
  -2 -16  10  181.16   16.15
  -2 -16  10  170.53   15.95
  -2  16  10  152.72   11.20
  -2  16  10  126.70   12.47
   2 -16 -10  145.99   10.46
   2 -16  -9  579.93   20.28
  -2 -16   9  716.11   28.08
   2 -16  -9  664.83   23.65
  -2 -16   9  756.35   29.58
  -2  16   9  647.53   24.30
  -2  16   9  531.54   19.72
   2 -16  -9  624.32   20.78
   2 -16  -8   70.68    5.71
  -2  16   8   83.79    6.56
  -2 -16   8   83.70    8.64
   2 -16  -8   85.25   11.42
  -2  16   8   68.92    5.56
  -2 -16   8   91.11    9.32
  -2  16   8   74.91    6.33
  -2  16   8   67.92   11.46
   2 -16  -7   50.00    4.21
  -2  16   7   49.29    4.05
  -2 -16   7   54.78    5.75
   2 -16  -7   50.94    5.86
  -2  16   7   43.29    1.58
  -2 -16   7   50.08    3.47
  -2  16   7   42.43   10.69
   2 -16  -6   29.37    6.77
  -2  16   6   27.66    1.38
  -2 -16   6   39.63    4.30
   2 -16  -6   36.42   11.51
   2  16  -6   22.66    3.24
   2 -16  -6   32.90    2.91
  -2  16   6   26.49    3.72
  -2 -16   6   30.94    4.80
  -2  16   6   22.48    7.65
   2 -16  -5   12.32    5.12
  -2  16   5    9.80    2.05
  -2 -16   5   15.21    4.60
   2 -16  -5    9.34    3.44
   2  16  -5    9.50    2.53
   2 -16  -5   12.62    3.06
  -2  16   5    8.63    2.14
  -2 -16   5   13.20    3.27
  -2  16   5    6.92    5.24
   2 -16  -4    5.90    2.76
  -2  16   4   11.91    2.32
  -2 -16   4   13.24    4.68
   2 -16  -4   14.06    3.07
   2  16  -4   11.20    3.31
   2 -16  -4   11.30    2.78
  -2  16   4   11.22    2.25
  -2 -16   4   16.65    4.83
  -2  16   4    8.33    1.75
  -2 -16   3   90.48    7.56
   2 -16  -3  129.11    9.01
  -2  16   3  124.11    8.49
  -2 -16   3  165.62   12.29
   2 -16  -3  141.83   10.01
   2 -16  -3  130.92    9.07
  -2  16   3  118.67    2.32
  -2 -16   3  134.97    9.95
   2  16  -3  116.40    7.71
  -2  16   3  114.49    8.65
  -2 -16   2   17.20    3.57
   2 -16  -2   24.89    6.95
  -2 -16   2   23.71    5.90
   2 -16  -2   26.22    5.60
  -2 -16   2   19.37    1.84
   2  16  -2   21.40    1.59
  -2  16   2   16.64    4.37
  -2  16   2   21.50    0.98
  -2 -16   1   63.49    3.55
   2 -16  -1   94.41    4.36
  -2 -16   1   90.32    5.65
   2 -16  -1   81.83    3.95
  -2 -16   1   93.54    5.46
   2  16  -1   87.79    3.77
  -2  16   1   73.96    4.46
  -2 -16   0   34.86    2.38
   2 -16   0   56.33    8.28
  -2 -16   0   52.98    4.85
  -2 -16   0   58.24    5.43
   2 -16   0   54.16    6.55
  -2 -16   0   57.16    4.38
   2  16   0   53.08    2.68
  -2  16   0   38.65   11.80
  -2 -16  -1 1362.14   33.64
   2 -16   1 2012.08   49.94
  -2 -16  -1 2041.76   50.28
  -2 -16  -1 2036.54   51.03
   2 -16   1 1889.21   46.77
  -2 -16  -1 1972.22   48.52
   2  16   1 1981.91   48.81
  -2  16  -1 1592.30   40.35
  -2 -16  -2  300.89   13.41
  -2 -16  -2  466.02   20.67
   2 -16   2  465.06   21.18
  -2 -16  -2  466.98   21.10
  -2 -16  -2  451.46   20.02
   2 -16   2  485.51   21.98
   2  16   2  439.21   19.59
  -2  16  -2  350.43   17.41
   2  16   2  391.14   17.55
  -2 -16  -3  504.01   15.33
  -2 -16  -3  699.67   21.19
   2 -16   3  744.16   23.14
  -2 -16  -3  736.84   23.09
  -2 -16  -3  685.28   20.93
   2 -16   3  722.91   22.97
   2  16   3  700.09   30.90
  -2  16  -3  565.93   17.97
   2  16   3  579.67   25.94
  -2 -16  -4    1.00    0.34
  -2 -16  -4    0.53    0.54
   2 -16   4    1.48    1.83
  -2 -16  -4    2.43    2.15
  -2 -16  -4    1.94    0.48
   2 -16   4   -0.70    2.62
   2  16   4    0.93    0.51
  -2  16  -4   -3.00    2.56
  -2 -16  -5  513.06   22.53
  -2 -16  -5  553.58   24.31
   2 -16   5  699.80   22.22
  -2 -16  -5  666.64   21.22
   2 -16   5  679.05    8.17
   2  16   5  592.46   26.01
  -2  16  -5  536.01   17.14
  -2 -16  -5  679.40   21.04
   2 -16   6  395.12   18.79
   2 -16   6  382.84    5.87
  -2  16  -6  277.21   15.61
  -2 -16  -6  367.41   16.64
   2 -16   7  984.64   34.25
   2 -16   7  963.48   33.07
  -2  16  -7  730.10   25.69
  -2 -16  -7  871.15   29.35
   2 -16   8    1.04    1.79
   2 -16   8   -0.33    1.71
  -2  16  -8   -2.81    2.89
  -2 -16  -8    1.03    0.79
   2 -16   9    3.53    3.17
   2 -16   9    2.40    1.70
  -2  16  -9    1.93    1.27
  -2 -16  -9   -0.68    1.68
   2 -16  10   63.31   16.80
   2 -16  10   67.31   16.25
  -2  16 -10   40.62    7.24
  -2 -16 -10   50.28    3.12
   2 -16  11  199.14   53.64
   2 -16  11  175.16   18.28
  -2  16 -11  140.43   12.08
  -2 -16 -11  172.70   16.10
   2 -16  12   11.62    3.37
   2  16  12    6.58    1.78
   2 -16  12   12.77    6.31
   2  16  12    7.48    1.67
  -2  16 -12    9.72    3.91
  -2 -16 -12   16.82    4.97
   2 -16  13   36.84    8.79
   2  16  13   21.84    2.86
   2 -16  13   23.87    6.69
   2 -16  13   34.54    6.01
   2  16  13   24.52    1.10
  -2  16 -13   18.80    7.22
   2 -16  14   32.44   10.58
   2 -16  14   31.29    5.94
   2 -16  14   28.04   13.12
  -2  16 -14   21.57    6.52
   2  16  14   18.22    4.17
   2 -16  15  122.06   10.28
   2 -16  15  115.26    5.81
   2 -16  15  129.30   11.36
  -2  16 -15   85.46    6.87
   2  16  15   86.35    5.44
   2 -16  16  149.41    7.20
   2 -16  16  140.78    6.71
   2 -16  16  152.63   65.54
  -2  16 -16  108.38    3.77
   2 -16  17  274.88   23.78
   2 -16  17  244.68   14.94
   2 -16  17  272.86   21.33
  -2  16 -17  210.56   12.44
   2 -16  18    0.85    2.55
   2 -16  18    8.76    4.30
   2 -16  18    6.55    4.12
  -2  16 -18    4.22    1.77
   2 -16  19    7.27    2.90
   2 -16  19    5.86    3.55
   2 -16  19    5.87    3.91
   2 -16  20   -2.91    4.50
   2 -16  20   -0.60    3.61
   2 -16  20    1.11    2.51
   2 -16  21  151.98   10.40
   2 -16  21  105.48   15.58
   2 -16  21  155.60   10.31
   2 -16  22   28.32    6.39
   2 -16  22   14.60    4.26
   2 -16  22   29.20    6.43
   2 -16  23   45.88    9.45
   2 -16  23   50.52   11.44
   2 -16  23   60.68   10.63
  -2 -18  23    6.88    4.31
  -2 -18  23    6.10    4.49
  -2 -18  23   19.23    5.88
  -2 -18  22   21.95    7.69
  -2 -18  22   10.55    5.27
  -2 -18  22   16.10    5.55
  -2 -18  21   45.48    9.55
  -2 -18  21   25.59   13.24
  -2 -18  21   52.68   11.21
  -2 -18  20    2.80    4.18
  -2 -18  20    1.00    2.24
  -2 -18  20   26.16   11.82
  -2 -18  19   25.95   12.06
  -2 -18  19   20.09    5.66
  -2 -18  19   34.31   10.48
  -2 -18  18   55.90   14.06
  -2 -18  18   33.03   11.01
  -2 -18  18   58.03   14.17
   2 -18 -17  148.76   10.72
  -2 -18  17  212.88   26.36
  -2 -18  17  205.20   20.49
  -2  18  17  209.33   14.92
   2 -18 -16   18.43    4.97
  -2 -18  16   32.26    7.80
  -2 -18  16   28.58    7.19
  -2  18  16   25.37    6.63
  -2  18  16   16.93    5.88
   2 -18 -15   20.30    5.25
  -2 -18  15   33.82    9.94
  -2 -18  15   27.67    6.71
  -2  18  15   31.29    5.47
  -2  18  15   17.57    4.99
   2 -18 -14   21.61    4.96
  -2 -18  14   32.46    8.94
  -2 -18  14   34.52   10.60
  -2  18  14   30.25    3.39
  -2  18  14   16.88    4.42
   2 -18 -14   17.04    4.28
   2 -18 -13   44.14    6.00
  -2 -18  13   62.58    5.20
  -2 -18  13   80.55    7.27
  -2  18  13   55.58    3.85
  -2  18  13   44.22    6.42
   2 -18 -13   40.65    2.83
   2 -18 -12    7.66    2.04
  -2 -18  12    6.91    3.78
  -2 -18  12    2.04    3.05
  -2  18  12   17.96    3.55
  -2  18  12    7.61    3.75
   2 -18 -12    6.73    1.16
   2 -18 -11  312.85   18.08
  -2 -18  11  400.70   25.10
  -2 -18  11  412.20   25.39
  -2  18  11  349.20   19.68
  -2  18  11  294.98   17.84
   2 -18 -11  336.54   18.74
   2 -18 -10   19.22    5.90
  -2 -18  10   19.77    5.73
   2 -18 -10   18.84    5.91
  -2 -18  10   29.88   10.39
  -2  18  10   23.84    5.71
  -2  18  10   15.86    5.48
   2 -18  -9  132.20   10.17
  -2 -18   9  177.13   15.33
   2 -18  -9  127.01   10.25
  -2 -18   9  162.51   12.77
  -2  18   9  123.45    9.83
  -2  18   9  119.31    9.34
   2 -18  -8    0.38    0.88
  -2 -18   8    2.08    2.48
   2 -18  -8    0.33    1.60
  -2 -18   8    4.25    2.20
  -2  18   8   -1.46    1.42
  -2  18   8    1.14    1.61
   2 -18  -7  533.77   23.75
  -2 -18   7  660.59   21.64
   2 -18  -7  644.13   21.81
   2 -18  -7  568.11   25.48
  -2 -18   7  675.09   22.84
  -2  18   7  466.71   13.27
   2 -18  -6  405.19   18.89
  -2 -18   6  464.36   21.96
   2 -18  -6  459.96   21.92
   2 -18  -6  401.40   18.71
  -2 -18   6  468.28   22.22
  -2  18   6  332.90   16.54
   2 -18  -5  463.28   21.67
  -2 -18   5  535.44   27.33
   2 -18  -5  541.27   25.67
   2 -18  -5  463.15   21.74
  -2 -18   5  533.76   27.60
  -2  18   5  387.96   21.01
   2 -18  -4  193.91   11.64
  -2 -18   4  217.94   13.15
   2 -18  -4  221.18   13.74
   2 -18  -4  199.34   12.02
  -2 -18   4  226.04   13.63
  -2  18   4  167.50   10.91
   2 -18  -3  112.71    7.79
  -2 -18   3  123.92   10.91
   2 -18  -3  137.05   10.85
   2 -18  -3  101.56    6.95
  -2 -18   3  122.27    8.47
  -2  18   3   92.51    7.09
  -2  18   3   96.74    1.71
  -2 -18   2    0.61    0.90
   2 -18  -2    4.00    1.41
  -2 -18   2    1.17    1.43
   2 -18  -2    7.89    2.24
  -2 -18   2    2.03    1.26
   2  18  -2    1.31    1.21
  -2  18   2   -0.39    2.07
  -2  18   2    4.13    0.89
  -2 -18   1  436.60   19.60
   2 -18  -1  686.18   21.73
  -2 -18   1  717.48   22.76
   2 -18  -1  679.02   21.97
  -2 -18   1  688.82    7.74
   2  18  -1  651.48   29.00
  -2  18   1  526.37    8.98
  -2 -18   0    5.10    1.64
   2 -18   0   11.88    2.90
  -2 -18   0    9.13    2.43
  -2 -18   0   14.15    2.83
   2 -18   0   11.25    3.95
  -2 -18   0   12.16    2.34
   2  18   0    9.20    3.80
  -2  18   0    8.09    4.39
  -2 -18  -1  233.36   12.66
   2 -18   1  357.08   19.58
  -2 -18  -1  363.86   19.58
  -2 -18  -1  373.06   20.42
   2 -18   1  365.28   20.04
  -2 -18  -1  349.17   18.84
   2  18   1  343.71   18.99
  -2  18  -1  267.80   17.07
  -2 -18  -2   56.59    4.54
  -2 -18  -2   88.18    6.13
   2 -18   2   88.96    6.70
  -2 -18  -2   81.31    6.75
  -2 -18  -2   85.96    5.71
   2 -18   2   91.62   12.40
   2  18   2   80.24    5.61
  -2  18  -2   71.55    6.25
  -2 -18  -3  150.26    8.97
  -2 -18  -3  231.38   13.53
   2 -18   3  241.02   14.76
  -2 -18  -3  247.03   16.91
  -2 -18  -3  232.35   13.65
   2 -18   3  237.73   14.48
   2  18   3  228.26   13.36
  -2  18  -3  184.00   14.41
  -2 -18  -4  477.97   15.93
  -2 -18  -4  642.40   21.37
   2 -18   4  709.50   24.38
  -2 -18  -4  709.18   24.65
  -2 -18  -4  639.20   21.24
   2 -18   4  672.81   23.67
   2  18   4  661.80   21.99
  -2  18  -4  521.95   21.19
  -2 -18  -5  203.86   11.82
  -2 -18  -5  253.16   14.65
   2 -18   5  325.59   18.14
  -2 -18  -5  309.62   15.44
   2 -18   5  295.58   18.68
   2  18   5  266.33   15.43
   2  18   5  260.89   15.10
  -2  18  -5  243.02   12.21
   2 -18   6  104.38    8.39
  -2 -18  -6  105.22    8.28
   2 -18   6   92.83    8.68
  -2  18  -6   73.86    9.11
  -2 -18  -6   92.88    7.40
   2 -18   7  171.04   14.31
   2 -18   7  173.58   14.51
  -2  18  -7  136.55   10.71
  -2 -18  -7  164.01   12.16
   2 -18   8   43.28   13.74
   2 -18   8   45.08   11.96
  -2  18  -8   34.33    4.07
  -2 -18  -8   47.03    5.42
   2 -18   9  960.21   27.40
   2 -18   9  955.46   28.22
  -2  18  -9  724.98   21.09
  -2 -18  -9  871.12   24.25
   2 -18  10    5.55    2.56
   2 -18  10   12.04    4.04
  -2  18 -10    6.61    2.28
  -2 -18 -10   11.51    2.26
   2 -18  11  257.68   17.49
   2 -18  11  252.70   19.27
  -2  18 -11  200.01   11.41
  -2 -18 -11  237.29   15.50
   2 -18  12   15.36    5.43
   2 -18  12   17.50    3.80
  -2  18 -12    6.79    2.26
  -2 -18 -12   17.25    3.99
   2 -18  13   73.20    6.36
   2 -18  13   74.16    6.86
  -2  18 -13   48.63    9.45
  -2 -18 -13   67.80    5.97
   2 -18  14  348.74   18.95
   2 -18  14  341.16   22.13
  -2  18 -14  245.28   14.52
   2  18  14  228.58   14.69
  -2 -18 -14  313.03   14.98
   2 -18  15  100.26   12.15
   2 -18  15   91.61   21.06
  -2  18 -15   67.67    3.72
   2  18  15   64.44    7.53
  -2 -18 -15   83.84    7.16
   2 -18  16   -2.91    4.53
   2 -18  16    5.18    3.06
  -2  18 -16    3.17    1.78
  -2 -18 -16    1.58    1.83
   2 -18  17   62.73   10.06
   2 -18  17   66.64    6.24
   2 -18  17   70.32   14.86
  -2  18 -17   47.70    7.83
   2 -18  18    6.86    4.73
   2 -18  18    0.45    3.32
   2 -18  18   13.47    4.55
  -2  18 -18    6.76    2.03
   2 -18  19  181.43   24.80
   2 -18  19  177.13    7.78
   2 -18  19  184.17   10.69
   2 -18  20   -0.82    4.87
   2 -18  20    2.85    3.06
   2 -18  20    5.63    4.76
   2 -18  21   48.46    8.93
   2 -18  21   26.42   12.58
   2 -18  21   42.34    8.61
   2 -18  22   23.76    7.51
   2 -18  22   24.79    7.47
   2 -18  22   28.55    6.10
   2 -18  23   10.78    5.62
   2 -18  23    9.48    5.06
   2 -18  23   14.90    6.60
  -2 -20  22    8.51    3.50
  -2 -20  22   10.60    8.86
  -2 -20  21   60.17   13.93
  -2 -20  21   65.85   14.29
  -2 -20  20    4.72    4.02
  -2 -20  20    6.08    3.23
  -2 -20  19  101.49   69.66
  -2 -20  19   92.19   17.20
  -2 -20  18    1.09    3.83
  -2 -20  18    3.22    3.01
  -2 -20  17  162.03   17.98
  -2 -20  17  168.15   19.80
  -2 -20  16  135.84    9.41
  -2 -20  16  145.66    8.41
  -2  20  16  102.58    3.94
   2 -20 -15   85.77    2.51
  -2 -20  15  127.77   22.92
  -2 -20  15  113.21   21.72
  -2  20  15  117.28    3.76
  -2  20  15   86.91    8.93
   2 -20 -14    3.07    1.48
  -2 -20  14    2.13    2.03
  -2 -20  14    0.37    2.52
  -2  20  14    4.23    1.86
   2 -20 -13    0.76    0.84
  -2 -20  13    2.91    2.90
  -2 -20  13    1.45    3.14
  -2  20  13    1.92    1.24
  -2  20  13    8.69    2.82
   2 -20 -12    8.34    1.85
  -2 -20  12    7.48    2.92
  -2 -20  12   14.65    7.63
  -2  20  12   11.39    2.47
  -2  20  12    7.03    2.25
   2 -20 -11   51.87    2.72
  -2 -20  11   70.31    6.80
  -2 -20  11   73.04    4.71
  -2  20  11   65.43    4.64
  -2  20  11   48.93   11.00
   2 -20 -10    0.87    0.91
  -2 -20  10    4.70    2.87
   2 -20 -10    3.83    3.06
  -2 -20  10    1.76    2.03
  -2  20  10   -0.96    1.41
  -2  20  10    1.37    1.09
   2 -20  -9  128.20    7.80
  -2 -20   9  163.19    7.68
   2 -20  -9  142.02    9.31
  -2 -20   9  152.27    7.27
  -2  20   9  135.65    5.89
  -2  20   9  109.87   11.17
   2 -20  -8   26.84    6.24
  -2 -20   8   26.82    9.82
   2 -20  -8   26.55    8.01
  -2 -20   8   26.39   10.06
  -2  20   8   31.18    5.28
  -2  20   8   21.50    6.59
   2 -20  -7  535.17   30.00
  -2 -20   7  622.93  167.05
   2 -20  -7  660.03   19.78
   2 -20  -7  581.65  155.67
  -2 -20   7  626.50   23.32
  -2  20   7  459.15   30.18
   2 -20  -6  686.53   22.56
  -2 -20   6  735.37   24.90
   2 -20  -6  755.68   25.39
   2 -20  -6  703.34   22.40
  -2 -20   6  767.13   25.36
  -2  20   6  585.05   20.01
   2 -20  -5 1428.72   45.28
  -2 -20   5 1536.68   48.58
   2 -20  -5 1537.37   50.29
   2 -20  -5 1428.29   45.20
  -2 -20   5 1597.58   50.28
  -2  20   5 1172.16   41.76
   2 -20  -4  148.03   11.32
  -2 -20   4  157.03   11.60
   2 -20  -4  154.48   11.87
   2 -20  -4  136.13   10.24
  -2 -20   4  155.78   11.49
  -2  20   4  114.15    8.95
   2 -20  -3 1360.59   42.83
  -2 -20   3 1410.48   45.81
   2 -20  -3 1355.88   44.25
   2 -20  -3 1275.15   40.16
  -2 -20   3 1355.93   43.83
  -2  20   3 1056.14   36.84
   2 -20  -2   95.07    8.07
  -2 -20   2   98.01    8.92
   2 -20  -2   88.96    8.05
  -2 -20   2   89.08    8.37
  -2  20   2   74.27   11.45
  -2  20   2   83.25    5.89
   2 -20  -1  299.29   18.16
  -2 -20   1  304.51   17.96
   2 -20  -1  293.66    5.13
  -2 -20   1  303.99   14.32
  -2  20   1  215.50   14.75
  -2  20   1  253.13   15.12
  -2 -20   0    6.38    1.44
   2 -20   0   14.51    2.98
  -2 -20   0   11.26    3.31
  -2 -20   0   12.80    5.26
   2 -20   0   12.83    3.69
  -2 -20   0   14.74    3.00
   2  20   0    9.90    2.03
  -2  20   0   15.77    4.47
  -2 -20  -1    7.85    2.18
   2 -20   1   20.30    7.05
  -2 -20  -1   18.74    4.00
  -2 -20  -1   19.30    7.05
   2 -20   1   19.92    5.61
  -2 -20  -1   21.41    2.02
   2  20   1   17.64    3.46
  -2  20  -1   16.18    4.46
  -2 -20  -2  440.53    4.01
  -2 -20  -2  663.68   20.88
   2 -20   2  675.00   22.14
  -2 -20  -2  682.98   22.32
  -2 -20  -2  659.89   20.76
   2 -20   2  678.51   22.72
   2  20   2  629.05   27.82
  -2 -20  -3    3.11    0.66
  -2 -20  -3    5.39    1.13
   2 -20   3    3.10    1.83
  -2 -20  -3    4.14    1.69
  -2 -20  -3    5.98    1.72
   2 -20   3    6.27    2.05
   2  20   3    6.15    1.21
  -2  20  -3   11.02    3.54
  -2 -20  -4  110.41    7.93
  -2 -20  -4  157.70   11.14
   2 -20   4  158.92   12.20
  -2 -20  -4  179.29   13.72
  -2 -20  -4  156.05   11.23
   2 -20   4  171.17   12.92
   2  20   4  151.94   11.14
  -2  20  -4  150.23   11.78
  -2 -20  -5    4.37    0.83
  -2 -20  -5    5.46    0.90
   2 -20   5    1.89    2.96
  -2 -20  -5    7.33    2.10
  -2 -20  -5    6.83    1.42
   2 -20   5    4.93    2.51
   2  20   5    5.57    1.20
  -2  20  -5    5.18    3.14
   2 -20   6  102.31    7.90
  -2 -20  -6   99.65   10.11
   2 -20   6   86.11    7.77
  -2  20  -6   74.50    7.80
   2 -20   7  152.28   12.85
   2 -20   7  144.68   15.06
  -2  20  -7  130.30   14.54
   2 -20   8   17.52    7.00
   2 -20   8   14.27    5.02
  -2  20  -8   13.87    5.26
  -2 -20  -8   17.27    3.91
   2 -20   9  731.95   27.81
   2 -20   9  736.05   27.58
  -2  20  -9  561.88   21.07
  -2 -20  -9  694.99   25.30
   2 -20  10  112.66    8.20
   2 -20  10  126.76    7.04
  -2  20 -10   95.23    5.40
  -2 -20 -10  108.68    6.25
   2 -20  11  506.42   22.39
   2 -20  11  473.10   21.83
  -2  20 -11  346.22   15.30
  -2 -20 -11  441.55   18.78
   2 -20  12   78.08    6.18
   2 -20  12   76.03    5.19
  -2  20 -12   75.09    4.27
  -2 -20 -12   69.03    3.29
   2 -20  13  282.17   17.61
   2 -20  13  304.55   18.93
  -2  20 -13  206.78   12.76
  -2 -20 -13  246.32   15.49
   2 -20  14  100.85   11.40
   2 -20  14  123.69   13.47
  -2  20 -14   74.25    7.51
   2  20  14   70.26   30.21
  -2 -20 -14  105.64    7.23
   2 -20  15   99.84   20.04
   2 -20  15   98.67   17.46
  -2  20 -15   72.89    5.70
   2  20  15   75.95    9.29
  -2 -20 -15   80.51    7.20
   2 -20  16  100.24   19.19
   2 -20  16   89.68   22.05
  -2  20 -16   65.43    5.61
  -2 -20 -16   90.63   10.02
   2 -20  17   -2.36    5.09
   2 -20  17    5.43    3.44
  -2  20 -17    3.95    3.44
   2 -20  18   21.48   10.52
   2 -20  18   19.41    5.03
  -2  20 -18    9.62    2.81
  -2 -20 -18   14.70    3.41
   2 -20  19   48.12   11.52
   2 -20  19   50.96    8.93
   2 -20  20   17.59    5.20
   2 -20  21   18.32    3.47
   2 -20  21   24.22    4.70
   2 -20  22   -7.27    4.78
   2 -20  22    3.90    3.23
  -2 -22  21   14.94   12.54
  -2 -22  21    3.66    5.89
  -2 -22  20   24.66    6.26
  -2 -22  20   29.29    6.53
  -2 -22  19  176.99   96.84
  -2 -22  19  214.69   18.32
  -2 -22  18   22.91    3.90
  -2 -22  18   40.70    7.23
  -2 -22  17   59.49   14.60
  -2 -22  17   70.05   17.82
  -2 -22  16   26.13    6.34
  -2 -22  16   33.78    7.79
  -2  22  16   12.51    3.28
  -2 -22  15  141.00   20.55
  -2 -22  15  153.66   10.91
  -2  22  15  108.91   10.25
  -2 -22  14    8.49    5.33
  -2 -22  14   11.76    4.91
  -2  22  14    8.39    2.63
   2 -22 -13   87.64    6.23
  -2 -22  13  122.17    7.74
  -2 -22  13  132.30   14.22
  -2  22  13   93.16    8.82
   2 -22 -12   23.04    5.83
  -2 -22  12   51.35   16.37
  -2 -22  12   39.25    9.27
  -2  22  12   30.51    6.05
  -2  22  12   24.35    4.62
   2 -22 -11   46.30    5.73
  -2 -22  11   65.63    4.53
  -2 -22  11   69.08    6.16
  -2  22  11   50.61    4.43
  -2  22  11   40.65    4.69
   2 -22 -10   39.92    4.75
  -2 -22  10   49.00    6.68
   2 -22 -10   46.92   13.81
  -2 -22  10   52.10   14.90
  -2  22  10   43.10    3.62
  -2  22  10   42.12    7.76
   2 -22  -9  161.59   10.36
  -2 -22   9  172.98   12.46
   2 -22  -9  169.92   12.56
  -2 -22   9  208.91   14.52
  -2  22   9  173.19   11.98
  -2  22   9  140.63   12.56
   2 -22  -8   28.22    7.64
  -2 -22   8   29.58    5.34
   2 -22  -8   35.68    8.88
  -2 -22   8   32.48    6.16
  -2  22   8   30.45    3.01
  -2  22   8   25.98    8.16
   2 -22  -7  342.71   18.84
  -2 -22   7  419.16   24.15
   2 -22  -7  385.62   22.82
   2 -22  -7  369.79   20.62
  -2 -22   7  409.40   26.22
  -2  22   7  287.25   19.65
   2 -22  -6    8.08    1.90
  -2 -22   6   16.48    3.77
   2 -22  -6    9.75    1.65
   2 -22  -6   12.84    2.55
  -2 -22   6    9.12    1.74
  -2  22   6    8.40    3.31
   2 -22  -5  387.64   21.85
  -2 -22   5  426.74   24.18
   2 -22  -5  451.79   26.25
   2 -22  -5  402.52   22.79
  -2 -22   5  417.12   23.62
  -2  22   5  331.09   23.90
   2 -22  -4  483.88   27.58
  -2 -22   4  507.58   28.74
   2 -22  -4  490.36   28.37
   2 -22  -4  472.25   27.31
  -2 -22   4  507.89   28.44
  -2  22   4  401.54   23.16
   2 -22  -3 1476.18   40.67
  -2 -22   3 1513.48   42.34
   2 -22  -3 1540.68   43.09
   2 -22  -3 1448.19   39.67
  -2 -22   3 1513.94   43.35
  -2  22   3 1215.69   34.68
   2 -22  -2  107.61    7.36
  -2 -22   2  102.91    6.50
   2 -22  -2  124.76   10.66
   2 -22  -2   92.87    5.98
  -2 -22   2  102.04    9.32
  -2  22   2   73.06    7.57
  -2  22   2   82.05    5.42
   2 -22  -1  131.47   10.70
  -2 -22   1  129.55   10.58
  -2 -22   1  138.47   14.93
   2 -22  -1  110.59   12.02
  -2 -22   1  114.87    9.11
  -2  22   1  100.36    9.89
  -2  22   1  100.39    6.11
  -2 -22   0    1.16    0.88
   2 -22   0    1.15    1.94
  -2 -22   0    1.25    1.52
  -2 -22   0    3.05    2.83
   2 -22   0    1.86    1.09
  -2 -22   0   -1.32    1.62
   2  22   0    1.42    1.28
  -2  22   0    2.46    1.67
  -2 -22  -1   88.06    7.26
   2 -22   1  133.74   10.75
  -2 -22  -1  127.44   10.50
  -2 -22  -1  125.20   10.66
   2 -22   1  144.46   11.62
  -2 -22  -1  116.14    9.53
   2  22   1  129.44   10.56
  -2  22  -1   85.97    7.98
  -2 -22  -2    0.54    0.89
  -2 -22  -2   -0.55    1.17
   2 -22   2    3.61    1.53
  -2 -22  -2    4.40    2.26
  -2 -22  -2   -0.07    1.14
   2 -22   2    2.53    2.12
   2  22   2    1.23    0.83
  -2  22  -2   -0.89    3.18
  -2 -22  -3    2.82    0.81
  -2 -22  -3    4.97    1.28
   2 -22   3    8.93    3.04
  -2 -22  -3    5.52    1.97
  -2 -22  -3    6.79    1.73
   2 -22   3   10.43    2.41
   2  22   3    2.85    1.07
  -2  22  -3    4.20    3.60
  -2 -22  -4  298.10   16.67
  -2 -22  -4  425.71   23.68
   2 -22   4  457.99   27.85
  -2 -22  -4  459.57   27.45
  -2 -22  -4  418.13   23.12
   2 -22   4  459.11   28.41
  -2  22  -4  402.81   23.18
  -2 -22  -5    3.15    1.06
  -2 -22  -5    4.09    1.19
   2 -22   5    9.32    2.96
  -2 -22  -5    4.83    3.07
  -2 -22  -5    3.94    0.77
   2 -22   5    3.98    2.06
  -2  22  -5    4.97    4.21
  -2 -22  -6  116.23    3.45
   2 -22   6  149.15   14.99
  -2 -22  -6  150.21    6.81
   2 -22   6  163.56    7.44
  -2  22  -6  137.33   16.35
   2 -22   7 1075.67   40.48
  -2 -22  -7  906.75   33.82
   2 -22   7 1069.93   39.62
  -2  22  -7  862.66   33.13
   2 -22   8  139.34    8.53
   2 -22   8  136.46    9.72
  -2  22  -8  108.76   10.39
   2 -22   9  159.66   13.10
   2 -22   9  139.55   10.52
  -2  22  -9  114.52   10.04
   2 -22  10  155.88   22.33
   2 -22  10  163.86   10.81
  -2  22 -10  121.14    8.79
  -2 -22 -10  161.76    8.97
   2 -22  11  850.50   35.07
   2 -22  11  884.69   36.32
  -2  22 -11  692.92   29.45
  -2 -22 -11  821.38   33.28
   2 -22  12  296.23   16.85
   2 -22  12  300.47   16.90
  -2  22 -12  219.38   94.10
  -2 -22 -12  257.61   13.22
   2 -22  13   75.21    5.97
   2 -22  13   77.85    6.23
  -2  22 -13   52.78   13.04
   2  22  13   46.99    6.19
  -2 -22 -13   73.25    4.39
   2 -22  14   47.17    8.89
   2 -22  14   35.32   13.06
  -2  22 -14   27.15    7.31
   2  22  14   26.19    4.16
  -2 -22 -14   22.57    6.60
   2 -22  15    3.90    3.01
   2 -22  15    3.63    2.98
  -2  22 -15    0.08    1.33
   2  22  15    1.68    1.63
  -2 -22 -15    1.85    1.34
   2 -22  16    4.70    5.45
   2 -22  16    8.55    3.82
  -2  22 -16    3.75    2.00
   2 -22  17   62.50   11.07
   2 -22  17   60.78   12.13
  -2  22 -17   41.27    8.45
   2 -22  18    2.14    2.79
   2 -22  18   -4.30    5.17
   2 -22  19    6.21    3.94
   2 -22  19    7.02    5.13
   2 -22  20    8.16    3.73
   2 -22  20   18.00    5.86
   2 -22  21   92.50   14.36
   2 -22  21  123.34   21.67
  -2 -24  20   26.32    7.72
  -2 -24  20   25.92    5.29
  -2 -24  19   24.94    5.39
  -2 -24  19   17.53   12.63
  -2 -24  18   20.13    5.43
  -2 -24  18   22.05    4.53
  -2 -24  17  234.36   13.01
  -2 -24  17  249.14   13.52
  -2 -24  16   25.40    6.46
  -2 -24  16   16.02    5.67
  -2  24  16   10.37    2.61
  -2 -24  15   89.88   21.16
  -2 -24  15  118.03    8.81
  -2  24  15   66.66    9.84
  -2 -24  14   -3.84    4.33
  -2 -24  14    4.26    3.17
  -2  24  14   -0.07    2.36
  -2 -24  13    5.05    2.72
  -2 -24  13    6.97    4.03
  -2  24  13    4.89    3.24
  -2 -24  12    8.18    3.68
  -2 -24  12   15.04    4.91
  -2  24  12    7.62    1.80
   2 -24 -11  127.81   54.69
  -2 -24  11  174.26   16.32
  -2 -24  11  166.60   11.94
  -2  24  11  120.18   51.94
   2 -24 -10    1.27    0.83
  -2 -24  10    2.04    2.79
   2 -24 -10    5.54    3.19
  -2 -24  10    4.69    1.50
  -2  24  10    2.68    1.40
  -2  24  10    0.64    1.62
   2 -24  -9   17.76    4.37
  -2 -24   9   28.92    8.50
   2 -24  -9   25.41    6.00
  -2 -24   9   24.00    6.89
  -2  24   9   23.10    3.71
  -2  24   9   20.57    5.05
   2 -24  -8   15.36    4.02
  -2 -24   8   23.31    6.34
   2 -24  -8   25.30    5.05
  -2 -24   8   18.53    7.15
  -2  24   8   14.56    3.13
  -2  24   8   11.17    2.88
   2 -24  -7  224.41   12.26
  -2 -24   7  260.51   13.82
   2 -24  -7  274.10   15.46
   2 -24  -7  231.60  100.03
  -2 -24   7  249.50  108.37
  -2  24   7  204.09   20.11
   2 -24  -6  188.80   12.51
  -2 -24   6  191.75   12.47
   2 -24  -6  196.79   14.56
   2 -24  -6  180.32   12.74
  -2 -24   6  188.96   12.44
  -2  24   6  144.03   13.65
   2 -24  -5  458.74   19.30
  -2 -24   5  472.07   19.95
   2 -24  -5  493.66   21.84
   2 -24  -5  450.17   20.26
  -2 -24   5  477.29   21.19
  -2  24   5  389.23   22.82
   2 -24  -4  492.21   18.85
  -2 -24   4  495.04   19.31
   2 -24  -4  511.88   19.85
   2 -24  -4  472.07   18.30
  -2 -24   4  487.27   19.67
  -2  24   4  406.52   16.20
   2 -24  -3  324.65   19.81
  -2 -24   3  326.87   19.44
   2 -24  -3  368.21   21.04
   2 -24  -3  318.26   17.70
  -2 -24   3  313.28   19.07
  -2  24   3  259.69   16.35
   2 -24  -2   64.46    6.39
  -2 -24   2   59.76    6.41
   2 -24  -2   64.82   13.08
   2 -24  -2   66.43    5.48
  -2 -24   2   56.07    5.08
  -2  24   2   53.17   12.73
   2 -24  -1  771.79   29.55
  -2 -24   1  814.75   29.23
  -2 -24   1  852.02   31.79
   2 -24  -1  782.74   30.41
  -2 -24   1  805.55   29.19
  -2  24   1  679.35   25.34
   2 -24   0    4.55    1.88
  -2 -24   0    1.13    1.93
  -2 -24   0    2.30    2.21
   2 -24   0    5.17    1.96
  -2 -24   0    2.51    1.66
  -2  24   0    2.06    1.58
   2 -24   1   25.68    7.15
  -2 -24  -1   22.87    5.42
  -2 -24  -1   31.63    6.26
   2 -24   1   25.24    5.10
  -2 -24  -1   30.87    6.74
  -2  24  -1   21.94    7.31
  -2 -24  -2   49.87    5.37
   2 -24   2   48.97   21.55
  -2 -24  -2   47.65   14.26
  -2 -24  -2   40.47    4.79
   2 -24   2   42.65    4.15
  -2  24  -2   44.31   13.45
  -2 -24  -3   65.06    3.92
   2 -24   3   70.40    4.38
  -2 -24  -3   73.32    9.94
  -2 -24  -3   70.09    2.15
   2 -24   3   72.37    3.25
  -2  24  -3   63.64   14.49
  -2 -24  -4    9.44    2.30
   2 -24   4   12.69    5.28
  -2 -24  -4   12.37    5.48
  -2 -24  -4   11.86    2.61
   2 -24   4   20.14    5.24
  -2  24  -4   12.53    2.58
   2 -24   5  462.90   19.93
  -2 -24  -5  449.89   20.14
   2 -24   5  432.04   18.82
  -2  24  -5  372.08   16.82
   2 -24   6    2.98    2.93
  -2 -24  -6    4.02    2.62
   2 -24   6    5.79    2.56
  -2  24  -6    8.22    4.06
   2 -24   7    0.19    2.33
  -2 -24  -7    8.00    3.49
   2 -24   7    3.37    3.15
  -2  24  -7    1.75    2.85
   2 -24   8   94.24    9.12
   2 -24   8   94.64    6.08
  -2  24  -8   75.59    7.39
   2 -24   9 1098.10   55.79
   2 -24   9 1054.71   52.86
  -2  24  -9  897.77  383.72
   2 -24  10   58.85   18.90
   2 -24  10   61.60   19.29
  -2  24 -10   42.66   12.44
   2 -24  11   90.06    6.34
   2 -24  11   87.31    5.95
  -2  24 -11   67.08   10.87
   2 -24  12   88.21   22.25
   2 -24  12   78.99   43.85
  -2  24 -12   66.74    9.06
  -2 -24 -12   70.28    4.85
   2 -24  13   71.09   19.06
   2 -24  13   78.32   14.62
  -2  24 -13   54.64   11.86
   2  24  13   56.82    6.01
   2 -24  14   60.92   16.71
   2 -24  14   65.34   11.16
  -2  24 -14   48.60   14.02
   2  24  14   50.11    8.13
   2 -24  15   65.47   15.49
   2 -24  15   62.96   16.09
  -2  24 -15   40.99    9.13
   2 -24  16    3.16    2.58
   2 -24  16   -5.43    4.75
  -2  24 -16    1.64    2.28
   2 -24  17    0.45    3.52
   2 -24  17    7.64    3.44
  -2  24 -17    2.52    2.02
   2 -24  18   -0.93    4.99
   2 -24  18    8.98    4.15
   2 -24  19  130.95   19.69
   2 -24  19  118.15   19.22
   2 -24  20   -1.92    5.07
   2 -24  20    2.10    3.05
  -2 -26  18    3.87    2.83
  -2 -26  18   -0.90    4.49
  -2 -26  17   36.90    7.01
  -2 -26  17   27.48    7.02
  -2 -26  16   64.77   12.86
  -2 -26  16   58.10   35.42
  -2 -26  15  114.11   23.03
  -2 -26  15  102.64   22.54
  -2  26  15   70.44    8.06
  -2 -26  14   -4.08    3.90
  -2 -26  14    7.12    3.60
  -2  26  14   -1.58    2.38
  -2 -26  13  134.79    7.64
  -2 -26  13  126.65    7.29
  -2  26  13   88.99    8.04
  -2 -26  12   39.16    6.58
  -2 -26  12   45.97   10.88
  -2  26  12   32.11    5.40
  -2 -26  11    1.95    2.67
  -2 -26  11    5.23    3.17
  -2  26  11    5.85    2.54
  -2 -26  10   48.04   12.56
   2 -26 -10   49.61   12.89
  -2 -26  10   42.19   13.07
  -2  26  10   42.06    7.64
  -2 -26   9  184.09   13.42
   2 -26  -9  163.47   12.80
  -2 -26   9  189.18   13.74
  -2  26   9  148.71   17.28
   2 -26  -8    2.75    1.44
  -2 -26   8    2.05    1.99
   2 -26  -8    5.11    3.33
  -2 -26   8    6.79    2.47
  -2  26   8    3.79    1.52
  -2  26   8    3.35    2.19
   2 -26  -7    8.94    2.24
  -2 -26   7   12.68    4.21
   2 -26  -7    9.71    4.00
   2 -26  -7    8.71    2.69
  -2 -26   7   12.85    3.36
  -2  26   7    9.62    2.67
   2 -26  -6  232.01   11.55
  -2 -26   6  244.88   16.06
   2 -26  -6  256.84   16.85
   2 -26  -6  232.94   10.77
  -2 -26   6  251.30   12.55
  -2  26   6  204.31   10.79
   2 -26  -5  159.61    9.55
  -2 -26   5  191.95   10.87
   2 -26  -5  187.43   13.21
   2 -26  -5  168.32   11.80
  -2 -26   5  171.91    9.76
  -2  26   5  145.78   16.26
   2 -26  -4   16.24    3.65
  -2 -26   4   14.66    4.06
   2 -26  -4   12.65    5.81
   2 -26  -4    9.27    3.81
  -2 -26   4   21.76    3.58
  -2  26   4   18.55    3.74
   2 -26  -3  265.88   15.98
  -2 -26   3  273.62   21.97
   2 -26  -3  283.15   21.62
   2 -26  -3  290.00   16.95
  -2 -26   3  285.47   19.58
  -2  26   3  225.58   20.71
   2 -26  -2  114.28    4.73
  -2 -26   2  115.02    4.02
   2 -26  -2  116.86    7.23
  -2 -26   2  121.07   10.21
   2 -26  -2  100.30    6.72
  -2 -26   2  106.95    3.66
  -2  26   2   93.51    4.91
   2 -26  -1   62.95    3.52
  -2 -26   1   64.45    5.53
   2 -26  -1   58.48    5.02
  -2 -26   1   68.84    9.42
   2 -26  -1   65.10    3.47
  -2 -26   1   65.54    7.65
  -2  26   1   53.67   11.33
   2 -26   0  124.50    3.95
  -2 -26   0  124.72    6.12
  -2 -26   0  124.37    8.86
   2 -26   0  113.21    3.68
  -2 -26   0  123.66    7.37
  -2  26   0  104.71   10.38
   2 -26   1  220.08   13.52
  -2 -26  -1  206.73   12.17
  -2 -26  -1  236.46   14.85
   2 -26   1  212.81   13.17
  -2 -26  -1  197.24   11.39
  -2  26  -1  179.04   13.58
  -2 -26  -2   11.65    2.79
   2 -26   2   16.28    4.64
  -2 -26  -2   13.00    3.59
  -2 -26  -2   10.89    2.61
   2 -26   2    9.64    3.19
  -2  26  -2   10.52    4.50
  -2 -26  -3   82.46    2.58
   2 -26   3   98.39    4.73
  -2 -26  -3  100.03    4.97
   2 -26   3   89.94    3.91
  -2  26  -3   76.75    6.64
   2 -26   4   57.44    3.88
  -2 -26  -4   68.07    6.80
   2 -26   4   61.85    4.13
  -2  26  -4   43.29   17.69
   2 -26   5   41.91    9.84
  -2 -26  -5   40.19   13.91
   2 -26   5   36.10   10.99
  -2  26  -5   26.16    7.38
   2 -26   6    4.24    2.38
  -2 -26  -6    3.89    2.24
   2 -26   6   -1.69    3.34
  -2  26  -6   -2.41    4.09
   2 -26   7  471.74   27.52
  -2 -26  -7  443.55   23.38
   2 -26   7  500.01   29.03
  -2  26  -7  375.19   19.84
   2 -26   8   67.19   17.01
   2 -26   8   60.75   11.85
  -2  26  -8   56.20   18.28
   2 -26   9  106.89    6.05
   2 -26   9  116.70   12.32
  -2  26  -9   82.64   45.48
   2 -26  10   25.03    8.40
   2 -26  10   35.50    8.26
  -2  26 -10   22.01    2.97
   2 -26  11  179.73   13.15
   2 -26  11  150.08   11.43
  -2  26 -11  127.18   12.41
   2 -26  12   16.08    3.28
   2 -26  12   22.27    7.72
  -2  26 -12   10.53    3.49
   2  26  12    9.93    3.09
   2 -26  13   32.76    8.63
   2 -26  13   29.31    9.78
  -2  26 -13   27.82    8.43
   2  26  13   28.34    5.59
   2 -26  14   93.74   20.01
   2 -26  14   89.88   60.27
  -2  26 -14   63.96   10.13
   2  26  14   44.02    6.45
   2 -26  15   -2.88    4.62
   2 -26  15   -1.86    4.62
  -2  26 -15    1.77    2.05
   2 -26  16    1.49    2.42
   2 -26  16    8.85    3.02
  -2  26 -16   -1.11    2.51
   2 -26  17   75.38   24.96
   2 -26  17   83.71   25.73
  -2  26 -17   49.31    9.92
   2 -26  18   13.30    4.27
   2 -26  18   25.67    5.77
  -2 -28  17   70.91   11.97
  -2 -28  17   67.86   10.92
  -2 -28  16   -2.61    3.65
  -2 -28  16    2.06    2.87
  -2 -28  15   29.11    6.17
  -2 -28  15   35.05    8.16
  -2  28  15   16.61    4.11
  -2 -28  14   99.25   13.02
  -2 -28  14   82.95   46.19
  -2  28  14   63.72   35.82
  -2 -28  13   33.12   12.10
  -2 -28  13   37.85    7.93
  -2  28  13   28.88    4.99
  -2 -28  12  103.64   17.89
  -2 -28  12   89.70   19.02
  -2  28  12   75.32   14.29
  -2 -28  11   85.55   11.30
  -2 -28  11   96.06   16.88
  -2  28  11   60.92   12.02
  -2 -28  10  117.35   14.74
   2 -28 -10   94.48   12.42
  -2 -28  10  104.10    5.52
  -2  28  10   78.87    8.07
  -2 -28   9   37.81    8.58
   2 -28  -9   23.46    5.85
  -2 -28   9   30.62    6.39
  -2  28   9   18.93    4.70
  -2 -28   8  204.64   11.76
   2 -28  -8  177.99   11.80
  -2 -28   8  204.74   11.46
  -2  28   8  150.97   13.44
  -2 -28   7  128.92   10.57
   2 -28  -7  140.06    9.16
  -2 -28   7  131.73    7.62
  -2  28   7  124.65   17.60
   2 -28  -6   37.98    7.30
  -2 -28   6   53.88   11.53
   2 -28  -6   58.70   14.78
   2 -28  -6   36.30    8.55
  -2 -28   6   58.03    9.35
  -2  28   6   36.40    7.52
   2 -28  -5  120.46    3.59
  -2 -28   5  132.68    4.94
   2 -28  -5  133.38    7.85
   2 -28  -5  123.46    4.93
  -2 -28   5  137.66    5.40
  -2  28   5  111.04    5.86
   2 -28  -4   85.02    3.95
  -2 -28   4   88.24   10.76
   2 -28  -4   81.99   20.14
   2 -28  -4   68.55    7.18
  -2 -28   4   84.52    3.56
  -2  28   4   86.31    6.84
   2 -28  -3   53.70    6.54
  -2 -28   3   46.23    7.69
   2 -28  -3   40.40    8.38
   2 -28  -3   46.49    6.95
  -2 -28   3   42.93    3.45
  -2  28   3   44.94   10.35
   2 -28  -2   10.72    2.46
  -2 -28   2    4.77    1.22
   2 -28  -2   13.79    6.02
  -2 -28   2    6.50    2.14
   2 -28  -2   11.27    2.70
  -2 -28   2    6.09    2.16
  -2  28   2    4.47    3.36
   2 -28  -1  172.89    9.08
  -2 -28   1  166.88    8.44
  -2 -28   1  161.46   12.16
   2 -28  -1  172.09   10.65
   2 -28  -1  155.81   12.33
  -2 -28   1  168.94    8.37
  -2  28   1  140.46    7.53
   2 -28   0   39.63   10.21
  -2 -28   0   41.27    4.97
  -2 -28   0   43.86    9.09
   2 -28   0   47.72   10.31
  -2 -28   0   35.51   16.11
  -2  28   0   42.66    6.95
   2 -28   1   32.37    9.43
  -2 -28  -1   26.62    8.16
   2 -28   1   30.71    7.60
  -2  28  -1   26.34    6.80
   2 -28   2  499.53   26.95
  -2 -28  -2  541.59   28.21
   2 -28   2  484.39   29.24
  -2  28  -2  432.97   22.43
   2 -28   3   54.52    3.68
  -2 -28  -3   61.98    4.87
   2 -28   3   58.18    3.11
  -2  28  -3   47.93   13.67
   2 -28   4   52.38   28.51
  -2 -28  -4   47.63   13.37
   2 -28   4   54.82   10.79
  -2  28  -4   49.24   14.14
   2 -28   5   28.81    6.65
  -2 -28  -5   35.86   10.10
   2 -28   5   30.06   18.67
  -2  28  -5   30.95    9.00
   2 -28   6  238.12   16.72
  -2 -28  -6  235.72   14.43
   2 -28   6  231.13   16.43
  -2  28  -6  190.94   24.78
   2 -28   7   83.65    5.81
  -2 -28  -7   78.78    6.34
   2 -28   7   82.96    5.12
  -2  28  -7   78.01    9.46
   2 -28   8   10.20    5.42
   2 -28   8   18.51    4.59
  -2  28  -8    9.89    3.12
   2 -28   9  185.49    7.84
   2 -28   9  192.45   12.31
  -2  28  -9  132.21   14.43
   2 -28  10    1.10    2.50
   2 -28  10    5.21    3.96
  -2  28 -10    3.15    2.23
   2 -28  11   56.93   10.94
   2 -28  11   63.38   10.54
  -2  28 -11   49.75   12.25
   2  28  11   37.82   10.15
   2 -28  12   99.03   13.40
   2 -28  12   94.32   18.38
  -2  28 -12   82.21    5.59
   2  28  12   80.51    5.56
   2 -28  13    5.23    4.12
   2 -28  13   11.81    4.81
  -2  28 -13   12.36    3.41
   2  28  13   13.74    3.78
   2 -28  14    7.93    4.10
   2 -28  14    8.25    3.52
  -2  28 -14   -0.99    2.84
   2  28  14    4.11    2.28
   2 -28  15   11.78    4.17
   2 -28  15   14.21    5.28
  -2  28 -15   12.36    2.98
   2 -28  16  119.68   14.22
   2 -28  16  124.16   20.05
  -2  28 -16   89.95   11.25
   2 -28  17    6.32    2.93
   2 -28  17   -3.10    4.14
  -2  28 -17    2.34    2.14
  -2 -30  15   23.76    4.35
  -2 -30  15   12.82    4.03
  -2 -30  14   -3.00    3.89
  -2 -30  14    3.86    3.13
  -2  30  14    4.43    2.22
  -2 -30  13    2.17    2.21
  -2 -30  13    3.96    3.93
  -2  30  13    1.33    1.54
  -2 -30  12  256.28   16.82
  -2 -30  12  234.38   15.61
  -2  30  12  164.20   17.45
  -2 -30  11   17.83    4.59
  -2 -30  11   12.05    3.69
  -2  30  11    7.82    2.79
  -2 -30  10  192.19   16.25
   2 -30 -10  195.06   14.66
  -2 -30  10  196.85   10.33
  -2  30  10  143.60   13.99
  -2 -30   9   30.51    5.61
   2 -30  -9   20.76    5.28
  -2 -30   9   24.42    3.85
  -2  30   9   22.36    5.62
  -2 -30   8   13.00    3.21
   2 -30  -8    6.63    5.57
  -2 -30   8    8.15    2.90
  -2  30   8   16.53    5.06
  -2 -30   7  106.49    7.87
   2 -30  -7   91.85   18.91
  -2 -30   7   94.91    9.23
  -2  30   7   84.86   10.79
  -2 -30   6  114.31    4.95
   2 -30  -6  111.12   21.62
  -2 -30   6  110.45    4.16
  -2  30   6   95.74    8.43
  -2 -30   5  278.87   19.20
   2 -30  -5  318.94   20.88
  -2 -30   5  261.08   19.17
  -2  30   5  233.57   14.60
   2 -30  -4  152.45    6.33
  -2 -30   4  168.38    6.44
   2 -30  -4  172.54    8.61
   2 -30  -4  168.47    9.12
  -2 -30   4  167.29    6.69
  -2  30   4  141.36    8.75
   2 -30  -3   71.35    6.52
  -2 -30   3   67.38    3.07
   2 -30  -3   73.17   19.55
  -2 -30   3   68.50    7.35
   2 -30  -3   69.52    6.42
  -2 -30   3   65.51    7.57
  -2  30   3   51.89   10.47
   2 -30  -2   41.13    9.70
  -2 -30   2   38.41    7.41
   2 -30  -2   63.46   10.17
  -2 -30   2   32.79   10.53
   2 -30  -2   41.80    7.58
  -2 -30   2   39.86    7.30
  -2  30   2   40.41    8.27
   2 -30  -1   92.05   36.36
  -2 -30   1   81.71    6.56
   2 -30  -1   89.41    5.98
   2 -30  -1   78.48    8.72
  -2  30   1   75.70   16.14
   2 -30   0  258.99   13.51
  -2 -30   0  285.90   14.95
   2 -30   0  276.24   20.58
   2 -30   0  253.28   12.57
  -2  30   0  238.71   12.83
   2 -30   1   -3.93    2.49
  -2 -30  -1   -2.63    3.00
   2 -30   1    3.06    3.09
   2 -30   2  154.46    8.82
  -2 -30  -2  189.79   11.11
   2 -30   2  178.75    9.86
  -2  30  -2  169.11   10.64
   2 -30   3    5.63    3.55
  -2 -30  -3    2.96    2.99
   2 -30   3    4.13    2.40
  -2  30  -3    0.60    3.54
   2 -30   4  735.58   41.75
  -2 -30  -4  731.53   40.96
   2 -30   4  726.58   42.30
  -2  30  -4  646.77  370.65
   2 -30   5    8.94    4.37
  -2 -30  -5    6.85    3.48
   2 -30   5    5.13    3.34
  -2  30  -5    2.59    3.46
   2 -30   6   27.41    6.58
  -2 -30  -6   20.04    7.38
   2 -30   6   23.92    4.84
  -2  30  -6   14.71    4.27
   2 -30   7   25.80    6.22
  -2 -30  -7   19.50    5.85
   2 -30   7   17.86    3.06
  -2  30  -7   16.07    3.59
   2 -30   8   27.64    6.95
   2 -30   8   27.35    5.49
  -2  30  -8   21.06    5.68
   2 -30   9  142.46    5.83
   2 -30   9  138.16   18.41
  -2  30  -9  119.87    8.00
   2 -30  10   10.14    3.41
   2 -30  10    8.83    3.73
  -2  30 -10   -0.99    3.62
   2  30  10    2.62    1.61
   2 -30  11   57.09   10.01
   2 -30  11   49.24   17.44
  -2  30 -11   43.59    8.70
   2  30  11   36.73    8.06
   2 -30  12    7.56    2.38
   2 -30  12    6.78    3.00
  -2  30 -12    7.57    2.49
   2  30  12   11.28    3.28
   2 -30  13   84.90   13.77
   2 -30  13   94.12   14.99
  -2  30 -13   81.81   17.01
   2  30  13   72.75    9.65
   2 -30  14  210.71   17.25
   2 -30  14  204.18   16.61
  -2  30 -14  142.46   14.02
   2 -30  15   12.61    3.44
   2 -30  15   28.27    6.97
  -2  30 -15   10.39    3.10
  -2 -32  13   10.52    3.80
  -2 -32  13   -1.39    3.37
  -2  32  13   -1.48    2.48
  -2 -32  12   35.78   11.28
  -2 -32  12   45.69    7.61
  -2  32  12   31.90    5.78
  -2 -32  11   13.97    5.75
  -2 -32  11   19.89    3.10
  -2  32  11   24.64    5.98
  -2 -32  10  193.75   16.16
   2 -32 -10  199.40   19.01
  -2 -32  10  196.01   13.37
  -2  32  10  152.52   15.46
  -2 -32   9   76.28   13.06
   2 -32  -9   66.01   13.77
  -2 -32   9   89.75   13.05
  -2  32   9   76.75   11.82
  -2 -32   8  129.50    7.95
   2 -32  -8  146.24    9.63
  -2 -32   8  110.86    5.21
  -2  32   8  103.98   13.01
  -2 -32   7   24.08    7.08
   2 -32  -7   36.95    8.25
  -2 -32   7   25.64    5.72
  -2  32   7   27.02    6.62
  -2 -32   6    3.63    2.17
   2 -32  -6   14.03    4.69
  -2 -32   6    6.10    3.00
  -2  32   6    8.25    3.21
  -2 -32   5  130.79    4.65
   2 -32  -5  128.74   11.88
  -2 -32   5  107.95    3.91
  -2  32   5  113.30   13.84
   2 -32  -4   53.78   14.82
  -2 -32   4   46.55    9.02
  -2  32   4   35.90    7.85
   2 -32  -3  216.86   19.90
  -2 -32   3  215.98   11.49
  -2  32   3  157.70   11.17
   2 -32  -2    6.76    3.99
  -2 -32   2   -3.19    2.92
  -2  32   2    6.67    3.76
   2 -32  -1    2.49    2.07
   2 -32  -1   -5.16    3.90
  -2 -32   1    4.45    2.74
   2 -32  -1    1.20    1.66
  -2  32   1    3.67    4.25
   2 -32   0   74.79    9.09
  -2 -32   0   88.47   12.97
   2 -32   0  100.26   15.04
   2 -32   0   76.55   11.38
  -2  32   0   71.15   16.54
   2 -32   1   40.73    9.56
  -2 -32  -1   42.07    8.36
   2 -32   1   31.11   22.00
   2 -32   1   37.65    7.60
  -2  32  -1   44.22    8.38
   2 -32   2  499.62   23.64
  -2 -32  -2  495.66   31.40
   2 -32   2  473.10   23.36
  -2  32  -2  416.16  275.07
   2 -32   3   14.26    3.97
  -2 -32  -3   27.01    6.68
   2 -32   3   19.08    3.46
  -2  32  -3   18.52    3.90
   2 -32   4  119.07    4.63
  -2 -32  -4  119.07   12.94
   2 -32   4  124.83   12.61
  -2  32  -4  121.33    8.17
   2 -32   5   -0.51    2.54
  -2 -32  -5   -4.58    3.29
   2 -32   5    4.65    2.74
  -2  32  -5    2.56    2.99
   2 -32   6  227.71   12.27
  -2 -32  -6  217.27   11.68
   2 -32   6  208.99   12.17
  -2  32  -6  164.97    9.87
   2 -32   7   90.70    6.49
  -2 -32  -7   51.14   13.96
   2 -32   7   80.03    6.08
  -2  32  -7   90.64   18.01
   2 -32   8    6.55    4.02
   2 -32   8    5.76    3.49
  -2  32  -8   10.16    3.95
   2 -32   9   10.57    7.56
   2 -32   9    7.21    2.53
  -2  32  -9    5.26    2.13
   2  32   9    6.99    3.61
   2 -32  10    4.04    2.59
   2 -32  10    7.50    2.23
  -2  32 -10    7.45    2.90
   2  32  10    3.32    2.51
   2 -32  11  120.07   17.16
   2 -32  11  110.72   18.63
  -2  32 -11   90.68   16.12
   2  32  11   88.58    7.66
   2 -32  12   67.30   14.95
   2 -32  12   58.60   10.63
  -2  32 -12   46.45   12.13
   2  32  12   46.57   10.27
  -2 -34  10   80.91   12.77
   2 -34 -10   78.28   16.30
  -2 -34  10   71.55   13.28
  -2  34  10   51.94   13.31
  -2 -34   9   19.13    6.46
   2 -34  -9   15.76    5.05
  -2 -34   9    9.75    2.94
  -2  34   9   15.21    4.28
   2 -34  -8   92.79   20.67
  -2  34   8   92.70   10.29
   2 -34  -7   26.30    5.85
  -2  34   7   22.28    5.11
   2 -34  -6   69.48   13.99
  -2  34   6   41.73   10.06
   2 -34  -5   57.05   15.31
  -2 -34   5   48.27   13.34
  -2  34   5   44.86    9.82
   2 -34  -4   79.09    5.29
  -2 -34   4   62.16   12.83
  -2  34   4   59.89   11.97
   2 -34  -3    6.73    4.47
  -2 -34   3    1.23    2.46
  -2  34   3   10.22    4.18
   2 -34  -2   24.85    5.91
  -2 -34   2   24.89    5.51
  -2  34   2   25.09    6.19
  -2 -34   1  116.47    8.26
   2 -34  -1  116.00    6.57
  -2  34   1   73.49   13.26
  -2 -34   0   80.86   44.03
   2 -34   0   75.49   18.46
  -2  34   0   71.35   14.17
  -2 -34  -1   27.81    7.42
   2 -34   1   30.62    7.98
  -2  34  -1   23.90    7.23
   2 -34   2  134.14    4.52
  -2 -34  -2  152.34    5.88
   2 -34   2  154.75    6.71
   2 -34   2  135.08    4.67
  -2  34  -2  122.87   14.19
   2 -34   3    9.93    2.96
  -2 -34  -3   11.84    4.69
   2 -34   3   12.49    3.29
  -2  34  -3    5.92    2.66
   2 -34   4   93.94    5.97
  -2 -34  -4   95.03   14.49
   2 -34   4   80.89   12.68
  -2  34  -4   90.77   13.77
   2 -34   5   17.70    4.26
  -2 -34  -5   16.84    5.06
   2 -34   5   15.84    3.27
  -2  34  -5   11.60    4.20
   2 -34   6   51.86   10.24
  -2 -34  -6   56.25    4.29
   2 -34   6   54.75    9.96
  -2  34  -6   45.43   30.04
   2 -34   7    0.22    1.56
   2 -34   7    0.08    2.02
  -2  34  -7    4.00    2.56
   2  34   7   -2.60    3.48
   2 -34   8   21.42    3.79
   2 -34   8   17.18    3.81
  -2  34  -8   25.95    4.17
   2  34   8   10.37    5.70
   2 -34   9   39.16    9.49
   2 -34   9   34.88    8.87
  -2  34  -9   31.54    8.37
   2  34   9   41.07    5.98
   2 -36  -5    1.59    2.25
  -2 -36   5    3.52    2.90
  -2  36   5    2.88    2.43
   2 -36  -4    5.23    2.58
  -2  36   4   10.92    4.60
   2 -36  -3   15.38    3.31
  -2 -36   3    9.00    2.44
  -2  36   3   11.99    5.72
   2 -36  -2   76.94   16.94
  -2 -36   2   68.11   15.84
  -2  36   2   70.08   14.52
  -2 -36   1   25.39    5.24
   2 -36  -1   24.95    5.37
  -2  36   1   21.16    3.76
  -2 -36   0   85.95   18.35
   2 -36   0   86.14   20.08
  -2  36   0   60.75   16.80
  -2 -36  -1   57.69   11.76
   2 -36   1   45.32   10.87
  -2  36  -1   48.39   11.25
  -2 -36  -2   54.99   17.66
   2 -36   2   67.80   17.94
  -2  36  -2   49.72    9.47
  -2 -36  -3   16.65    4.31
   2 -36   3   16.01    6.67
  -2  36  -3   13.82    3.95
  -2 -36  -4  178.70    8.31
  -2  36  -4  168.73   11.22
   2  36   4  148.22    8.76
  -3  -1  27   17.82    5.81
  -3   1  27   -2.25    3.40
  -3  -1  27    1.37    2.22
  -3   1  27    5.00    2.84
  -3   1  27    6.03    3.21
  -3  -1  27    7.11    3.50
  -3  -1  26    4.16    2.91
  -3   1  26    4.84    4.08
  -3  -1  26    4.41    2.45
  -3   1  26    3.09    2.18
  -3  -1  26    9.50    3.89
  -3   1  26    6.58    3.03
  -3   1  25   14.77    4.06
  -3  -1  25   14.92    3.02
  -3  -1  25   19.77    3.80
  -3  -1  25   16.53    4.57
  -3   1  25   16.14    4.75
  -3   1  24    1.17    1.73
  -3  -1  24    2.70    2.74
  -3  -1  24    1.70    2.14
  -3  -1  24    4.14    2.88
  -3   1  24   -1.43    3.68
   3  -1 -23   27.37   13.47
  -3  -1  23   44.30   14.24
  -3  -1  23   48.61   13.05
  -3  -1  23   55.42    8.30
  -3   1  23   64.77   40.43
   3  -1 -22    2.50    2.18
   3   1 -22    4.79    2.92
  -3  -1  22   -1.66    3.63
  -3   1  22    4.53    1.89
   3  -1 -21   52.34    4.67
   3   1 -21   47.16   19.64
  -3  -1  21   86.54   17.17
  -3   1  21   84.75   17.50
   3   1 -20    6.08    5.42
   3  -1 -20   11.86    4.28
  -3  -1  20   17.04    4.42
  -3   1  20   14.31    4.17
   3   1 -19   80.12   18.32
   3  -1 -19   69.04   10.86
  -3  -1  19  110.27   21.38
  -3   1  19  121.98    9.76
   3   1 -18  120.63    7.77
   3  -1 -18  130.48    8.66
  -3  -1  18  175.99    9.90
  -3   1  18  185.43   79.44
   3   1 -17  108.71   15.94
   3  -1 -17  112.57   13.26
  -3  -1  17  154.34   16.37
  -3   1  17  168.39   15.74
   3   1 -17  102.65    8.16
   3  -1 -17   94.72    7.55
   3  -1 -16  104.60    8.58
   3   1 -16   96.76    8.31
  -3  -1  16  127.68   16.05
  -3   1  16  141.73   11.11
   3   1 -16   87.51    6.08
   3  -1 -16   81.88    5.75
   3   1 -15   52.45   12.48
   3  -1 -15   46.74   10.72
  -3  -1  15   77.36   16.89
  -3   1  15   75.70   16.32
   3   1 -15   44.20    1.62
   3  -1 -15   44.37    2.25
   3   1 -14   31.75   10.45
   3  -1 -14   43.14   10.72
  -3  -1  14   47.76   11.88
  -3   1  14   50.45    3.68
   3   1 -14   29.83    2.08
   3  -1 -14   35.45    1.73
   3   1 -13  274.52   16.48
   3  -1 -13  278.50   15.62
  -3  -1  13  427.68   20.68
  -3   1  13  400.39   22.38
   3   1 -13  284.12   15.57
   3  -1 -13  276.08   14.88
   3   1 -12  172.24    4.34
   3  -1 -12  163.87   13.34
  -3  -1  12  219.91   15.35
  -3   1  12  219.31   16.02
   3   1 -12  142.94    9.82
   3  -1 -12  153.19   10.30
   3   1 -11  403.46   14.90
   3  -1 -11  417.57   16.61
  -3   1  11  537.61   20.04
  -3  -1  11  570.21   20.81
   3   1 -11  375.15   13.34
   3  -1 -11  388.27   13.86
   3  -1 -10   75.69    3.95
   3   1 -10   61.79    5.45
  -3  -1  10  100.06    5.21
  -3   1  10   96.58    4.57
   3   1 -10   62.71    2.70
   3  -1 -10   64.06    2.74
   3   1  -9 1158.12   20.83
  -3  -1   9 1556.67   27.22
   3   1  -9 1150.62   20.21
   3  -1  -9 1206.05   20.60
   3   1  -8  417.84   18.33
   3  -1  -8  412.78   18.00
  -3  -1   8  399.43   17.45
  -3   1   8  398.14   17.60
  -3  -1   8  522.88   22.74
  -3   1   8  526.19   22.84
   3   1  -8  387.09   16.78
   3  -1  -8  389.40   16.86
   3  -1  -7 1034.47   13.41
  -3  -1   7 1008.37    6.16
  -3   1   7 1040.96   13.19
  -3   1   7 1306.58   16.87
   3   1  -7 1223.10    6.01
   3   1  -7  844.55   19.99
   3  -1  -7  955.12    4.25
   3  -1  -6  423.38   14.64
  -3  -1   6  393.02   13.58
  -3   1   6  393.83   13.65
  -3  -1   6  517.16   17.81
  -3   1   6  519.17   17.88
   3   1  -6  340.31   11.97
   3  -1  -6  356.46   12.24
   3   1  -5 1101.01   13.56
   3  -1  -5 1139.42   14.13
  -3   1   5 1121.85   13.75
   3   1  -5 1294.11   15.82
   3  -1  -5 1303.10   15.95
   3  -1  -5  995.60   12.46
   3   1  -4   98.52    4.52
   3  -1  -4  103.98    4.59
  -3  -1   4  103.66    4.53
  -3   1   4  103.80    5.21
  -3   1   4  130.01    5.52
  -3  -1   4  133.15    5.66
   3   1  -4  112.55    4.72
  -3   1   4  118.00    5.09
   3  -1  -4  118.39    4.98
  -3   1   4   86.44    3.74
   3   1  -3   83.79    4.03
  -3  -1   3   84.33    3.62
   3  -1  -3   88.24    3.88
  -3   1   3   91.04    3.89
   3  -1  -3   99.93    4.10
  -3  -1   3  100.26    4.05
  -3   1   3   97.54    4.02
  -3   1   3   93.00    3.95
  -3  -1   3  102.93    4.47
  -3   1   3  100.33    4.36
   3   1  -3   94.84    4.81
  -3   1   3   74.07    3.29
   3  -1  -3  103.16    4.36
   3   1  -2  217.77    7.66
   3  -1  -2  221.79    8.05
  -3   1   2  222.66    7.77
   3   1  -2  235.58    7.97
   3  -1  -2  236.74    8.27
   3  -1  -2  233.98    8.97
  -3   1   2  227.08    7.90
  -3  -1   2  261.00    9.08
   3   1  -2  178.19    6.29
  -3   1   2  187.38    7.26
   3  -1  -2  186.07    6.70
   3   1  -1  799.05   18.85
   3  -1  -1  838.18   19.81
  -3   1   1  861.42   20.25
  -3  -1   1  841.09   19.59
   3   1  -1  835.08   19.64
   3  -1  -1  831.07   19.65
  -3   1   1  870.07   20.46
   3   1  -1  620.04   14.83
  -3   1   1  722.17   17.21
  -3  -1   1  831.14   19.63
  -3   1   1  852.98   20.04
   3   1   0   54.57    2.62
   3  -1   0   56.42    2.83
   3   1   0   54.40    2.37
  -3  -1   0   61.84    2.78
   3   1   0   55.58    2.54
   3  -1   0   55.59    3.81
   3   1   0   40.24    1.92
  -3   1   0   45.98    2.40
   3  -1   0   41.25    1.97
  -3  -1   0   50.72    2.73
  -3   1   0   59.91    2.85
   3   1   1  246.07    8.58
   3  -1   1  239.67    8.48
   3  -1   1  229.61    8.18
   3   1   1  244.67    8.76
  -3  -1  -1  226.37    7.87
   3   1   1  242.48    8.48
   3  -1   1  238.81    8.33
   3   1   1  177.52    6.38
  -3   1  -1  202.77    7.15
   3  -1   1  200.83    6.99
   3   1   2 1234.29   14.68
   3  -1   2 1307.67   15.59
  -3  -1  -2 1280.01   15.12
   3  -1   2 1214.99   14.95
   3   1   2 1191.37   14.16
   3   1   2 1222.40   14.45
   3  -1   2 1290.34   15.43
   3   1   2  940.47   11.44
  -3   1  -2 1018.26   29.30
   3  -1   2 1021.65   12.37
   3   1   3 2673.68   31.09
   3  -1   3 2692.93   31.46
  -3  -1  -3 2620.44   30.54
   3  -1   3 2440.46   28.55
   3   1   3 2501.99   29.16
   3   1   3 2612.38   30.41
   3  -1   3 2638.75   30.89
  -3  -1  -3 2584.00   30.04
   3   1   3 2005.58   23.45
  -3   1  -3 2154.37   25.28
   3  -1   3 2132.35   24.97
   3   1   4 1233.36   14.74
   3  -1   4 1221.99   14.82
  -3  -1  -4 1257.73   15.08
   3  -1   4 1156.71   14.54
   3   1   4 1180.97   15.11
  -3   1  -4 1212.92    4.88
  -3  -1  -4 1212.08    4.41
   3   1   4  922.91    3.92
   3  -1   4  988.79   12.15
   3  -1   5 1246.12   15.26
   3   1   5 1224.56   14.76
  -3   1  -5 1279.97   15.61
  -3  -1  -5 1276.11   15.38
   3  -1   5 1194.88   14.99
   3   1   5 1238.77   15.51
   3  -1   5 1243.10   15.17
  -3  -1  -5 1257.62   15.14
   3   1   5  953.45    3.95
   3  -1   5  991.37   12.24
   3  -1   6  953.83   23.11
   3   1   6  945.44   22.48
  -3  -1  -6  996.64   23.54
  -3   1  -6  962.14   23.32
   3  -1   6  935.89   22.65
   3   1   6  944.88   22.67
   3   1   6  922.02   22.46
   3  -1   6  953.85   23.27
  -3   1  -6  953.34   22.88
  -3  -1  -6 1002.17   23.69
  -3   1  -6  749.58   17.74
   3   1   6  729.11   17.24
   3  -1   6  729.54   17.68
   3   1   7 3171.33   53.24
   3  -1   7 3128.63   52.92
  -3   1  -7 3343.84   56.13
  -3  -1  -7 3283.06   55.02
   3  -1   7 2978.07   50.23
   3   1   7 2985.89   50.99
   3   1   7 3084.47   51.79
   3  -1   7 3061.05   51.38
  -3  -1  -7 3246.19   54.39
  -3   1  -7 3195.86   53.75
  -3   1  -7 2397.98   40.39
   3   1   7 2379.06   39.66
   3  -1   7 2427.45   40.56
   3  -1   8    2.29    1.74
   3   1   8    5.65    1.45
  -3   1  -8    5.03    1.32
  -3  -1  -8    1.94    0.75
   3  -1   8   -2.77    2.67
   3   1   8    1.63    1.53
   3   1   8    2.46    1.26
   3  -1   8    1.52    2.30
  -3  -1  -8    2.04    1.09
  -3   1  -8    2.99    0.83
  -3   1  -8    1.34    0.53
   3   1   8    3.30    0.76
   3  -1   8    3.78    0.81
   3   1   9  570.47   17.42
   3  -1   9  569.49   17.42
  -3   1  -9  576.09    6.56
   3   1   9  569.22   20.66
   3   1   9  573.02   20.80
   3  -1   9  583.47   21.29
  -3   1  -9  583.92   17.56
  -3  -1  -9  602.72   18.30
  -3   1  -9  411.84   11.76
   3   1   9  420.36   14.80
   3  -1   9  418.94    3.98
   3   1  10   26.21    2.47
   3   1  10   48.72    2.91
   3  -1  10   41.83    3.66
   3  -1  10   44.66    3.20
   3   1  10   48.42   10.08
   3  -1  10   46.53    6.62
   3   1  10   41.22    2.82
  -3  -1 -10   43.53    2.34
   3   1  10   30.52    1.86
   3  -1  10   34.48    1.87
   3  -1  11  164.41   11.89
   3   1  11  165.31   11.40
   3  -1  11  155.25   14.53
   3   1  11  160.34   12.07
   3   1  11  167.69   11.61
   3  -1  11  169.09   12.89
   3   1  11  114.58    7.81
   3  -1  11  108.00    7.37
   3  -1  12  154.14   12.59
   3   1  12  151.61   12.16
   3  -1  12  151.04   11.19
   3   1  12  151.57   11.02
   3   1  12  162.28   12.20
   3  -1  12  159.08   11.26
   3   1  12  100.75    6.80
   3  -1  13    1.05    1.91
   3   1  13    1.11    1.44
   3  -1  13   -0.10    3.10
   3   1  13    7.74    2.46
   3   1  13    0.35    2.18
   3  -1  13    2.40    1.52
   3  -1  14   15.23    3.02
   3   1  14   16.78    4.44
   3  -1  14   16.16    5.24
   3   1  14   26.87    4.93
   3   1  14   25.09    7.04
   3  -1  14   19.39    3.56
   3   1  15   27.86    6.65
   3  -1  15   29.65    7.20
   3  -1  15   27.79    9.07
   3   1  15   18.47    5.86
   3   1  15   30.23    6.86
   3  -1  15   30.49    7.51
   3  -1  16    3.63    1.91
   3   1  16    0.94    1.70
   3  -1  16    1.07    1.75
   3   1  16   -0.35    3.37
   3  -1  16    2.07    2.86
   3   1  16   -1.95    2.61
   3  -1  17  144.00   12.80
   3   1  17  146.58   14.59
   3  -1  17  148.09    7.32
   3   1  17  149.25    8.14
   3   1  17  147.05    6.28
   3  -1  17  155.42   12.40
   3  -1  18   34.13    8.15
   3   1  18   32.48    9.84
   3  -1  18   30.95    9.79
   3   1  18   36.78   10.06
   3   1  18   26.33    7.57
   3  -1  18   35.03    7.14
   3   1  19  130.60    9.95
   3  -1  19  124.95    8.38
   3  -1  19  133.05   15.93
   3   1  19  142.10    9.77
   3   1  19  129.85   10.39
   3  -1  19  109.40    7.82
   3   1  20   14.83    3.74
   3  -1  20   18.15    9.59
   3  -1  20   24.60    6.95
   3   1  20   19.81    5.50
   3  -1  20   16.88    5.85
   3   1  20   14.87    5.23
   3   1  21  183.67   21.25
   3  -1  21  185.79   18.56
   3  -1  21  188.55   12.35
   3   1  21  196.91   12.44
   3   1  21  174.34   17.41
   3  -1  21  193.30   15.37
   3   1  22   50.10    9.25
   3  -1  22   32.53    7.60
   3  -1  22   46.26   10.40
   3   1  22   43.02   16.51
   3   1  22   47.89   10.72
   3  -1  22   47.03    8.78
   3   1  23  111.37   15.96
   3  -1  23  114.98    9.48
   3  -1  23  116.77   25.43
   3   1  23  139.52    8.97
   3   1  23  115.88    8.58
   3  -1  23  112.14   13.75
   3  -1  24    2.04    1.80
   3   1  24    4.32    2.30
   3  -1  24   -1.98    4.42
   3  -1  24   -4.03    3.14
   3   1  24   -1.14    1.96
   3  -1  25   17.88    2.78
   3   1  25   11.90    3.16
   3  -1  25   19.51    6.33
   3   1  25   25.34    6.61
   3   1  25   21.09    4.42
   3  -1  25   20.94    3.43
   3   1  26   -0.05    2.46
   3  -1  26    5.84    3.29
   3   1  26   -3.55    4.34
   3  -1  26    7.31    3.63
   3   1  26    2.26    1.65
   3  -1  26   -0.83    2.86
  -3   3  27   -0.20    3.25
  -3  -3  27    6.22    3.79
  -3  -3  27    3.82    3.59
  -3  -3  27    6.19    3.03
  -3   3  27    2.65    2.13
  -3  -3  26   29.38    5.17
  -3   3  26   40.81    8.59
  -3  -3  26   27.46    7.79
  -3  -3  26   31.69    4.76
  -3   3  26   24.45    5.74
  -3  -3  25   36.51    6.59
  -3   3  25   18.04   15.50
  -3  -3  25   42.71    7.90
  -3  -3  25   38.35    9.97
  -3   3  25   44.90   11.40
  -3  -3  24    4.02    3.45
  -3  -3  24    3.88    3.49
  -3  -3  24    3.47    2.63
  -3   3  24   -1.20    3.57
   3  -3 -23   17.90   11.59
  -3  -3  23   32.41    8.48
  -3  -3  23   27.48    4.92
  -3  -3  23   34.23    6.36
  -3   3  23   27.21    6.67
   3  -3 -22    0.74    1.61
  -3  -3  22   -3.33    3.63
  -3  -3  22    1.80    2.12
  -3  -3  22    5.33    3.26
  -3   3  22    2.83    2.12
   3   3 -21  188.47   12.16
   3  -3 -21  204.25   12.48
  -3  -3  21  279.28   21.79
  -3  -3  21  354.24   21.06
  -3   3  21  324.92   21.43
   3   3 -20   -2.75    3.72
   3  -3 -20    0.26    1.40
  -3  -3  20    3.84    2.24
  -3  -3  20    6.27    3.35
  -3   3  20    5.84    2.80
   3   3 -19   51.20    3.95
   3  -3 -19   67.43    5.24
  -3  -3  19   79.60    9.63
  -3  -3  19   90.67    6.22
  -3   3  19   96.05    7.06
   3   3 -18   97.75    7.61
   3  -3 -18  103.80    5.59
  -3  -3  18  160.97    7.56
  -3   3  18  168.62    9.01
   3   3 -17   12.30    4.46
   3  -3 -17    5.75    5.76
  -3  -3  17   20.79    3.37
  -3   3  17   19.93    4.14
   3   3 -17    8.47    1.40
   3   3 -16   59.01    5.07
   3  -3 -16   60.29    5.20
  -3  -3  16   89.13    7.33
  -3   3  16   95.31    8.40
   3   3 -16   50.13    3.60
   3  -3 -16   50.41    3.12
   3   3 -15   98.94   11.32
   3  -3 -15   95.82    7.97
  -3  -3  15  139.79   11.86
  -3   3  15  131.39   10.24
   3   3 -15   86.44    6.27
   3  -3 -15   86.60    6.17
   3   3 -14   83.80    6.42
   3  -3 -14   85.41   11.64
  -3  -3  14  106.47   10.49
  -3   3  14  118.29   15.64
   3   3 -14   74.00    5.73
   3  -3 -14   73.13    5.79
   3   3 -13    2.26    2.01
   3  -3 -13    6.82    2.31
  -3  -3  13   12.43    2.99
  -3   3  13   10.98    3.05
   3   3 -13    6.25    1.30
   3  -3 -13    5.84    1.33
   3   3 -12   55.29    8.56
   3  -3 -12   71.17    5.59
  -3  -3  12   96.46   16.50
  -3   3  12   91.45    6.90
   3   3 -12   56.40    3.91
   3  -3 -12   59.66    4.17
   3   3 -11  804.06   21.01
   3  -3 -11  866.02   22.42
  -3  -3  11 1235.22   31.56
  -3   3  11 1174.34   30.05
   3   3 -11  740.63   18.57
   3  -3 -11  818.18   20.32
   3   3 -10  229.95   12.54
   3  -3 -10  234.26   12.39
  -3  -3  10  295.64   16.23
  -3   3  10  300.10   15.54
   3  -3 -10  202.67   10.45
   3   3  -9  220.25   10.04
   3  -3  -9  239.48   11.86
  -3   3   9  251.35   11.19
  -3  -3   9  310.45   13.89
  -3   3   9  285.47   14.00
  -3   3   9  190.26    8.71
   3  -3  -9  218.61    9.67
   3   3  -8   26.85    2.24
   3  -3  -8   34.09    2.54
  -3   3   8   33.25    1.66
  -3  -3   8   44.75    2.53
  -3   3   8   40.16    2.25
   3  -3  -8   45.09    1.58
  -3   3   8   27.39    3.32
   3  -3  -8   31.47    1.50
   3   3  -7 1605.13   27.80
  -3  -3   7 1596.37   27.40
   3  -3  -7 1751.59   30.22
  -3   3   7 1692.54   28.78
  -3   3   7 1963.02   33.21
  -3  -3   7 2202.11   37.63
   3   3  -7 2032.62   34.81
  -3   3   7 2152.39   36.65
  -3   3   7 1574.59   26.68
   3  -3  -7 1524.13   25.91
   3   3  -6    4.39    2.53
  -3  -3   6    1.92    1.62
   3  -3  -6    4.04    1.47
  -3   3   6    3.42    1.37
  -3   3   6    6.91    1.43
  -3  -3   6    5.04    2.03
   3   3  -6    2.57    1.13
  -3   3   6    4.88    1.89
  -3   3   6    5.85    1.37
   3  -3  -6    2.79    1.10
   3   3  -5 2068.45   24.77
  -3   3   5 2214.73   26.24
  -3   3   5 2609.67   30.79
  -3   3   5 2422.70   28.64
  -3  -3   5 2776.33   32.97
   3   3  -5 2577.36   30.58
  -3   3   5 2565.78   30.69
   3  -3  -5 1985.20   23.85
   3   3  -4  571.36   13.77
   3  -3  -4  631.65   15.11
  -3   3   4  600.34   14.32
   3  -3  -4  681.21   16.15
  -3   3   4  719.70   17.02
  -3   3   4  649.96   15.55
  -3  -3   4  757.47   18.93
   3   3  -4  689.87   16.46
  -3   3   4  693.22   16.56
  -3   3   4  562.41   13.53
   3   3  -3  120.86    6.06
   3  -3  -3  136.86    5.71
  -3   3   3  131.79    5.46
   3  -3  -3  153.97    6.25
   3  -3  -3  149.76    6.24
  -3   3   3  140.98    6.55
  -3  -3   3  156.68    6.62
   3   3  -3  147.57    6.51
  -3   3   3  119.84    5.04
   3  -3  -3  137.22    5.69
   3   3  -2  253.26    8.79
   3  -3  -2  283.83    9.91
  -3   3   2  283.72    9.93
   3  -3  -2  297.06   10.45
  -3   3   2  276.46    9.60
  -3  -3   2  313.28   10.78
   3   3  -2  283.33    9.75
  -3   3   2  234.47    8.38
   3   3  -2  274.86    9.49
  -3   3   2  266.23    9.13
   3  -3  -2  291.33   10.04
   3   3  -1  697.17   16.45
   3  -3  -1  772.17   18.28
  -3   3   1  763.00   18.39
   3   3  -1  796.55   18.50
   3  -3  -1  787.91   18.64
  -3   3   1  767.99   18.24
  -3  -3   1  829.25   19.49
  -3   3   1  690.64   16.50
   3  -3  -1  621.63   14.82
  -3  -3   1  785.81   18.57
   3   3  -1  756.27   17.86
  -3   3   1  763.02   17.93
   3   3   0 2895.17   33.53
  -3  -3   0 3031.32   35.02
  -3   3   0 3156.63   36.67
   3   3   0 3049.04   34.95
  -3   3   0 3005.50   34.86
   3  -3   0 2672.72   31.30
   3   3   1  156.97    6.34
  -3  -3  -1  162.05    6.67
   3  -3   1  177.71    7.44
  -3   3  -1  170.12    6.90
   3   3   1  159.88    6.40
   3   3   1  160.74    6.57
  -3  -3  -1  162.32    6.52
   3  -3   1  168.63    7.05
  -3   3  -1  160.35    6.52
  -3   3  -1  144.87    6.06
   3  -3   1  133.87    5.50
  -3  -3  -1  166.80    6.86
   3   3   2  165.48    6.82
   3  -3   2  165.63    6.87
  -3  -3  -2  168.73    6.73
   3  -3   2  162.54    6.70
   3   3   2  158.18    6.47
  -3  -3  -2  159.89    6.54
   3  -3   2  167.08    6.85
  -3   3  -2  143.64    5.94
   3  -3   2  137.63    5.67
   3   3   3   80.77    3.52
   3  -3   3   74.82    4.05
  -3  -3  -3   76.31    3.34
   3  -3   3   79.34    3.76
   3   3   3   78.49    3.28
   3  -3   3   73.79    3.75
  -3  -3  -3   80.41    3.43
  -3   3  -3   74.78   19.47
   3  -3   3   64.21    2.93
   3   3   4 5305.55   60.86
   3   3   5 3707.95   42.88
   3  -3   5 3806.06   44.36
  -3  -3  -5 3884.86   44.86
   3  -3   5 3605.29   42.18
   3   3   5 3703.54   42.67
   3  -3   5 3691.31   43.46
  -3  -3  -5 3873.40   44.61
   3  -3   5 3035.11   35.31
   3   3   6  128.94    5.36
   3  -3   6  125.39    5.58
  -3   3  -6  124.99    5.41
  -3  -3  -6  138.39    6.07
   3  -3   6  112.50    5.15
  -3   3  -6  103.67    4.56
   3   3   6  126.01    5.64
   3  -3   6  123.74    5.49
  -3   3  -6  121.64    5.28
  -3  -3  -6  134.74    6.00
   3   3   6   92.07    4.05
  -3   3  -6  102.14    4.54
   3  -3   6   91.08    4.30
   3   3   7 1293.90   22.30
   3  -3   7 1381.63   24.04
  -3   3  -7 1380.95   24.13
  -3  -3  -7 1383.14   23.55
   3  -3   7 1296.72   24.15
   3  -3   7 1330.07   23.18
   3   3   7 1308.99   22.24
  -3   3  -7 1356.78   23.81
  -3  -3  -7 1378.52   23.52
   3   3   7  922.44   15.79
  -3   3  -7 1102.54   18.84
   3  -3   7 1008.17   17.46
   3   3   8  118.30    6.95
   3   3   8  188.64   10.96
   3  -3   8  217.01   10.21
  -3   3  -8  222.55   10.03
   3  -3   8  222.20   13.33
   3   3   8  213.60    9.76
   3  -3   8  214.09   10.16
  -3   3  -8  222.74    9.97
  -3  -3  -8  210.70   12.24
   3   3   8  149.13    8.51
  -3   3  -8  178.83    7.90
   3  -3   8  163.10    7.28
   3   3   9  996.19   24.94
   3  -3   9 1576.30   39.40
   3   3   9 1639.76   40.57
   3   3   9 1658.26   41.19
   3  -3   9 1520.18   38.15
  -3  -3  -9 1708.50   42.08
   3   3   9 1233.57   30.28
  -3   3  -9 1316.11   32.72
   3  -3   9 1186.47   29.45
   3   3  10   30.85    3.47
   3  -3  10   47.48    3.38
   3   3  10   51.77    3.70
   3  -3  10   39.67   11.38
   3  -3  10   54.57    3.85
   3   3  10   53.74    4.07
  -3  -3 -10   56.32    2.82
  -3   3 -10   45.67    2.48
   3   3  10   39.00    2.45
   3   3  11  176.34   10.22
   3   3  11  275.61   18.10
   3  -3  11  268.81   17.02
   3  -3  11  274.33   15.90
   3   3  11  275.74   15.93
   3  -3  11  284.23   17.26
  -3  -3 -11  277.50   15.44
  -3   3 -11  220.32   12.17
   3   3  11  191.63   10.33
   3  -3  12   51.65    4.86
   3   3  12   43.08    3.01
   3  -3  12   46.97    4.20
   3   3  12   46.48    2.49
   3  -3  12   49.95    4.81
  -3   3 -12   36.82    3.04
   3   3  12   33.05    1.49
   3  -3  13   14.98    5.70
   3   3  13   13.81    2.47
   3  -3  13    9.97    3.61
   3   3  13   12.66    2.40
   3  -3  13   11.09    4.34
  -3   3 -13    9.40    1.79
   3   3  13    8.07    0.70
   3  -3  14    8.93    5.46
   3   3  14    6.33    4.98
   3  -3  14   10.51    3.29
   3   3  14    6.51    3.16
   3  -3  14   10.57    4.25
   3  -3  15  297.76   19.87
   3   3  15  287.98   17.18
   3  -3  15  307.58   17.96
   3  -3  15  297.38   22.99
   3   3  15  269.02   15.86
   3  -3  16    1.85    2.27
   3   3  16    3.19    2.17
   3  -3  16    2.02    1.70
   3   3  16   -2.00    2.61
   3  -3  16   -1.80    3.66
   3  -3  17    2.36    2.03
   3   3  17    2.65    2.00
   3  -3  17   -2.43    3.59
   3   3  17    6.66    3.02
   3   3  17   -2.19    2.45
   3  -3  17    3.52    2.23
   3  -3  18    3.65    2.40
   3  -3  18   -0.44    4.02
   3   3  18    4.91    2.80
   3  -3  18    2.84    2.25
   3   3  18   -1.32    2.55
   3  -3  19  247.99   15.31
   3   3  19  259.94   16.35
   3  -3  19  244.13   16.22
   3   3  19  249.69   17.19
   3   3  19  231.12   18.49
   3  -3  19  241.85   14.92
   3  -3  20   27.89    5.83
   3   3  20   26.87    5.36
   3  -3  20   26.60    5.96
   3   3  20   31.00   10.42
   3  -3  20   22.24    4.85
   3   3  20   26.51    7.80
   3   3  21   62.32   13.94
   3  -3  21   75.85   12.65
   3  -3  21   79.83    6.05
   3   3  21   82.91   17.37
   3   3  21   75.69    7.68
   3  -3  21   74.74   12.21
   3  -3  22    3.90    2.71
   3   3  22    2.65    1.82
   3  -3  22  -10.05    5.21
   3   3  22    2.51    3.75
   3  -3  22    1.85    2.72
   3   3  22    3.34    1.77
   3   3  23    6.34    2.77
   3  -3  23   21.45    5.55
   3  -3  23   17.74    6.13
   3   3  23   16.02    7.07
   3  -3  23   13.45    3.44
   3   3  23   11.71    3.66
   3   3  24    1.83    2.72
   3  -3  24    2.24    3.86
   3  -3  24    8.37    3.09
   3   3  24    1.05    2.23
   3   3  24    4.46    2.11
   3  -3  24    8.05    3.64
   3  -3  25   91.03   57.61
   3  -3  25   82.62   55.37
   3   3  25   86.81   19.45
   3  -3  25   83.07   11.76
   3  -3  26    5.76    2.08
   3  -3  26    4.34    3.34
   3   3  26   17.39    5.19
   3  -3  26    5.38    2.85
  -3  -5  26   16.91    3.41
  -3   5  26    8.31    3.63
  -3  -5  26   18.02    4.36
  -3  -5  26   27.02    3.73
  -3   5  26   17.06    3.05
  -3  -5  25    1.47    3.59
  -3   5  25    2.13    3.04
  -3  -5  25    0.51    1.66
  -3  -5  25    5.05    2.85
  -3   5  25   -1.49    3.59
   3  -5 -24    6.86    2.91
  -3  -5  24    8.20    2.94
  -3  -5  24    7.84    2.61
  -3   5  24   17.64    3.84
   3  -5 -23   76.02    4.92
  -3  -5  23  127.42   12.22
  -3  -5  23  117.48    9.34
  -3  -5  23  139.57   12.01
  -3   5  23  104.67   13.68
   3  -5 -22    1.70    2.05
  -3  -5  22    7.80    2.16
  -3  -5  22   -0.26    2.90
  -3  -5  22    5.25    2.82
  -3   5  22    2.22    1.82
   3  -5 -21    9.76    4.42
  -3  -5  21   12.58    3.86
  -3  -5  21   13.03    4.55
  -3  -5  21   24.08    5.64
  -3   5  21   18.46    4.77
   3  -5 -20    3.92    2.36
  -3  -5  20    6.95    2.58
  -3  -5  20    5.58    2.88
  -3   5  20    9.76    3.01
   3   5 -19  230.19   14.13
   3  -5 -19  245.21   11.13
  -3  -5  19  341.53   18.14
  -3  -5  19  416.02   19.66
  -3   5  19  388.24   24.88
   3   5 -18   17.49    8.16
   3  -5 -18   13.49    5.16
  -3  -5  18   22.62    4.89
  -3  -5  18   16.40    5.89
  -3   5  18   29.04    5.43
   3   5 -17  257.96   16.42
   3  -5 -17  273.03   17.61
  -3  -5  17  345.21   19.28
  -3  -5  17  402.49   24.15
  -3   5  17  380.72   24.80
   3   5 -16   10.88    3.49
   3  -5 -16   12.04    4.29
  -3  -5  16   11.92    2.43
  -3  -5  16   16.21    5.55
  -3   5  16   15.47    9.19
   3   5 -16    9.41    2.17
   3   5 -15   11.57    2.75
   3  -5 -15   10.96    2.24
  -3  -5  15    9.15    2.23
  -3  -5  15   11.80    2.82
  -3   5  15   13.53    3.67
   3   5 -15    5.82    1.37
   3   5 -14   90.37    7.16
   3  -5 -14   90.28    7.00
  -3  -5  14  125.00    8.75
  -3  -5  14  136.19   10.27
  -3   5  14  147.75   16.13
   3  -5 -14   81.28    5.81
   3   5 -13  163.47   10.67
   3  -5 -13  176.08   11.02
  -3  -5  13  219.81   13.31
  -3  -5  13  243.95   15.11
  -3   5  13  235.95   14.40
   3  -5 -13  150.04    9.18
   3   5 -12  297.91   14.06
   3  -5 -12  322.43   15.02
  -3  -5  12  369.52   16.84
  -3  -5  12  455.57   21.33
  -3   5  12  439.63   20.21
  -3   5  12  294.20   13.27
   3  -5 -12  304.80   13.82
   3   5 -11  267.37   14.10
   3  -5 -11  290.73   15.14
  -3  -5  11  329.90   25.01
  -3  -5  11  378.49   20.05
  -3   5  11  387.78   20.00
  -3   5  11  263.19   13.42
   3  -5 -11  245.71   12.74
   3   5 -10  509.10   18.51
   3  -5 -10  569.39   20.59
  -3  -5  10  642.27   23.24
  -3  -5  10  784.01   28.18
  -3   5  10  714.43   25.46
  -3   5  10  516.18   18.28
   3  -5 -10  505.17   17.99
   3   5  -9  487.50   15.46
   3  -5  -9  549.28   17.77
  -3  -5   9  602.44   17.42
  -3  -5   9  723.98   23.36
  -3   5   9  635.94   19.94
  -3   5   9  505.97   15.14
   3  -5  -9  472.02   13.75
   3   5  -8    4.56    1.28
   3  -5  -8    4.63    1.20
  -3   5   8    6.13    1.73
  -3   5   8    9.70    2.42
  -3  -5   8    7.09    2.34
  -3  -5   8    7.74    3.29
  -3   5   8    8.58    3.42
   3  -5  -8   11.12    1.59
  -3   5   8    7.31    1.68
   3  -5  -8    5.41    1.29
   3   5  -7 1469.64   25.46
   3  -5  -7 1633.14   28.25
  -3   5   7 1574.89   27.13
  -3   5   7 1716.91   29.32
  -3  -5   7 1663.72   28.05
  -3   5   7 1673.44   28.66
  -3  -5   7 2051.92   35.54
   3   5  -7 1825.01   31.26
  -3   5   7 1864.41   32.03
  -3   5   7 1460.55   25.12
   3  -5  -7 1360.38   23.42
   3   5  -6  212.26    7.79
   3  -5  -6  232.90    8.46
  -3   5   6  216.01    7.71
   3  -5  -6  249.55    8.95
  -3   5   6  252.21    8.95
  -3  -5   6  236.50    8.19
  -3   5   6  220.60    7.89
  -3  -5   6  292.86   10.43
   3   5  -6  274.23   10.39
  -3   5   6  250.39    8.91
  -3   5   6  214.91    8.21
   3  -5  -6  194.20    6.95
   3   5  -5  351.14   12.35
   3  -5  -5  393.20   13.72
  -3   5   5  385.69   13.36
   3  -5  -5  439.97   15.20
  -3   5   5  432.66   14.89
  -3  -5   5  405.03   13.86
  -3   5   5  394.54   13.64
  -3  -5   5  477.03   16.46
   3   5  -5  433.33   15.28
  -3   5   5  440.57   15.41
  -3   5   5  359.31   12.49
   3  -5  -5  336.82   11.69
   3   5  -4   29.40    2.82
   3  -5  -4   36.33    2.75
  -3   5   4   35.08    1.96
   3  -5  -4   41.06    3.85
  -3  -5   4   34.83    1.46
   3  -5  -4   35.87    2.54
  -3   5   4   33.34    2.03
  -3  -5   4   43.50    2.52
   3   5  -4   38.00    2.24
  -3   5   4   28.66    2.67
   3  -5  -4   34.79    1.85
   3   5  -3 4233.52   49.01
   3  -5  -3 5121.39   11.99
  -3  -5   3 5776.13   11.24
  -3   5   3 4186.75   48.65
   3   5  -2   89.34    3.79
  -3  -5   2   90.81    3.87
   3  -5  -2  103.12    4.89
  -3   5   2   98.00    4.63
   3  -5  -2  103.15    4.84
  -3   5   2   96.15    4.10
  -3  -5   2  119.01    5.00
   3   5  -2  106.80    4.51
  -3   5   2   89.70    4.00
   3   5  -2   94.59    4.10
  -3   5   2   94.21    3.79
   3   5  -1  348.89   12.24
  -3  -5   1  363.77   12.43
   3  -5  -1  413.33   14.22
  -3   5   1  396.27   13.63
  -3  -5   1  413.76   13.95
   3  -5  -1  403.04   13.93
  -3   5   1  364.58   12.59
  -3  -5   1  454.92   15.57
   3   5  -1  410.25   14.04
  -3   5   1  356.26   12.33
   3  -5  -1  324.35   11.25
   3   5  -1  355.62   12.23
   3   5   0  654.08   15.44
  -3  -5   0  695.84   16.49
   3  -5   0  746.86   18.06
  -3   5   0  760.60   18.05
   3   5   0  769.61   17.95
   3  -5   0  740.82   17.65
  -3   5   0  752.08   17.86
  -3  -5   0  851.76   19.94
   3   5   0  763.88   17.94
  -3   5   0  653.53   15.63
   3  -5   0  604.27   14.44
  -3  -5   0  747.13   17.80
   3   5   0  701.57   16.63
   3   5   1  344.86   11.79
  -3  -5  -1  387.26   13.18
   3  -5   1  411.96   14.18
  -3   5  -1  385.41   13.26
   3   5   1  397.13   13.49
  -3  -5  -1  392.72   13.38
   3  -5   1  409.90   14.14
  -3   5  -1  380.77   13.08
  -3  -5  -1  429.58   14.56
  -3   5  -1  339.82   11.78
   3  -5   1  310.11   10.91
  -3  -5  -1  388.44   13.70
   3   5   1  359.89   12.40
   3   5   2  648.77   15.21
  -3  -5  -2  705.19   16.49
   3  -5   2  728.89   17.50
  -3   5  -2  713.85   16.99
  -3   5  -2  716.59   17.14
  -3  -5  -2  684.71   16.01
   3  -5   2  724.79   17.50
  -3   5  -2  712.01   17.13
  -3   5  -2  599.74   18.91
   3  -5   2  551.20   13.26
  -3  -5  -2  716.63   17.49
   3   5   3 1124.35   13.09
   3  -5   3 1211.24   15.12
  -3  -5  -3 1171.12   27.27
  -3   5  -3 1208.15    5.76
   3  -5   3 1189.51   14.79
  -3   5  -3 1151.73    6.61
   3   5   3 1177.67   13.70
   3  -5   3 1174.27    7.87
  -3  -5  -3 1139.22   26.50
  -3   5  -3 1178.41   27.83
  -3   5  -3  989.19   13.88
   3  -5   3  916.41   21.65
   3   5   4   97.35    4.11
   3  -5   4  101.75    4.66
  -3  -5  -4  107.77    4.50
   3  -5   4   93.96    4.38
  -3   5  -4   99.70    4.33
   3   5   4  101.03    4.28
   3  -5   4  105.27    4.80
  -3  -5  -4  104.45    4.23
  -3   5  -4   81.75    5.07
   3  -5   4   79.44    3.94
   3   5   5   14.65    1.11
   3  -5   5   16.98    1.90
  -3  -5  -5   17.45    1.96
   3  -5   5   17.97    4.57
  -3   5  -5   15.87    1.61
   3   5   5   15.84    0.98
   3  -5   5   14.53    5.34
  -3  -5  -5   18.73    1.86
  -3   5  -5   12.15    3.75
   3  -5   5   14.87    2.65
   3   5   6  193.75   10.98
   3  -5   6  211.36    9.77
  -3  -5  -6  210.08    2.15
   3  -5   6  191.80    3.34
  -3   5  -6  176.33   10.24
   3   5   6  198.02    2.61
   3  -5   6  209.08    9.57
  -3  -5  -6  208.64   11.82
  -3   5  -6  174.40    8.32
   3  -5   6  156.61    2.32
   3   5   7  620.25   17.78
   3  -5   7 1023.38   29.78
   3   5   7  977.78   27.64
   3   5   7  991.85   27.91
   3  -5   7 1004.65   29.52
  -3  -5  -7 1050.40   29.64
   3  -5   7  745.72   21.41
   3   5   8    2.65    0.89
   3  -5   8    3.01    1.76
   3   5   8    3.56    0.63
   3  -5   8    3.13    1.02
   3  -5   8    2.26    2.14
   3   5   8    2.84    0.64
  -3  -5  -8    3.50    0.90
  -3   5  -8    3.01    0.72
   3  -5   8    2.60    0.61
   3   5   9   98.09    6.77
   3   5   9  141.24    8.95
   3  -5   9  158.52   10.27
   3  -5   9  156.70   10.16
   3  -5   9  165.41   10.69
   3   5   9  151.78    9.98
  -3  -5  -9  159.30    9.92
  -3   5  -9  127.32    8.15
   3   5  10   20.44    2.61
   3  -5  10   31.63    4.99
   3   5  10   30.19    2.96
   3  -5  10   22.26   10.14
   3  -5  10   30.57    8.61
   3   5  10   29.19    3.38
  -3  -5 -10   29.66    1.88
   3   5  10   21.39    1.56
  -3   5 -10   28.01    1.90
   3   5  11  371.60   17.07
   3  -5  11  558.73   31.04
   3   5  11  519.21   23.90
   3  -5  11  547.27   25.44
   3  -5  11  577.84   26.74
   3   5  11  524.35   24.63
  -3  -5 -11  549.53   25.07
   3   5  11  367.91   16.42
  -3   5 -11  454.27   20.36
   3   5  12   18.13    3.29
   3  -5  12   34.64   10.98
   3   5  12   30.88    4.31
   3  -5  12   27.33    9.71
   3  -5  12   32.23    7.78
   3   5  12   25.31    5.37
  -3  -5 -12   29.05    1.62
   3   5  12   22.47    1.95
  -3   5 -12   24.31    1.47
   3  -5  13  971.58   34.54
   3   5  13  926.07   31.32
   3  -5  13  925.00   32.28
   3   5  13  906.93   30.88
   3  -5  13  978.10   33.98
  -3   5 -13  733.30   24.68
   3  -5  14  123.33   13.56
   3   5  14  139.31   11.05
   3  -5  14  124.70   20.42
   3  -5  14  135.15   13.72
   3   5  14  132.18   32.53
  -3   5 -14  109.44    8.15
   3  -5  15   22.64    5.87
   3   5  15   14.71    4.86
   3  -5  15   18.21    5.85
   3   5  15   17.02    4.54
   3  -5  15    7.90    3.51
  -3   5 -15   11.22    2.12
   3  -5  16  134.79    8.81
   3   5  16  122.42    5.61
   3  -5  16  120.60    5.84
   3  -5  16  130.18    8.33
   3   5  16  122.81    5.54
  -3   5 -16   80.85    2.90
   3  -5  17  296.30   19.82
   3   5  17  266.70   19.63
   3  -5  17  291.17   16.72
   3   5  17  269.50   14.67
   3  -5  17  314.43   25.32
   3  -5  18   12.54    3.72
   3   5  18   10.09    2.46
   3  -5  18    3.50    3.35
   3  -5  18   13.37    4.97
   3   5  18   15.94    2.86
   3  -5  19   24.53    5.81
   3   5  19   17.89    3.30
   3  -5  19   19.48    4.19
   3   5  19   15.38    3.37
   3  -5  19   18.07    3.74
   3  -5  20   19.69    3.88
   3   5  20   15.04    3.88
   3  -5  20   17.72    5.81
   3   5  20   18.33    3.51
   3  -5  20   19.04    5.32
   3  -5  21   69.01    7.17
   3   5  21   59.89    9.83
   3  -5  21   69.15   19.70
   3   5  21   55.51   15.07
   3  -5  21   72.18   17.19
   3   5  21   57.13    9.16
   3   5  22    2.96    1.91
   3  -5  22    2.45    2.31
   3  -5  22    1.38    2.96
   3   5  22    0.11    2.94
   3  -5  22    4.10    2.78
   3   5  22   -0.13    2.54
   3  -5  23  151.83   12.07
   3   5  23  130.67    6.24
   3  -5  23  138.56    7.37
   3   5  23  132.80   19.62
   3   5  23  138.44    6.10
   3  -5  23  143.11   17.16
   3  -5  24   23.55    4.45
   3  -5  24   21.77    5.86
   3   5  24   16.66    3.50
   3  -5  24   14.86    5.05
   3  -5  25    8.11    2.77
   3  -5  25    5.06    3.97
   3   5  25   -1.64    4.79
   3  -5  25    5.84    2.48
   3  -5  26    1.95    2.54
   3  -5  26   -0.98    3.76
   3   5  26    2.54    2.38
   3  -5  26   -1.82    3.41
  -3  -7  26    2.53    3.18
  -3   7  26    1.99    2.01
  -3  -7  26    4.30    2.16
  -3  -7  26   -6.73    4.27
  -3  -7  25   39.35    7.43
  -3  -7  25   18.99    5.37
  -3  -7  25   30.31    7.33
  -3   7  25   31.21    6.41
   3  -7 -24   20.83    8.15
  -3  -7  24   41.07    8.83
  -3  -7  24   32.54    7.67
  -3  -7  24   43.09    9.69
  -3   7  24   37.81    5.18
   3  -7 -23   15.18    4.29
  -3  -7  23   24.86    5.98
  -3  -7  23   22.79    6.05
  -3   7  23   25.22    6.57
   3  -7 -22   12.32    3.03
  -3  -7  22    4.77    3.22
  -3  -7  22   10.67    3.99
  -3  -7  22    5.58    4.61
  -3   7  22    4.55    3.10
   3  -7 -21  157.33   11.52
  -3  -7  21  212.49   16.86
  -3  -7  21  232.72   19.90
  -3  -7  21  235.11   18.33
  -3   7  21  234.50   19.26
   3  -7 -20    1.78    1.59
  -3  -7  20    4.14    2.06
  -3  -7  20   -2.21    2.95
  -3  -7  20    8.76    4.74
  -3   7  20    3.45    2.31
   3  -7 -19   83.14    3.97
  -3  -7  19   88.21   17.47
  -3  -7  19   90.20    8.45
  -3  -7  19   97.22    7.63
  -3   7  19  102.68    5.52
   3  -7 -18   46.91    3.74
  -3  -7  18   52.48    3.50
  -3  -7  18   69.66   12.49
  -3   7  18   69.02    4.64
   3   7 -17   76.55    6.99
   3  -7 -17   99.89    5.03
  -3  -7  17  101.87    8.06
  -3  -7  17  135.69   15.09
  -3   7  17  127.81   14.08
   3   7 -16   -1.41    3.23
   3  -7 -16    4.23    0.94
  -3  -7  16    1.50    2.72
  -3  -7  16    3.37    3.52
  -3   7  16    6.95    4.03
   3   7 -15  120.79   10.38
   3  -7 -15  120.59   10.77
  -3  -7  15  141.68   11.80
  -3  -7  15  181.07   15.76
  -3   7  15  181.67   14.83
   3   7 -14  260.84   12.60
   3  -7 -14  309.39   17.60
  -3  -7  14  363.77   17.57
  -3  -7  14  460.98   21.37
  -3   7  14  385.02   19.62
  -3   7  14  261.94   11.70
   3   7 -13   19.73    9.49
   3  -7 -13   26.37    2.61
  -3  -7  13   24.81    6.17
  -3  -7  13   28.36   11.37
  -3   7  13   33.03    7.42
  -3   7  13   20.66    2.85
   3   7 -12  234.56   16.13
   3  -7 -12  271.96   15.65
  -3  -7  12  289.04   16.93
  -3  -7  12  345.56   19.36
  -3   7  12  338.17   20.61
  -3   7  12  241.25   13.89
   3  -7 -12  211.91   11.92
   3   7 -11  316.34   14.72
   3  -7 -11  332.59   17.02
  -3  -7  11  411.41   18.51
  -3  -7  11  464.00   21.34
  -3   7  11  448.26   21.01
  -3   7  11  333.47   15.41
   3  -7 -11  303.52   13.65
   3   7 -10   30.72    6.48
   3  -7 -10   25.62    3.56
  -3  -7  10   28.13    2.20
  -3  -7  10   38.96    3.06
  -3   7  10   26.10    2.42
  -3   7  10   22.67    2.23
   3  -7 -10   22.02    1.47
   3   7  -9   48.14    3.65
   3  -7  -9   45.94    3.96
  -3  -7   9   49.32    2.60
  -3  -7   9   60.65    4.26
  -3   7   9   54.71    4.91
  -3   7   9   45.40    2.65
   3  -7  -9   36.94    3.70
   3   7  -8  160.40    9.85
   3  -7  -8  174.37    3.11
  -3   7   8  164.21    9.78
  -3  -7   8  187.32    2.54
  -3   7   8  178.92   10.34
  -3  -7   8  221.84    3.89
  -3   7   8  192.78   13.00
  -3   7   8  153.88    9.43
   3  -7  -8  150.67    8.76
   3   7  -7   64.04    8.17
   3  -7  -7   59.24    4.81
  -3   7   7   60.54    3.83
   3  -7  -7   62.95    7.44
  -3  -7   7   69.81    4.81
  -3   7   7   59.05    5.20
  -3  -7   7   81.83    5.49
  -3   7   7   65.62    6.46
  -3   7   7   56.06    4.51
   3  -7  -7   44.96    2.88
   3   7  -6   58.68    7.47
   3  -7  -6   68.34    4.78
  -3   7   6   72.22    4.48
   3  -7  -6   80.01    5.93
  -3  -7   6   72.06    4.30
  -3   7   6   72.04    4.42
  -3  -7   6   93.41    5.98
   3   7  -6   75.76    4.78
  -3   7   6   78.86    4.98
  -3   7   6   60.27    3.91
   3  -7  -6   52.32    3.35
   3   7  -5 1094.47   19.04
   3  -7  -5 1301.28   22.40
  -3   7   5 1291.18   22.06
   3  -7  -5 1471.33   25.24
  -3  -7   5 1319.35   22.10
  -3   7   5 1278.21   21.88
  -3  -7   5 1613.48   27.91
   3   7  -5 1419.12   24.78
  -3   7   5 1174.11   20.40
   3  -7  -5 1062.94   18.60
   3   7  -4  461.77   11.67
  -3  -7   4  486.17   11.85
   3  -7  -4  568.65   13.73
  -3   7   4  545.83   13.26
   3  -7  -4  574.09   14.75
   3  -7  -4  595.06   14.48
  -3   7   4  524.94   17.97
  -3  -7   4  699.85   17.11
   3   7  -4  598.91   14.58
  -3   7   4  502.89   12.69
   3  -7  -4  438.19    5.44
   3  -7  -4  560.98   13.08
   3   7  -3  910.29   21.60
  -3  -7   3  966.02   23.06
   3  -7  -3 1077.51   25.73
   3  -7  -3 1132.29   26.74
   3   7  -3 1044.65   24.26
   3  -7  -3 1079.74   25.91
  -3   7   3 1043.31   24.61
  -3  -7   3 1311.09    6.38
   3   7  -3 1202.84   28.30
  -3   7   3  947.50   23.68
  -3  -7   2 1414.65   16.90
   3  -7  -2 1571.62   19.08
  -3   7   2 1592.33   19.19
   3  -7  -2 1613.17   19.47
  -3   7   2 1549.27   18.64
   3   7  -2 1690.41   20.03
  -3   7   2 1377.40   17.99
  -3   7   2 1486.58   17.12
   3   7  -1 1462.33   17.30
  -3  -7   1 1546.59   18.36
   3  -7  -1 1833.74   21.97
  -3   7   1 1764.48   21.11
  -3  -7   1 1880.07   21.76
   3  -7  -1 1825.81   22.04
  -3   7   1 1736.10   20.86
  -3  -7   1 2080.82   24.71
   3   7  -1 1871.12   21.93
   3  -7  -1 1394.91   16.87
   3   7  -1 1650.62   19.71
   3   7   0  621.81   14.71
  -3  -7   0  652.74   15.46
   3  -7   0  778.70   18.56
  -3   7   0  737.07   17.61
  -3  -7   0  782.00   18.33
   3  -7   0  743.01   17.81
  -3   7   0  702.10   16.83
  -3  -7   0  881.60   20.68
   3   7   0  752.64   17.82
  -3   7   0  629.64   15.15
   3  -7   0  560.08   13.69
  -3  -7   0  755.42   18.01
   3   7   0  679.69   16.24
   3   7   1   76.42    3.17
  -3  -7  -1   88.75    3.64
   3  -7   1   95.97    5.44
  -3   7  -1   91.92    4.02
   3   7   1   92.53    4.31
   3  -7   1   95.02    4.43
  -3   7  -1   84.96    3.80
  -3  -7  -1  111.33    4.50
  -3   7  -1   81.97    3.85
   3  -7   1   79.13    3.53
  -3  -7  -1   96.28    4.71
   3   7   1   90.25    3.95
   3   7   2  742.95   17.33
  -3  -7  -2  876.19   20.41
   3  -7   2  949.88   22.68
  -3   7  -2  915.81   21.83
   3   7   2  914.30   21.52
  -3   7  -2  876.98   20.88
  -3  -7  -2  861.90   20.07
   3  -7   2  923.74   22.09
  -3   7  -2  858.01   20.46
  -3  -7  -2 1000.76   23.29
  -3   7  -2  758.47   18.20
   3  -7   2  668.43   16.01
  -3  -7  -2  914.83   21.76
   3   7   3   27.99    1.39
   3  -7   3   33.05    2.73
  -3  -7  -3   36.27    1.54
  -3   7  -3   35.89    1.90
   3   7   3   34.36    3.77
  -3   7  -3   34.77    4.02
  -3  -7  -3   35.06    1.68
   3  -7   3   31.14    2.41
  -3   7  -3   36.40    1.88
  -3  -7  -3   37.33    1.60
  -3   7  -3   26.33    2.35
   3  -7   3   25.75    1.60
  -3  -7  -3   33.27    4.48
   3   7   4  106.20    4.28
   3  -7   4  123.34    5.61
  -3  -7  -4  126.90    5.03
   3   7   4  109.15    5.00
   3  -7   4  112.97    5.14
  -3   7  -4  105.22    4.80
   3   7   4  113.20    4.49
   3  -7   4  120.05    5.49
  -3   7  -4  110.83    5.82
  -3  -7  -4  123.72    4.90
  -3   7  -4   98.31    4.48
   3  -7   4   89.78    5.65
  -3  -7  -4  111.30    4.94
   3   7   5  271.31   11.61
   3   7   5  398.50   16.99
   3  -7   5  420.06   18.35
  -3   7  -5  425.71   18.52
   3  -7   5  419.63   18.45
  -3   7  -5  353.66   15.45
   3   7   5  399.23   17.02
   3  -7   5  413.91   18.17
  -3   7  -5  431.16   18.84
  -3  -7  -5  450.28   19.22
  -3   7  -5  347.23   15.22
   3  -7   5  301.49   13.20
   3   7   6   10.16    1.13
   3   7   6   10.79    1.53
   3  -7   6    5.99    5.32
   3  -7   6   11.07    2.68
   3   7   6   11.59    1.53
   3  -7   6   13.51    5.98
  -3  -7  -6   12.37    1.48
  -3   7  -6    8.35    3.34
   3   7   7   11.29    1.00
   3   7   7   14.29    1.37
   3  -7   7   13.77    4.78
   3  -7   7   14.00    2.80
   3   7   7   13.14    1.90
   3  -7   7   12.56    3.21
  -3  -7  -7   14.55    0.82
  -3   7  -7    8.58    1.93
   3   7   8    2.20    0.73
   3   7   8    1.57    0.49
   3  -7   8   -0.38    1.61
   3  -7   8    1.88    1.80
   3  -7   8    1.95    2.00
   3   7   8    2.95    0.62
  -3  -7  -8    1.65    0.43
  -3   7  -8    1.21    1.25
   3   7   9  580.08   20.57
   3  -7   9  755.80   30.16
   3   7   9  724.70   25.52
   3  -7   9  740.98   27.37
   3  -7   9  786.93   28.97
   3   7   9  743.57   26.14
  -3  -7  -9  832.50   29.15
  -3   7  -9  617.21   21.87
   3   7  10    2.11    0.54
   3  -7  10    3.37    2.45
   3   7  10    4.02    1.32
   3  -7  10    5.14    3.14
   3   7  10    1.69    0.36
   3  -7  10    3.89    2.41
  -3  -7 -10    5.85    1.20
  -3   7 -10    1.23    0.79
   3   7  11  283.42   15.39
   3  -7  11  372.59   20.77
   3   7  11  363.82   19.99
   3  -7  11  398.95   18.45
   3  -7  11  398.43   20.05
   3   7  11  360.37   19.42
  -3  -7 -11  402.34   22.03
  -3   7 -11  320.79   14.52
   3   7  12  545.80   18.50
   3   7  12  690.76   24.02
   3  -7  12  730.04   25.65
   3  -7  12  731.14   26.71
   3  -7  12  759.34   26.34
   3   7  12  716.82   24.50
  -3  -7 -12  734.98   24.59
   3   7  12  463.00   15.55
  -3   7 -12  608.09   20.68
   3   7  13   24.06    2.57
   3  -7  13   37.81   11.16
   3   7  13   31.11    3.00
   3  -7  13   33.92   11.22
   3  -7  13   34.47    9.68
   3   7  13   30.49    7.57
  -3  -7 -13   34.10    5.21
   3   7  13   21.70    1.72
  -3   7 -13   26.98    5.61
   3  -7  14  287.07   22.81
   3   7  14  238.41   17.65
   3  -7  14  261.51   19.68
   3  -7  14  274.79   22.74
   3   7  14  231.53   17.50
   3   7  14  169.64   12.27
  -3   7 -14  201.35   15.42
   3  -7  15  422.31   24.37
   3   7  15  358.57   21.80
   3  -7  15  389.30   22.47
   3  -7  15  373.62   25.38
   3   7  15  391.05   23.83
  -3   7 -15  316.89   17.80
   3  -7  16  172.89    8.09
   3   7  16  167.83    6.77
   3  -7  16  157.43    7.19
   3  -7  16  178.19   17.66
   3   7  16  168.96    7.14
  -3   7 -16  133.13    5.48
   3  -7  17   15.15    3.15
   3   7  17   16.71    2.47
   3  -7  17   15.91    4.95
   3  -7  17   16.41    5.65
   3   7  17   16.87    3.22
  -3   7 -17   10.04    2.40
   3  -7  18   76.08   16.09
   3   7  18   57.11    4.65
   3  -7  18   60.99    4.77
   3  -7  18   77.41    6.01
   3   7  18   64.30    4.83
   3  -7  19  130.83    9.03
   3   7  19  100.54    8.73
   3  -7  19  115.26    5.76
   3  -7  19  142.96   10.88
   3   7  19  114.14    5.59
   3  -7  20   70.88    5.99
   3   7  20   69.76    5.14
   3  -7  20   83.65   14.47
   3  -7  20   80.92    7.78
   3   7  20   62.26    7.66
   3  -7  21   56.60   11.65
   3   7  21   50.13    7.90
   3  -7  21   66.07   13.65
   3  -7  21   54.22   13.38
   3   7  21   39.04    8.06
   3  -7  22   15.89    4.60
   3  -7  22   18.96    5.44
   3  -7  22   16.25    5.32
   3  -7  23    6.18    2.37
   3  -7  23    1.85    2.85
   3   7  23    4.26    2.44
   3  -7  23   -4.44    4.20
   3  -7  24    6.20    3.39
   3  -7  24    3.63    5.19
   3   7  24   -6.35    4.01
   3  -7  24   -0.70    3.85
   3  -7  25  122.73   17.14
   3  -7  25  123.76   14.84
   3   7  25  107.71   12.37
   3  -7  25  120.68    8.16
  -3  -9  26   52.68    7.22
  -3   9  26   31.84   27.53
  -3  -9  26   37.68    9.65
  -3  -9  26   72.05   11.51
  -3   9  26   44.57    5.93
   3  -9 -25    6.14    3.80
  -3  -9  25   14.62    6.02
  -3  -9  25    6.65    2.20
  -3  -9  25   20.30    8.31
  -3   9  25   14.40    5.02
   3  -9 -24    1.75    1.67
  -3  -9  24    6.71    4.16
  -3  -9  24    1.03    3.18
  -3   9  24    2.30    1.70
   3  -9 -23    9.21    4.28
  -3  -9  23   20.58    5.40
  -3  -9  23   21.72    5.40
  -3  -9  23   26.04    6.26
  -3   9  23   20.80    4.72
   3  -9 -22    9.59    2.87
  -3  -9  22   17.97    5.57
  -3  -9  22   18.64    4.98
  -3  -9  22   13.41    4.23
  -3   9  22   19.87    3.93
   3  -9 -21    9.90    2.79
  -3  -9  21    8.98    2.04
  -3  -9  21    4.19    3.13
  -3  -9  21   11.14    3.56
  -3   9  21   16.60    4.00
   3  -9 -20   21.68    7.27
  -3  -9  20   30.17    5.69
  -3  -9  20   29.31    9.47
  -3  -9  20   33.91    6.56
  -3   9  20   32.18    5.46
   3  -9 -19   35.94   10.24
  -3  -9  19   49.02    9.95
  -3  -9  19   33.63    7.71
  -3  -9  19   61.50   11.61
  -3   9  19   59.01    5.35
   3  -9 -18   16.52    4.76
  -3  -9  18   29.06   15.19
  -3  -9  18   21.75    6.38
  -3  -9  18   21.89    5.73
  -3   9  18   26.50    5.30
   3  -9 -17   21.93    8.46
  -3  -9  17   53.31    9.38
  -3  -9  17   33.98    9.34
  -3  -9  17   42.72   11.73
  -3   9  17   44.70    6.33
   3  -9 -16  173.91   10.04
  -3  -9  16  216.91   12.34
  -3  -9  16  239.54   15.16
  -3   9  16  247.13   14.04
  -3   9  16  155.19    8.46
   3   9 -15  106.68    9.63
   3  -9 -15  151.18   40.73
  -3  -9  15  179.86   48.70
  -3  -9  15  233.68   14.19
  -3   9  15  219.48   16.15
  -3   9  15  142.95   11.11
   3   9 -14  120.02   13.00
   3  -9 -14  130.96    9.88
  -3  -9  14  147.22   12.46
  -3  -9  14  145.28   11.91
  -3   9  14  169.94   12.73
  -3   9  14  118.28    9.04
   3   9 -13  158.48   10.65
   3  -9 -13  180.37   11.07
  -3  -9  13  219.49   13.21
  -3  -9  13  260.42   18.65
  -3   9  13  235.59   16.74
  -3   9  13  174.33   10.43
   3   9 -12   74.46    6.75
   3  -9 -12   79.68    6.77
  -3  -9  12   94.73    8.51
  -3  -9  12  113.09    8.90
  -3   9  12  116.51    9.89
  -3   9  12   79.64    7.09
   3   9 -11  101.67    7.76
   3  -9 -11  120.80    9.97
  -3  -9  11  142.62    9.99
  -3  -9  11  169.47   12.23
  -3   9  11  147.69   11.88
  -3   9  11  116.31    9.83
   3   9 -10  264.90    5.32
   3  -9 -10  307.38   16.84
  -3  -9  10  344.13   19.29
  -3  -9  10  409.80   23.55
  -3   9  10  370.92   20.28
  -3   9  10  298.59   16.24
   3   9  -9  144.29    9.62
   3  -9  -9  188.74    9.96
  -3  -9   9  205.41    3.79
  -3  -9   9  236.46    8.33
  -3   9   9  213.30   13.33
  -3   9   9  173.75    3.50
   3  -9  -9  141.40    8.91
   3   9  -8  206.34   13.62
   3  -9  -8  256.08   13.23
  -3   9   8  251.98   12.93
   3  -9  -8  287.74   15.08
  -3  -9   8  269.03   13.74
  -3   9   8  261.67   13.44
  -3  -9   8  328.37   17.06
  -3   9   8  289.99   14.87
  -3   9   8  249.80   12.90
   3  -9  -8  215.91   11.15
   3   9  -7  780.82   22.51
   3  -9  -7  969.10   27.83
  -3   9   7  930.28   26.73
   3  -9  -7 1100.12   31.54
  -3  -9   7 1013.04   28.52
  -3   9   7  940.85   26.83
  -3  -9   7 1241.38   35.41
  -3   9   7 1104.05   31.64
  -3   9   7  887.43   26.43
   3  -9  -7  770.62   22.48
   3   9  -6  158.82    7.49
  -3  -9   6  172.88    7.83
   3  -9  -6  202.60    9.14
  -3   9   6  195.52    8.72
   3  -9  -6  229.62   10.36
  -3   9   6  189.91    2.59
  -3  -9   6  267.64   13.24
  -3   9   6  225.73   10.31
  -3   9   6  183.88    8.55
   3  -9  -6  163.91    7.43
   3   9  -5  125.57    7.54
  -3  -9   5  129.82    8.74
   3  -9  -5  158.73    9.30
  -3   9   5  166.81    9.65
   3  -9  -5  166.16   10.19
   3   9  -5  150.18    8.57
   3  -9  -5  174.69   10.24
  -3   9   5  157.29    9.12
  -3  -9   5  204.85   12.08
   3   9  -5  180.57   10.52
  -3   9   5  139.04    9.75
   3  -9  -5  123.21    7.25
   3   9  -4   51.95    3.71
  -3  -9   4   62.33    3.91
   3  -9  -4   75.17    4.77
  -3   9   4   70.08    4.31
   3  -9  -4   87.04    5.93
   3   9  -4   68.62    4.00
   3  -9  -4   81.00    5.07
  -3   9   4   72.83    4.46
  -3  -9   4   88.29    5.64
   3   9  -4   74.40    6.71
  -3   9   4   61.07    3.85
   3  -9  -4   55.82    3.50
   3   9  -3  115.68    7.17
  -3  -9   3  126.86    7.41
   3  -9  -3  155.19    9.10
  -3   9   3  146.26    8.54
   3  -9  -3  169.62    9.93
   3   9  -3  141.08    8.00
   3  -9  -3  160.46    9.36
  -3   9   3  146.79    8.53
  -3  -9   3  188.93   12.96
   3   9  -3  160.01    9.40
  -3   9   3  133.78    9.33
   3   9  -2 1300.41   15.67
  -3  -9   2 1477.23   18.35
   3  -9  -2 1775.45   21.45
  -3   9   2 1715.55   20.67
   3  -9  -2 1726.80   21.00
  -3   9   2 1652.89   20.72
   3   9  -2 1847.31   21.94
   3   9  -1  330.99   11.66
  -3  -9   1  396.42   13.57
   3  -9  -1  469.74   16.25
  -3   9   1  458.55   15.81
  -3  -9   1  479.76   16.33
   3  -9  -1  482.76   16.79
  -3   9   1  449.24   15.50
  -3  -9   1  523.47   18.39
   3   9  -1  487.93   16.86
  -3   9   1  385.06   13.52
   3  -9  -1  357.24   12.47
   3   9  -1  432.59   14.95
  -3  -9   0 3540.45   40.75
  -3   9   0 4091.83   47.69
  -3   9   0 4030.36   47.00
   3   9   0 4264.66   49.05
   3  -9   0 2988.04   35.40
   3   9   0 3720.83   44.04
   3   9   1  186.35    6.57
  -3  -9  -1  226.65    7.87
   3  -9   1  283.99   10.12
  -3   9  -1  247.46    8.80
  -3  -9  -1  262.38    9.12
   3  -9   1  273.26    9.74
  -3   9  -1  258.48    9.15
  -3  -9  -1  291.18   10.03
   3   9   1  256.66    9.11
  -3   9  -1  210.69    8.36
   3  -9   1  188.83    7.40
  -3  -9  -1  263.89    9.44
   3   9   1  231.58    8.65
   3   9   2  112.22    6.41
  -3  -9  -2  158.11    8.91
   3  -9   2  169.38    9.98
  -3   9  -2  157.00    9.15
   3   9   2  169.04    9.84
  -3   9  -2  147.57    8.59
  -3  -9  -2  161.91    9.19
   3  -9   2  169.19    9.92
  -3   9  -2  164.35    9.69
  -3  -9  -2  190.38   10.74
  -3   9  -2  132.55    8.93
   3  -9   2  130.22    7.69
  -3  -9  -2  162.70    9.79
   3   9   2  154.10    8.94
   3  -9   3  364.65   16.85
  -3   9  -3  347.57   15.18
   3   9   3  331.05   14.51
  -3   9  -3  324.44   14.27
   3  -9   3  356.07   16.12
  -3   9  -3  336.00   14.71
  -3   9  -3  295.81   13.35
  -3  -9  -3  334.21   14.84
   3  -9   4  192.70   11.33
   3   9   4  175.60   10.26
   3  -9   4  189.62   11.22
  -3   9  -4  153.19    9.04
  -3  -9  -4  189.38    3.16
   3  -9   5   47.54    2.76
   3   9   5   56.27    3.66
   3  -9   5   45.14    7.07
  -3   9  -5   46.77    4.65
  -3  -9  -5   50.51    5.19
   3  -9   6  179.72   10.79
   3   9   6  147.85    8.80
   3  -9   6  153.63    9.21
   3  -9   6  174.34   10.51
  -3   9  -6  137.51    8.18
   3   9   7  119.57    7.32
   3   9   7  141.14    8.59
   3  -9   7  154.86   10.12
   3  -9   7  144.53    9.30
   3   9   7  142.15    8.63
   3  -9   7  155.56   10.19
  -3  -9  -7  152.68    9.27
  -3   9  -7  124.05    8.00
   3   9   8  167.56   10.25
   3   9   8  204.40   12.52
   3  -9   8  231.46   12.50
   3  -9   8  214.73   11.87
   3   9   8  204.45   12.45
   3  -9   8  226.70   12.23
  -3  -9  -8  224.29   11.28
  -3   9  -8  175.84    9.23
   3   9   9  206.09   11.16
   3   9   9  250.48   13.77
   3  -9   9  263.76   15.67
   3  -9   9  256.28   16.45
   3  -9   9  274.44   17.06
   3   9   9  247.38   13.56
  -3  -9  -9  267.76   14.34
  -3   9  -9  217.97   12.21
   3   9  10  774.90   23.45
   3   9  10  941.74   28.54
   3  -9  10 1032.77   32.60
   3  -9  10  956.21   30.05
   3  -9  10 1060.61   33.89
   3   9  10  941.45   28.54
  -3   9 -10  816.74   25.12
   3   9  11  148.68    9.79
   3  -9  11  215.42   13.87
   3   9  11  187.72    4.09
   3  -9  11  202.42   12.78
   3  -9  11  203.25   13.20
   3   9  11  188.51   11.61
  -3  -9 -11  196.29   11.51
  -3   9 -11  160.94   11.52
   3   9  12    9.84    3.05
   3  -9  12   21.39    4.02
   3   9  12   16.18    3.41
   3  -9  12   16.10    5.76
   3  -9  12   18.18    3.63
   3   9  12   13.48    2.89
  -3  -9 -12   17.76    1.89
  -3   9 -12   11.07    3.74
[truncated: 1,012,625 more chars]
