# Supplementary material for: Synthesis and structure of an aryl­selenenium(II) cation, [C34H41N4Se+]2[Hg(SeCN)4]2−, based on a 5-tert-butyl-1,3-bis­(1-pentyl-1H-benzimidazol-2-yl)benzene scaffold
Source: Acta Crystallogr E Crystallogr Commun. 2018 May 15;74(Pt 6):786–90. doi: 10.1107/S2056989018006394 (PMC6002820; doi:10.1107/S2056989018006394)
Supplement: Supplementary file 2 [file e-74-00786-Isup2.hkl]

data_I                                                                          
_shelx_title ' shelx in C2/c'                                                   
_shelx_refln_list_code          4                                               
_shelx_F_calc_maximum      659.22                                               
_exptl_crystal_F_000      3528.00                                               
_reflns_d_resolution_high  0.7400                                               
                                                                                
loop_                                                                           
 _space_group_symop_operation_xyz                                               
 'x, y, z'                                                                      
 '-x, y, -z+1/2'                                                                
 'x+1/2, y+1/2, z'                                                              
 '-x+1/2, y+1/2, -z+1/2'                                                        
 '-x, -y, -z'                                                                   
 'x, -y, z-1/2'                                                                 
 '-x+1/2, -y+1/2, -z'                                                           
 'x+1/2, -y+1/2, z-1/2'                                                         
                                                                                
_cell_length_a    12.7788                                                       
_cell_length_b    27.2760                                                       
_cell_length_c    20.1800                                                       
_cell_angle_alpha  90.000                                                       
_cell_angle_beta   95.591                                                       
_cell_angle_gamma  90.000                                                       
                                                                                
_shelx_F_squared_multiplier     1.000                                           
                                                                                
loop_                                                                           
 _refln_index_h                                                                 
 _refln_index_k                                                                 
 _refln_index_l                                                                 
 _refln_F_squared_calc                                                          
 _refln_F_squared_meas                                                          
 _refln_F_squared_sigma                                                         
 _refln_observed_status                                                         
   2   0   0      82840.25      70088.58      1642.41 o                         
   4   0   0      82396.84      76472.92      3219.96 o                         
   6   0   0      92895.34      97273.42      1129.13 o                         
   8   0   0     120303.20     118364.40      3727.47 o                         
  10   0   0       3182.71       4338.62       516.70 o                         
  12   0   0      28755.83      29749.55       966.64 o                         
  14   0   0      54586.40      59105.57      1624.18 o                         
  16   0   0        618.55        371.81       151.29 o                         
   3   1   0       4256.20       4750.79       173.83 o                         
   5   1   0        544.17        320.80        31.53 o                         
   7   1   0      47103.34      49343.76      1345.30 o                         
   9   1   0       4224.93       5034.20       245.35 o                         
  11   1   0       1160.91       1275.33       160.94 o                         
  13   1   0        427.40        621.38       128.66 o                         
  15   1   0       1567.56       1614.51       136.62 o                         
  17   1   0        136.15        229.00       151.20 o                         
   2   2   0      97476.45      94820.58      4711.50 o                         
   4   2   0      39523.85      37803.93       863.25 o                         
   6   2   0      41353.79      41440.52       556.78 o                         
   8   2   0      39174.79      38269.20      1017.86 o                         
  10   2   0      53535.83      56160.05      1160.67 o                         
  12   2   0      38070.80      40841.19       794.04 o                         
  14   2   0       3259.51       3471.84       252.81 o                         
  16   2   0        317.19        363.58       108.86 o                         
   3   3   0     259238.73     273100.06      5166.75 o                         
   5   3   0       8918.62       7464.61       201.93 o                         
   7   3   0      22935.94      21502.88       384.07 o                         
   9   3   0      47668.68      49558.86      1470.09 o                         
  11   3   0      32100.77      31939.94       818.26 o                         
  13   3   0       4925.83       4976.57       273.21 o                         
  15   3   0       2240.71       2263.92       253.23 o                         
  17   3   0       3752.07       3452.31       352.30 o                         
   2   4   0      96881.84      93117.55      3545.21 o                         
   4   4   0      15822.52      14160.20       256.96 o                         
   6   4   0     158941.58     162773.06      2524.43 o                         
   8   4   0      19621.25      19290.88       439.74 o                         
  10   4   0        112.25        182.05        61.26 o                         
  12   4   0      18414.97      19795.63       611.89 o                         
  14   4   0      16750.37      18187.86       473.93 o                         
  16   4   0       2311.73       2394.63       288.86 o                         
   1   5   0      50381.29      56916.93      1686.08 o                         
   3   5   0      66275.52      66534.32      1349.45 o                         
   5   5   0       1307.82       1366.80        48.45 o                         
   7   5   0       1308.19       1281.66       113.02 o                         
   9   5   0      16603.37      15673.72       439.17 o                         
  11   5   0       4421.01       4188.62       242.25 o                         
  13   5   0       2699.97       2590.53       219.61 o                         
  15   5   0       3091.08       2908.85       231.26 o                         
  17   5   0       2893.01       2238.00       265.56 o                         
   0   6   0       1362.49       1629.09        75.20 o                         
   2   6   0       3213.92       3121.06       151.95 o                         
   4   6   0      21868.00      19353.71       405.83 o                         
   6   6   0     224726.38     231239.00      3813.22 o                         
   8   6   0      66269.09      72408.72      1700.19 o                         
  10   6   0       1313.26       1066.61       116.25 o                         
  12   6   0      17798.23      17377.02       476.54 o                         
  14   6   0      37254.08      38061.03       990.96 o                         
  16   6   0       8564.26       8548.53       488.45 o                         
   1   7   0       1931.74       2496.17        81.59 o                         
   3   7   0      68420.78      65046.35      1800.05 o                         
   5   7   0      22420.74      18785.86       652.48 o                         
   7   7   0      10114.31       9600.48       205.10 o                         
   9   7   0      29690.58      29839.63       650.52 o                         
  11   7   0       2018.18       1921.41       144.56 o                         
  13   7   0       3921.43       3756.14       266.61 o                         
  15   7   0      12603.66      13584.05       796.58 o                         
   0   8   0      26447.42      29735.75       509.73 o                         
   2   8   0      42025.87      43730.21      1325.88 o                         
   4   8   0     161325.28     162562.36      4587.20 o                         
   6   8   0      24430.76      24819.02       607.17 o                         
   8   8   0        316.02        283.50        62.31 o                         
  10   8   0      37093.28      38907.74      1383.24 o                         
  12   8   0      15053.33      15261.21       429.76 o                         
  14   8   0        682.22        830.10       114.80 o                         
  16   8   0       3088.30       2958.38       395.32 o                         
   1   9   0      64892.27      71082.61       962.01 o                         
   3   9   0     361883.88     343629.75     14692.39 o                         
   5   9   0     187737.97     194376.50      7246.47 o                         
   7   9   0      27949.39      27949.14       774.91 o                         
   9   9   0      20346.52      21573.92       735.73 o                         
  11   9   0      43071.27      43814.92      1473.66 o                         
  13   9   0       1450.37       1678.30       195.51 o                         
  15   9   0       1740.92       2016.13       222.31 o                         
   0  10   0     249079.58     272518.06      1585.86 o                         
   2  10   0      57012.01      60125.81      1948.35 o                         
   4  10   0       9516.95       9126.21       315.15 o                         
   6  10   0       4028.25       3719.71       141.73 o                         
   8  10   0      16562.95      15424.79       380.98 o                         
  10  10   0       4837.98       4740.17       198.14 o                         
  12  10   0       1953.36       2084.65       169.34 o                         
  14  10   0      39981.87      39099.37      1508.50 o                         
  16  10   0       2372.39       2042.25       356.11 o                         
   1  11   0       7907.26       7579.10       123.25 o                         
   3  11   0      50011.19      48706.35      1672.22 o                         
   5  11   0       5307.16       3798.38       109.56 o                         
   7  11   0      38883.85      39136.22      1425.73 o                         
   9  11   0      24272.37      24539.46       730.65 o                         
  11  11   0        249.26        156.49       105.37 o                         
  13  11   0      14270.61      13706.43       883.04 o                         
  15  11   0      15047.14      13260.93      2029.29 o                         
   0  12   0        183.39        394.99        42.33 o                         
   2  12   0      38638.79      37874.95      1412.50 o                         
   4  12   0      87607.62      96946.30      4558.88 o                         
   6  12   0      21155.44      21161.96       836.71 o                         
   8  12   0       9031.89       8061.80       252.79 o                         
  10  12   0      61080.50      61979.23      2658.29 o                         
  12  12   0       7400.83       7864.23       410.33 o                         
  14  12   0      11327.58      10785.17       453.92 o                         
  16  12   0       4092.44       3637.42       607.72 o                         
   1  13   0      39391.77      40342.21       584.34 o                         
   3  13   0     149884.69     161534.75      5923.19 o                         
   5  13   0      31954.40      33753.67      1408.41 o                         
   7  13   0       1041.19        894.84        73.45 o                         
   9  13   0      41176.29      39684.30      1573.36 o                         
  11  13   0      47815.21      48351.22      2409.38 o                         
  13  13   0        130.23        179.30        68.19 o                         
  15  13   0       2521.39       2394.27       391.92 o                         
   0  14   0       4381.32       4486.96       165.58 o                         
   2  14   0      11225.70      10894.47       394.27 o                         
   4  14   0       7508.52       6825.30       188.09 o                         
   6  14   0       1046.16       1230.83       108.63 o                         
   8  14   0       1672.55       1163.57        82.87 o                         
  10  14   0      15827.04      14952.58       708.61 o                         
  12  14   0        903.87        770.50        96.25 o                         
  14  14   0        743.48       1187.40       302.22 o                         
   1  15   0      88120.55      92999.41      1029.49 o                         
   3  15   0      19406.33      19206.51       675.58 o                         
   5  15   0       1201.22       1334.20       103.96 o                         
   7  15   0       1014.25        721.31        74.45 o                         
   9  15   0      39073.17      35379.23      1274.32 o                         
  11  15   0      33142.92      31759.50      1117.16 o                         
  13  15   0       5239.87       5084.94       812.88 o                         
  15  15   0       3002.56       2807.24       512.35 o                         
   0  16   0       7942.21       6137.45       167.31 o                         
   2  16   0       4412.28       4535.94       268.78 o                         
   4  16   0      30770.40      29350.54      1039.24 o                         
   6  16   0       6084.25       5532.61       384.63 o                         
   8  16   0       5964.18       5643.98       248.27 o                         
  10  16   0       2272.11       1835.39       235.93 o                         
  12  16   0       2809.01       3233.30       434.72 o                         
  14  16   0        763.66        706.00       214.01 o                         
   1  17   0     130751.78     140869.58      2025.37 o                         
   3  17   0      17874.71      18612.15       728.87 o                         
   5  17   0       7491.55       7215.54       252.61 o                         
   7  17   0      56723.23      52289.22      2532.07 o                         
   9  17   0      15599.84      13434.17      1167.11 o                         
  11  17   0       2331.75       2964.33       521.02 o                         
  13  17   0       8787.35       9724.80       859.73 o                         
  15  17   0       6208.39       5619.18       747.11 o                         
   0  18   0     235681.81     251980.61      7205.92 o                         
   2  18   0       1108.23        948.50        85.89 o                         
   4  18   0     141145.70     145194.98      4726.93 o                         
   6  18   0       6631.86       5382.33       220.37 o                         
   8  18   0       5133.46       3940.99       460.66 o                         
  10  18   0      16510.58      16481.83      1002.95 o                         
  12  18   0       1050.52        576.28       206.26 o                         
  14  18   0       4592.74       4303.14       653.97 o                         
   1  19   0       5013.15       5493.60       202.91 o                         
   3  19   0      50633.98      48065.55      2078.88 o                         
   5  19   0      64098.18      61830.97      2680.40 o                         
   7  19   0      18917.88      20104.06       612.09 o                         
   9  19   0      19812.61      18464.82      1277.14 o                         
  11  19   0      24220.49      23225.37      1005.05 o                         
  13  19   0       8743.75       9136.77       905.26 o                         
   0  20   0       2495.92       2061.93       192.18 o                         
   2  20   0        961.74       1028.03        91.66 o                         
   4  20   0       1492.92       1532.69       136.54 o                         
   6  20   0       3991.86       3491.07       187.29 o                         
   8  20   0        625.30        280.34        77.28 o                         
  10  20   0       3240.91       3387.57       490.62 o                         
  12  20   0        864.52       1293.76       313.22 o                         
  14  20   0       1726.22       1604.39       325.16 o                         
   1  21   0      45312.29      47668.42      1043.92 o                         
   3  21   0        182.60         76.02        47.49 o                         
   5  21   0      46340.42      47787.76      1129.11 o                         
   7  21   0     107370.12     120949.52      3451.42 o                         
   9  21   0       1005.24        658.38       246.69 o                         
  11  21   0       3300.05       3344.80       555.52 o                         
  13  21   0      20750.86      20706.25       816.15 o                         
   0  22   0      35271.89      36368.13      1205.90 o                         
   2  22   0         64.78        120.44        44.44 o                         
   4  22   0          8.99         11.18        47.37 o                         
   6  22   0      11903.43      11599.21       464.92 o                         
   8  22   0       1051.47        932.86       353.30 o                         
  10  22   0       4372.88       5176.98       695.71 o                         
  12  22   0          4.49        384.16       193.32 o                         
   1  23   0       5080.14       5100.43       210.93 o                         
   3  23   0       4257.42       4363.29       180.50 o                         
   5  23   0      41669.71      44456.59       786.17 o                         
   7  23   0      15170.41      15961.78       885.03 o                         
   9  23   0       4617.88       4979.51       819.25 o                         
  11  23   0      11617.29      12221.19       511.12 o                         
  13  23   0      15065.37      15508.75      1103.64 o                         
   0  24   0       3916.76       3571.58       329.68 o                         
   2  24   0        188.33        269.72        69.12 o                         
   4  24   0       7044.28       6641.20       161.73 o                         
   6  24   0      13418.92      15003.77       743.79 o                         
   8  24   0       1532.19       1703.53       230.37 o                         
  10  24   0        148.07        223.23       202.56 o                         
  12  24   0       3713.35       2252.36       498.57 o                         
   1  25   0      47774.61      48460.94      1028.65 o                         
   3  25   0      12841.18      12931.91       303.24 o                         
   5  25   0       5543.09       5639.18       416.01 o                         
   7  25   0       9101.96       8455.51       522.31 o                         
   9  25   0       3574.95       3655.21       495.44 o                         
  11  25   0       7059.70       7719.01       903.90 o                         
   0  26   0       1358.97       1304.05       202.59 o                         
   2  26   0      11413.75      11048.34       273.00 o                         
   4  26   0      25612.68      26257.27       609.20 o                         
   6  26   0        516.76        295.62       121.00 o                         
   8  26   0         67.26        -91.87       140.85 o                         
  10  26   0       6082.04       5521.43       874.81 o                         
  12  26   0       4028.50       3922.90       522.15 o                         
   1  27   0      63421.09      66593.80      1254.00 o                         
   3  27   0      11067.50       9924.71       284.54 o                         
   5  27   0        127.77         90.09       116.81 o                         
   7  27   0      36425.38      32124.45      3297.52 o                         
   9  27   0       4115.15       4179.81       472.55 o                         
  11  27   0       1172.09       1573.97       292.32 o                         
   0  28   0      22727.48      24069.03       690.82 o                         
   2  28   0       3491.03       3891.36       297.41 o                         
   4  28   0        378.95        453.43       102.68 o                         
   6  28   0       5077.39       4445.20       586.16 o                         
   8  28   0       7164.32       7071.66       611.51 o                         
  10  28   0       2196.25       2110.63       256.42 o                         
   1  29   0       7165.18       6895.67       234.95 o                         
   3  29   0       6823.98       7168.05       554.12 o                         
   5  29   0       8603.12       8653.76       343.95 o                         
   7  29   0       3069.86       2691.78       312.25 o                         
   9  29   0       4400.07       4143.82       605.53 o                         
   0  30   0        179.64        258.86       114.83 o                         
   2  30   0      22609.35      23985.99       657.15 o                         
   4  30   0      22311.36      23396.08       861.23 o                         
   6  30   0       1235.54       1071.46       189.27 o                         
   8  30   0        982.49        707.67       178.15 o                         
   1  31   0       6626.56       6695.77       384.68 o                         
   3  31   0         19.33         68.86       108.75 o                         
   5  31   0       2842.05       2480.06       251.12 o                         
   7  31   0      22212.90      22501.83      1340.17 o                         
   9  31   0         78.68        347.68       131.61 o                         
   0  32   0       4218.94       3997.31       592.04 o                         
   2  32   0       7333.85       7525.57       501.27 o                         
   4  32   0       5276.65       5841.31       386.11 o                         
   6  32   0       2114.34       2291.98       236.98 o                         
   8  32   0       7507.73       6008.21       735.45 o                         
   1  33   0        245.81        367.53       134.72 o                         
   3  33   0       4638.42       3848.65       386.36 o                         
   5  33   0      10092.31      10005.12       460.57 o                         
   7  33   0        870.10        920.00       284.31 o                         
   0  34   0        408.16        515.02       196.32 o                         
   2  34   0       7144.54       6803.53      1004.35 o                         
   4  34   0      12908.38      12671.83       438.83 o                         
   6  34   0       5505.94       4963.94       615.72 o                         
   1  35   0        999.39       1106.35       281.11 o                         
   3  35   0       4160.02       4314.46       503.06 o                         
   5  35   0       1336.10        866.67       130.98 o                         
   0  36   0        765.44        760.78       246.82 o                         
   2  36   0       8151.24       7200.48       972.44 o                         
 -17   1   1        456.33        652.54       134.04 o                         
 -15   1   1       2798.99       2908.34       343.21 o                         
 -13   1   1      34839.98      36667.26       782.99 o                         
 -11   1   1       6556.22       6893.81       287.37 o                         
  -9   1   1      27711.52      26632.67       832.49 o                         
  -7   1   1     183411.22     181842.02      4278.35 o                         
  -5   1   1      12443.41      12940.93       360.01 o                         
  -3   1   1      76936.34      74035.02      1605.62 o                         
   3   1   1      21494.52      20531.92       602.43 o                         
   5   1   1       9543.88       9360.08       166.34 o                         
   7   1   1      78238.55      81910.71      1924.75 o                         
   9   1   1      12723.83      11906.33       363.60 o                         
  11   1   1      29564.97      30849.76       753.34 o                         
  13   1   1      29335.03      31746.88       772.80 o                         
  15   1   1       5485.37       5478.06       329.77 o                         
  17   1   1       1712.32       2005.96       250.77 o                         
 -16   2   1        157.25        316.68       132.84 o                         
 -14   2   1       2006.08       1703.78       228.29 o                         
 -12   2   1       1836.44       2035.50       160.52 o                         
 -10   2   1       5859.56       5103.70       373.34 o                         
  -8   2   1         38.06         23.51        52.76 o                         
  -6   2   1       6988.20       7379.89       151.03 o                         
  -4   2   1       1839.88       1369.08        37.42 o                         
  -2   2   1       7181.14       6740.04       149.84 o                         
   2   2   1       8056.90       8381.73       269.27 o                         
   4   2   1       1990.92       2615.01        84.00 o                         
   6   2   1      60968.95      59053.81       858.00 o                         
   8   2   1      12751.69      11845.07       373.15 o                         
  10   2   1      29144.93      29078.12       598.71 o                         
  12   2   1         25.87        104.86        96.09 o                         
  14   2   1         18.60         43.78       101.55 o                         
  16   2   1       1343.89       1236.03       138.78 o                         
 -17   3   1      10936.20      10836.25       603.40 o                         
 -15   3   1      22519.53      23187.10       707.13 o                         
 -13   3   1       6534.46       6833.62       291.11 o                         
 -11   3   1       6405.31       6678.95       189.22 o                         
  -9   3   1      79029.60      81195.87      2436.75 o                         
  -7   3   1      79483.61      81347.00      1751.61 o                         
  -5   3   1      14816.98      13985.56       501.08 o                         
  -3   3   1      66746.47      69056.49      1203.72 o                         
   3   3   1      14847.26      14712.10       221.69 o                         
   5   3   1     269631.69     272659.00      4489.37 o                         
   7   3   1      76167.78      81575.27      1130.93 o                         
   9   3   1       2403.47       2281.76       228.56 o                         
  11   3   1      34178.04      34815.96       863.99 o                         
  13   3   1      47675.88      51757.93      1542.90 o                         
  15   3   1         98.47         96.21       115.76 o                         
  17   3   1       2427.45       1970.85       177.96 o                         
 -16   4   1       8113.35       7256.04       419.04 o                         
 -14   4   1       2922.03       3025.76       316.84 o                         
 -12   4   1        958.77        819.50       177.30 o                         
 -10   4   1      76421.48      75880.27      1656.62 o                         
  -8   4   1      24596.78      23660.86       523.35 o                         
  -6   4   1      31679.16      30357.51       538.51 o                         
  -4   4   1       5960.05       6483.56       152.41 o                         
  -2   4   1      23913.30      22984.31       858.70 o                         
   0   4   1       7670.92       8247.46       265.26 o                         
   2   4   1      46806.96      49031.00       823.00 o                         
   4   4   1      62657.00      62885.23       970.79 o                         
   6   4   1       5300.91       4630.11       106.60 o                         
   8   4   1       1125.04       1290.32       113.49 o                         
  10   4   1      22445.24      20941.40       619.10 o                         
  12   4   1       6444.02       6599.85       229.08 o                         
  14   4   1       1053.26       1034.18        86.18 o                         
  16   4   1        535.65        715.79       113.36 o                         
 -17   5   1         68.20        470.23       132.21 o                         
 -15   5   1       4425.57       4900.22       352.50 o                         
 -13   5   1      54201.06      57312.67      1310.65 o                         
 -11   5   1       9689.39       9487.00       387.48 o                         
  -9   5   1       5616.19       5561.73       263.81 o                         
  -7   5   1     125401.02     130064.52      3691.32 o                         
  -5   5   1     270278.06     265507.59      4499.84 o                         
  -3   5   1      38535.37      35124.96       876.08 o                         
  -1   5   1       1393.66       1664.72        52.14 o                         
   1   5   1      76729.19      83407.04      2997.88 o                         
   3   5   1      35063.37      34805.26       699.06 o                         
   5   5   1      50535.90      48397.16       798.10 o                         
   7   5   1      77260.28      79123.63      1343.19 o                         
   9   5   1      22914.24      24238.17       588.08 o                         
  11   5   1       1175.28       1012.14       101.72 o                         
  13   5   1       7329.69       7170.71       249.71 o                         
  15   5   1      15098.81      15378.20       368.56 o                         
 -16   6   1        837.02       1075.03       168.15 o                         
 -14   6   1       2999.63       3257.66       328.57 o                         
 -12   6   1      12297.54      12479.65       418.01 o                         
 -10   6   1       2917.36       2942.81       215.40 o                         
  -8   6   1       1399.52       1410.07       144.49 o                         
  -6   6   1      39503.71      40644.04       733.56 o                         
  -4   6   1     107609.96     105068.09      2247.75 o                         
  -2   6   1         17.15         95.14        33.76 o                         
   0   6   1       1677.01       1629.44        57.96 o                         
   2   6   1     104229.85     109446.83      2632.65 o                         
   4   6   1       1056.52       1334.33        42.16 o                         
   6   6   1       5993.78       5813.23       129.74 o                         
   8   6   1      78157.86      78471.82      1938.66 o                         
  10   6   1      32025.88      31762.48       982.57 o                         
  12   6   1       9073.63       9042.94       303.39 o                         
  14   6   1       1386.68       1602.86       190.75 o                         
  16   6   1      10270.99       9691.29       552.97 o                         
 -15   7   1      15736.00      14250.68       924.98 o                         
 -13   7   1       6239.77       6742.35       651.72 o                         
 -11   7   1       3236.70       2968.32       285.37 o                         
  -9   7   1      10102.40      10434.56       326.79 o                         
  -7   7   1      18476.94      18453.09       379.34 o                         
  -5   7   1      50906.38      52241.70      1138.89 o                         
  -3   7   1     154653.05     157763.31      4786.28 o                         
  -1   7   1      32049.85      31631.80      1383.20 o                         
   1   7   1      28727.08      29847.34       331.19 o                         
   3   7   1       8238.87       8241.93       193.06 o                         
   5   7   1     252428.28     254820.41      4067.59 o                         
   7   7   1      44788.64      44231.44       802.24 o                         
   9   7   1         63.31         52.60        48.98 o                         
  11   7   1      17298.31      16829.90       408.53 o                         
  13   7   1      16685.26      15511.30       884.66 o                         
  15   7   1       2063.69       2176.12       233.89 o                         
 -16   8   1      12017.60      11652.99       376.13 o                         
 -14   8   1        403.82        484.21       102.63 o                         
 -12   8   1       1137.20       1018.30       127.12 o                         
 -10   8   1      30847.99      31312.67       925.66 o                         
  -8   8   1        773.27       1023.93       112.47 o                         
  -6   8   1        770.00        637.40        56.56 o                         
  -4   8   1     165661.33     155404.22      4060.62 o                         
  -2   8   1     105611.38     105604.70      4182.62 o                         
   0   8   1      51826.00      50449.25      1478.63 o                         
   2   8   1       3127.79       3045.93        76.70 o                         
   4   8   1     135034.38     132448.17      3077.38 o                         
   6   8   1      16838.20      15491.13       319.82 o                         
   8   8   1        539.19        480.28        43.09 o                         
  10   8   1       4848.11       4575.42       166.43 o                         
  12   8   1        243.07        215.94       175.96 o                         
  14   8   1       1019.33        941.76       115.34 o                         
  16   8   1      10754.37      11150.56       627.95 o                         
 -15   9   1       3280.95       3038.43       324.95 o                         
 -13   9   1      13844.90      12967.06       590.23 o                         
 -11   9   1       9239.51       8360.77       472.42 o                         
  -9   9   1      17649.64      17587.70       593.53 o                         
  -7   9   1      25615.71      23918.05       509.88 o                         
  -5   9   1      31865.47      33292.37      1037.32 o                         
  -3   9   1      37650.90      39705.07      1371.95 o                         
  -1   9   1      90544.93      90938.77      3963.00 o                         
   1   9   1      54017.86      57147.62       477.20 o                         
   3   9   1      21405.76      22283.96       754.13 o                         
   5   9   1       7265.48       7180.33       227.71 o                         
   7   9   1      30502.57      30616.45       782.99 o                         
   9   9   1      15058.43      15171.79       522.39 o                         
  11   9   1       9251.00       9955.05       308.32 o                         
  13   9   1       7953.77       7883.10       310.01 o                         
  15   9   1       8449.02       7351.02       360.54 o                         
 -16  10   1      10075.76       8452.58      1845.09 o                         
 -14  10   1       3191.62       3004.26       260.38 o                         
 -12  10   1       9527.40       9079.23       312.06 o                         
 -10  10   1      18693.47      17903.14       670.72 o                         
  -8  10   1       1470.99       1470.26       173.68 o                         
  -6  10   1      11957.74      12071.11       265.70 o                         
  -4  10   1     189163.98     179703.44      8479.47 o                         
  -2  10   1      36498.61      34786.78      1306.99 o                         
   0  10   1      63779.30      71448.02       581.43 o                         
   2  10   1      24244.27      22726.67       618.14 o                         
   4  10   1     102970.08     116645.45      8293.24 o                         
   6  10   1      10438.71       9834.91       329.60 o                         
   8  10   1      26835.43      27660.64       778.95 o                         
  10  10   1      19773.06      20479.16       612.67 o                         
  12  10   1        241.16        244.00       129.20 o                         
  14  10   1       9027.32       8714.16       452.28 o                         
  16  10   1       9685.04       9684.24       620.66 o                         
 -15  11   1         36.82        273.60       230.67 o                         
 -13  11   1        531.63        540.29        90.15 o                         
 -11  11   1      38451.77      39238.29      1323.29 o                         
  -9  11   1       9615.06       9458.04       350.29 o                         
  -7  11   1       3979.74       3499.04       166.39 o                         
  -5  11   1       3415.09       3123.92       169.88 o                         
  -3  11   1      11394.00      14486.98       470.54 o                         
  -1  11   1       1372.16       1214.73        86.67 o                         
   1  11   1     105851.77     111775.34       974.87 o                         
   3  11   1      45741.26      44313.89      1500.18 o                         
   5  11   1        269.71        140.36        35.16 o                         
   7  11   1         96.14        185.41        25.60 o                         
   9  11   1      64639.51      62838.30      1412.35 o                         
  11  11   1      11479.22      11456.26       362.55 o                         
  13  11   1       1234.36       1398.70       121.36 o                         
  15  11   1       1616.60       1253.89       235.52 o                         
 -16  12   1        795.01       1167.99       484.15 o                         
 -14  12   1        806.66        479.75       119.86 o                         
 -12  12   1      19477.77      18058.83       849.40 o                         
 -10  12   1      42489.83      42783.25      1826.02 o                         
  -8  12   1       1663.72       1616.28        70.01 o                         
  -6  12   1      24969.78      24529.21       805.13 o                         
  -4  12   1     154692.77     161099.81      8066.34 o                         
  -2  12   1        832.35       1361.30        60.36 o                         
   0  12   1       6629.50       5296.71       111.17 o                         
   2  12   1     136992.77     133234.56      3899.94 o                         
   4  12   1      10141.92       9389.30       450.01 o                         
   6  12   1       1519.87       1290.27        85.58 o                         
   8  12   1      26826.96      25106.27       771.58 o                         
  10  12   1      34599.30      35520.30       998.73 o                         
  12  12   1        713.67        738.40        91.12 o                         
  14  12   1       5338.05       5156.31       602.65 o                         
  16  12   1      16129.67      16691.33       794.29 o                         
 -15  13   1       1330.56        663.57       168.92 o                         
 -13  13   1       1366.48       1345.42       155.60 o                         
 -11  13   1       5037.44       4930.07       304.57 o                         
  -9  13   1      77263.30      76923.48      3523.51 o                         
  -7  13   1        656.68        642.08        44.15 o                         
  -5  13   1      11620.46      10749.05       481.65 o                         
  -3  13   1      69490.66      75118.29      3483.11 o                         
  -1  13   1      88209.88      99642.33       999.57 o                         
   1  13   1      16266.18      18411.58       225.97 o                         
   3  13   1      66441.64      73035.73      2406.52 o                         
   5  13   1       7152.68       6809.31       386.98 o                         
   7  13   1       3889.27       3799.54       217.15 o                         
   9  13   1       9276.85       8411.60       401.52 o                         
  11  13   1      29512.03      29587.90       989.38 o                         
  13  13   1         75.44        195.57       100.68 o                         
  15  13   1         96.16        364.20       173.26 o                         
 -14  14   1        499.43        447.32       167.72 o                         
 -12  14   1       1347.12       1139.34       152.94 o                         
 -10  14   1      75746.41      79494.09      3202.72 o                         
  -8  14   1      76124.72      72930.01      3391.85 o                         
  -6  14   1        601.06        551.08        61.01 o                         
  -4  14   1       4459.81       5151.75       119.47 o                         
  -2  14   1      82419.32      89622.18      2531.87 o                         
   0  14   1      56070.87      58523.01       560.74 o                         
   2  14   1      55346.00      53822.30      2008.33 o                         
   4  14   1      61128.16      64362.63      1769.00 o                         
   6  14   1       2526.79       2448.10       110.80 o                         
   8  14   1       6041.06       4912.87       285.91 o                         
  10  14   1      31254.07      31060.79       995.98 o                         
  12  14   1      20379.19      21123.04       666.34 o                         
  14  14   1       2880.88       3128.11       490.28 o                         
 -15  15   1         91.63        320.25       202.96 o                         
 -13  15   1       1573.60       1440.83       695.86 o                         
 -11  15   1       4544.11       3886.29       421.07 o                         
  -9  15   1        355.76        324.20        99.25 o                         
  -7  15   1        305.30        218.87        40.26 o                         
  -5  15   1      57844.82      61859.77      2240.60 o                         
  -3  15   1       1221.04       1106.92       112.53 o                         
  -1  15   1      26956.54      28025.11       476.58 o                         
   1  15   1      76290.93      87539.19       670.22 o                         
   3  15   1      39151.96      40544.17      1321.06 o                         
   5  15   1      11322.15      11813.47       334.90 o                         
   7  15   1       9439.98       8194.45       400.30 o                         
   9  15   1      65224.16      63861.23      2939.54 o                         
  11  15   1         89.80         64.83        67.82 o                         
  13  15   1       6954.47       7373.15       979.79 o                         
  15  15   1       9877.68      10654.10      1169.86 o                         
 -14  16   1       2578.65       2105.11       334.67 o                         
 -12  16   1      17231.84      18129.73       666.16 o                         
 -10  16   1      24783.88      24637.54      1125.47 o                         
  -8  16   1      13617.59      11944.01       764.95 o                         
  -6  16   1      65584.75      60532.21      2654.38 o                         
  -4  16   1      17623.48      18387.23       549.42 o                         
  -2  16   1       7922.24       7660.03       342.68 o                         
   0  16   1     100804.03     107236.01      1094.11 o                         
   2  16   1     169916.69     168506.14      7277.15 o                         
   4  16   1       6752.13       7711.06       219.41 o                         
   6  16   1        124.19         93.47        29.29 o                         
   8  16   1      76914.90      74756.65      3832.55 o                         
  10  16   1      44077.80      42622.40      1780.51 o                         
  12  16   1       4031.93       3547.66       576.63 o                         
  14  16   1       4860.28       4184.88       656.42 o                         
 -15  17   1       1677.72       1891.84       318.40 o                         
 -13  17   1       6638.94       7275.80       623.19 o                         
 -11  17   1       1581.34       1384.73       278.91 o                         
  -9  17   1        237.90        111.74        85.83 o                         
  -7  17   1      21821.89      18504.56       732.48 o                         
  -5  17   1       4332.92       3899.17       156.48 o                         
  -3  17   1      85147.20      80727.17      3178.52 o                         
  -1  17   1       9715.99       9301.68       224.05 o                         
   1  17   1      36059.26      34460.31       629.69 o                         
   3  17   1      33364.14      33799.57       834.32 o                         
   5  17   1      17394.67      17057.16       388.92 o                         
   7  17   1        423.50        271.53        53.01 o                         
   9  17   1       2103.03       1912.00       211.45 o                         
  11  17   1         41.44         22.76       100.36 o                         
  13  17   1        250.77        349.84       142.94 o                         
  15  17   1         85.49        116.76       160.66 o                         
 -14  18   1       3905.31       2908.63       405.78 o                         
 -12  18   1       2184.82       2608.27       494.41 o                         
 -10  18   1      12412.24      12333.27       796.39 o                         
  -8  18   1      18953.61      17450.08       861.79 o                         
  -6  18   1       9988.49       8671.07       325.17 o                         
  -4  18   1      10233.73       9266.59       271.70 o                         
  -2  18   1      61221.18      58358.62      3019.97 o                         
   0  18   1      33366.69      36000.75       671.73 o                         
   2  18   1      30110.72      29994.07      1524.89 o                         
   4  18   1      61416.80      62758.18      2052.97 o                         
   6  18   1      58770.34      60937.23      2200.71 o                         
   8  18   1      13980.47      12295.39      1021.24 o                         
  10  18   1       4166.87       3663.55       396.91 o                         
  12  18   1      10286.87       9318.94       644.84 o                         
  14  18   1       8223.78       8734.73       626.17 o                         
 -13  19   1        113.08         91.87       140.80 o                         
 -11  19   1       4086.78       3602.66       609.08 o                         
  -9  19   1        188.78        113.83        66.91 o                         
  -7  19   1      14717.28      15418.45       390.22 o                         
  -5  19   1      15718.13      15934.84       591.58 o                         
  -3  19   1      22447.04      20948.08       882.96 o                         
  -1  19   1       6172.13       5359.78       257.88 o                         
   1  19   1      19816.11      19884.79       454.79 o                         
   3  19   1      24378.85      22280.04       919.50 o                         
   5  19   1        992.08        955.43        90.53 o                         
   7  19   1       2200.32       1836.50       186.33 o                         
   9  19   1       2016.38       2039.78       323.78 o                         
  11  19   1         31.35        268.54       170.54 o                         
  13  19   1        297.91        325.44       220.60 o                         
 -14  20   1      18341.66      19139.72      1035.90 o                         
 -12  20   1       3471.96       3520.35       655.44 o                         
 -10  20   1        351.96        279.82       130.24 o                         
  -8  20   1      21414.28      24253.33       818.54 o                         
  -6  20   1      53334.52      59680.55      1949.68 o                         
  -4  20   1      23377.62      21801.62       971.38 o                         
  -2  20   1      27361.27      26571.46      1076.03 o                         
   0  20   1      37609.86      39387.82       755.23 o                         
   2  20   1       1987.71       1681.19       108.39 o                         
   4  20   1      19368.51      17585.71       591.49 o                         
   6  20   1     114053.75     120957.55      2606.03 o                         
   8  20   1      29000.39      31542.61      1539.06 o                         
  10  20   1       1415.33       1860.63       307.73 o                         
  12  20   1       8634.16       8783.27       842.77 o                         
  14  20   1       9471.66       8343.24       940.58 o                         
 -13  21   1         87.97        129.21       278.03 o                         
 -11  21   1       4727.44       4650.67       597.04 o                         
  -9  21   1        182.15        497.66       266.63 o                         
  -7  21   1       4299.21       4796.36       144.44 o                         
  -5  21   1       4899.96       5639.40       181.40 o                         
  -3  21   1       3318.93       3246.32       137.96 o                         
  -1  21   1       5203.12       5187.74       291.73 o                         
   1  21   1         12.10        100.50        42.13 o                         
   3  21   1      12000.96      11678.20       481.34 o                         
   5  21   1      32737.92      33778.34       777.31 o                         
   7  21   1       1450.86       1184.74       143.75 o                         
   9  21   1       4675.68       4362.03       678.01 o                         
  11  21   1       2817.07       2834.57       466.94 o                         
  13  21   1       2350.62       2474.45       515.08 o                         
 -12  22   1      25641.72      26222.83      1703.75 o                         
 -10  22   1        330.14        565.29       163.45 o                         
  -8  22   1      15363.50      14648.43       582.21 o                         
  -6  22   1      50351.96      56947.77      1168.53 o                         
  -4  22   1      55458.21      57616.31      1226.72 o                         
  -2  22   1      11832.74      10526.08       478.00 o                         
   0  22   1      47877.00      49939.41      1038.97 o                         
   2  22   1      12026.58      10724.17       599.19 o                         
   4  22   1      15169.63      14929.58       329.38 o                         
   6  22   1      66160.17      67206.11      2165.47 o                         
   8  22   1      10899.43      10513.22      1122.80 o                         
  10  22   1       2278.84       2581.19       393.83 o                         
  12  22   1       3842.56       4053.85       631.54 o                         
 -13  23   1       9297.01       8944.71      1101.34 o                         
 -11  23   1         11.12         14.32       259.86 o                         
  -9  23   1       8721.85       8487.36       414.22 o                         
  -7  23   1       8807.79      10188.22       290.21 o                         
  -5  23   1      46415.27      47048.89      1257.02 o                         
  -3  23   1       1180.71       1160.94       139.10 o                         
  -1  23   1       3410.61       3033.57       168.42 o                         
   1  23   1       3579.08       3500.77       276.46 o                         
   3  23   1      18290.26      17018.45       417.92 o                         
   5  23   1       3118.37       2773.98       207.66 o                         
   7  23   1      23818.14      24825.71      1314.08 o                         
   9  23   1       3049.22       3255.16       506.60 o                         
  11  23   1        994.31       1800.54       238.83 o                         
  13  23   1        379.50        663.85       766.79 o                         
 -12  24   1       1244.10       1589.04       266.95 o                         
 -10  24   1      12121.55      11421.25       579.48 o                         
  -8  24   1      23858.64      24299.81      1104.98 o                         
  -6  24   1       4296.49       4075.28       299.90 o                         
  -4  24   1       1519.80       1702.53       169.89 o                         
  -2  24   1      69194.86      72040.02      1660.22 o                         
   0  24   1      26292.39      28372.07       725.77 o                         
   2  24   1       2407.23       2461.06       231.78 o                         
   4  24   1      21778.71      21041.72       627.47 o                         
   6  24   1      51182.69      52134.21      1233.00 o                         
   8  24   1        141.60        135.55       146.12 o                         
  10  24   1        558.50        944.27       189.62 o                         
  12  24   1      42446.23      44525.47      3385.39 o                         
 -11  25   1       1484.94       1553.45       724.37 o                         
  -9  25   1       3616.05       3256.01       391.42 o                         
  -7  25   1        609.81        894.75       157.60 o                         
  -5  25   1       1542.41       1825.38       136.95 o                         
  -3  25   1      24133.72      23749.32       630.26 o                         
  -1  25   1      13541.20      13758.53       399.94 o                         
   1  25   1       2477.03       2523.23       276.35 o                         
   3  25   1       2331.74       1828.42       177.82 o                         
   5  25   1      29930.66      30239.34      1408.92 o                         
   7  25   1       1714.18       2163.53       380.15 o                         
   9  25   1       2475.55       2599.21       589.82 o                         
  11  25   1       1629.43       1290.13       404.07 o                         
 -12  26   1      12241.39      12723.56       570.55 o                         
 -10  26   1        660.49        584.42       281.42 o                         
  -8  26   1      13808.90      14107.65       583.59 o                         
  -6  26   1      39073.23      39934.23      1126.58 o                         
  -4  26   1       2414.66       1903.41       169.46 o                         
  -2  26   1       5697.89       5847.97       176.73 o                         
   0  26   1      76622.12      81175.97      1520.11 o                         
   2  26   1      19171.92      19240.22       593.46 o                         
   4  26   1         42.28         44.11       119.00 o                         
   6  26   1       2261.05       2013.86       350.58 o                         
   8  26   1      16935.28      15269.42       572.74 o                         
  10  26   1       7727.55       8507.00       958.09 o                         
  12  26   1       4947.23       5343.67       752.73 o                         
 -11  27   1       6246.78       5630.37       570.13 o                         
  -9  27   1       2299.97       2044.36       389.37 o                         
  -7  27   1       2516.93       2436.13       300.82 o                         
  -5  27   1      10280.51      10506.05       349.70 o                         
  -3  27   1       1644.84       1669.13       146.18 o                         
  -1  27   1       1057.91       1313.98       137.24 o                         
   1  27   1      17088.60      17940.73       572.93 o                         
   3  27   1      11860.20      11855.49       651.71 o                         
   5  27   1        315.76        221.85        94.75 o                         
   7  27   1       1449.08       1355.58       204.73 o                         
   9  27   1       8784.27      11009.62       956.96 o                         
  11  27   1       4312.75       4097.00       515.26 o                         
 -10  28   1       3579.69       3826.75       451.28 o                         
  -8  28   1      17029.61      15791.29       777.85 o                         
  -6  28   1       4067.86       3362.90       345.94 o                         
  -4  28   1       3651.82       4011.03       335.66 o                         
  -2  28   1      15490.30      14982.18       325.95 o                         
   0  28   1      39480.09      41403.54       854.15 o                         
   2  28   1       2449.57       2657.97       361.15 o                         
   4  28   1       3201.92       3585.49       377.55 o                         
   6  28   1      16986.89      16087.06       706.66 o                         
   8  28   1       1050.96        672.04       223.93 o                         
  10  28   1       1360.49       1604.61       201.12 o                         
  -9  29   1      14196.70      15036.19       671.01 o                         
  -7  29   1        745.83        402.35       219.32 o                         
  -5  29   1       3719.97       3317.95       343.66 o                         
  -3  29   1       6888.52       7451.57       280.62 o                         
  -1  29   1       3863.06       3893.96       373.66 o                         
   1  29   1      17252.83      17801.37       589.92 o                         
   3  29   1      18266.90      20137.08       674.05 o                         
   5  29   1        340.93        412.38       113.61 o                         
   7  29   1        531.21       1057.54       301.09 o                         
   9  29   1       8411.41       7798.28      1164.18 o                         
 -10  30   1         33.18       -120.19       195.62 o                         
  -8  30   1       8621.95       9235.39       494.01 o                         
  -6  30   1       8929.60       8860.55       382.15 o                         
  -4  30   1        123.33         30.15       118.38 o                         
  -2  30   1       7693.98       7773.86       351.20 o                         
   0  30   1      13095.31      12653.04       317.57 o                         
   2  30   1         78.40       -127.60       179.03 o                         
   4  30   1       3643.37       3551.00       483.39 o                         
   6  30   1      13591.68      12369.03       726.62 o                         
   8  30   1        978.62       1428.46       263.32 o                         
  -9  31   1      14041.35      15000.81       520.67 o                         
  -7  31   1        742.28        561.80       137.05 o                         
  -5  31   1        842.47        888.36       139.87 o                         
  -3  31   1      18098.34      20471.99       954.41 o                         
  -1  31   1       4859.61       5663.76       402.21 o                         
   1  31   1       9605.31       9729.38       366.59 o                         
   3  31   1      16654.35      18598.21       600.61 o                         
   5  31   1       2919.80       3391.61       425.74 o                         
   7  31   1         90.38        -44.15       143.92 o                         
   9  31   1      12025.07      11081.99       755.43 o                         
  -8  32   1         90.93        157.64        88.87 o                         
  -6  32   1       8130.95       9689.40       881.97 o                         
  -4  32   1       8218.12       9167.23       535.06 o                         
  -2  32   1        232.13        146.74       119.69 o                         
   0  32   1       2620.78       1846.78       269.42 o                         
   2  32   1       3902.82       3744.26       380.08 o                         
   4  32   1        518.65        422.65       107.14 o                         
   6  32   1       7647.65       7535.05       691.64 o                         
   8  32   1       3133.33       2597.96       576.62 o                         
  -7  33   1       4222.88       3472.44       597.83 o                         
  -5  33   1      23697.39      24884.21      1186.24 o                         
  -3  33   1      11107.36      12349.46       419.00 o                         
  -1  33   1       1241.70       1807.58       247.38 o                         
   1  33   1      21635.69      22171.69      1095.14 o                         
   3  33   1      19122.04      19604.42       814.77 o                         
   5  33   1         73.19        196.67       147.81 o                         
   7  33   1       7111.87       5732.85       554.46 o                         
  -6  34   1         50.72        333.65       194.47 o                         
  -4  34   1       2772.76       2075.66       220.93 o                         
  -2  34   1      10352.02      10372.21      1010.84 o                         
   0  34   1        657.66        554.51       162.76 o                         
   2  34   1       2234.84       2536.69       400.58 o                         
   4  34   1      10991.92      10995.99       399.87 o                         
   6  34   1       2311.89       1885.90       276.32 o                         
  -5  35   1       7619.36       7169.14      1052.41 o                         
  -3  35   1      24331.92      24709.37      1169.01 o                         
  -1  35   1       6177.90       6004.07       662.42 o                         
   1  35   1         77.16        141.09       122.96 o                         
   3  35   1      18774.08      18832.16       957.82 o                         
   5  35   1      12156.83      11455.79       511.36 o                         
  -2  36   1       2268.75       2153.10       244.87 o                         
   0  36   1         34.48        109.25       190.87 o                         
   2  36   1       5521.71       4673.05       600.35 o                         
 -16   0   2       1683.44       1766.86       351.63 o                         
 -14   0   2      10649.44      11570.52       683.47 o                         
 -12   0   2      30709.96      30729.55       813.32 o                         
 -10   0   2      31288.46      30562.93      1191.78 o                         
  -8   0   2      96753.41      96665.31      2334.00 o                         
  -6   0   2      31065.64      32508.02       654.47 o                         
  -4   0   2      39888.73      37511.90      2184.57 o                         
  -2   0   2     165869.59     174420.08      5148.94 o                         
   4   0   2       2959.84       2392.24       111.00 o                         
   6   0   2      36694.01      39874.79       666.88 o                         
   8   0   2        584.79        787.49       158.22 o                         
  10   0   2      66753.95      68928.62      1343.78 o                         
  12   0   2      36624.46      39643.75      1118.36 o                         
  14   0   2        153.07        113.42       146.72 o                         
  16   0   2       3584.92       3482.57       534.83 o                         
 -17   1   2       2256.84       2785.60       270.96 o                         
 -15   1   2       1050.97        872.15       113.02 o                         
 -13   1   2          4.52         17.60       129.72 o                         
 -11   1   2      12155.35      11606.22       404.82 o                         
  -9   1   2       1144.34       1167.27       133.19 o                         
  -7   1   2      46224.59      51519.79       741.43 o                         
  -5   1   2      34370.05      34853.11       969.19 o                         
  -3   1   2      20293.01      19998.42       584.99 o                         
   3   1   2     109766.59     108294.41      3268.76 o                         
   5   1   2       5221.60       3937.21        92.60 o                         
   7   1   2      48108.87      48541.36      1336.88 o                         
   9   1   2      32194.23      32191.82       653.97 o                         
  11   1   2       4197.66       3660.87       334.19 o                         
  13   1   2       4798.22       4573.42       366.65 o                         
  15   1   2        646.42        325.82        93.39 o                         
  17   1   2         69.62        113.49        98.29 o                         
 -16   2   2      11829.42      11894.39       345.20 o                         
 -14   2   2      23479.12      25636.37      1290.59 o                         
 -12   2   2        372.93        484.18       101.21 o                         
 -10   2   2       3032.35       2888.80       245.15 o                         
  -8   2   2     195291.39     197935.81      3790.00 o                         
  -6   2   2      24860.47      22503.35       558.50 o                         
  -4   2   2      62107.53      60564.67      1562.89 o                         
  -2   2   2      89271.70      93245.13      3134.25 o                         
   2   2   2        512.06        567.38        41.69 o                         
   4   2   2     127194.39     129137.83      3495.49 o                         
   6   2   2     223581.77     238820.84      3511.47 o                         
   8   2   2      17366.77      17903.54       441.35 o                         
  10   2   2       1381.69       1132.32       120.97 o                         
  12   2   2      74633.72      79592.14      1357.57 o                         
  14   2   2      19355.59      19024.44       662.45 o                         
  16   2   2        137.36        301.24       162.95 o                         
 -17   3   2        481.89        631.18       128.88 o                         
 -15   3   2        855.90        826.21       167.40 o                         
 -13   3   2        282.51        294.51        95.94 o                         
 -11   3   2       2883.65       2148.61       180.72 o                         
  -9   3   2      19886.23      17277.82       532.83 o                         
  -7   3   2        570.15        938.74        66.67 o                         
  -5   3   2       5114.02       4940.29        77.70 o                         
  -3   3   2      24598.09      25514.63       452.26 o                         
  -1   3   2      31793.52      31902.22       915.75 o                         
   1   3   2      74340.52      74695.23      4554.77 o                         
   3   3   2      14896.68      14581.95       274.01 o                         
   5   3   2      32170.38      29352.83       807.00 o                         
   7   3   2       1814.33       1489.69        93.76 o                         
   9   3   2      13165.26      13078.20       338.36 o                         
  11   3   2       3852.03       3825.57       370.02 o                         
  13   3   2       1085.68       1412.53       141.69 o                         
  15   3   2       1294.73       1089.13       144.24 o                         
 -16   4   2       3543.50       3158.27       357.39 o                         
 -14   4   2      21454.78      22546.20       685.76 o                         
 -12   4   2      22777.11      22992.96       797.11 o                         
 -10   4   2       8235.55       7880.46       287.25 o                         
  -8   4   2      14174.71      14235.31       364.55 o                         
  -6   4   2      45570.33      44892.96       991.77 o                         
  -4   4   2     116655.05     115088.77      1930.50 o                         
  -2   4   2     279634.62     284125.53      8032.47 o                         
   0   4   2     138004.16     153548.69      4496.58 o                         
   2   4   2       7962.81       7650.84       163.08 o                         
   4   4   2      59305.60      57952.06      1089.24 o                         
   6   4   2     101437.25     103577.88      1710.31 o                         
   8   4   2      24040.30      23853.73       540.49 o                         
  10   4   2      27371.22      27253.16       674.03 o                         
  12   4   2      25797.94      25836.26       729.98 o                         
  14   4   2       4533.96       4925.09       342.93 o                         
  16   4   2       3571.33       3167.57       291.85 o                         
 -17   5   2       3701.15       3320.15       353.52 o                         
 -15   5   2         37.00        185.21       100.33 o                         
 -13   5   2        621.62        744.61       114.66 o                         
 -11   5   2       8426.07       8432.57       308.76 o                         
  -9   5   2       2305.78       2433.51       218.60 o                         
  -7   5   2        107.27        114.01        54.25 o                         
  -5   5   2       9468.71       8522.96       194.08 o                         
  -3   5   2       8420.59       9025.46       193.93 o                         
  -1   5   2        704.60       1061.46        41.61 o                         
   1   5   2     132295.16     140631.41      3203.13 o                         
   3   5   2      60560.40      62744.67      1328.14 o                         
   5   5   2        209.47        248.12        30.17 o                         
   7   5   2       6744.76       7159.13       131.73 o                         
   9   5   2      43418.01      42969.90      1003.81 o                         
  11   5   2       5071.55       4831.74       386.77 o                         
  13   5   2        526.24        480.38        78.57 o                         
  15   5   2       1567.01       1682.02       116.90 o                         
 -16   6   2       2001.71       2213.72       264.91 o                         
 -14   6   2      14333.63      15018.51      1125.09 o                         
 -12   6   2      11280.29      10551.38       393.85 o                         
 -10   6   2       5605.37       5892.47       213.74 o                         
  -8   6   2        266.38        191.85        68.26 o                         
  -6   6   2      59992.39      59924.93      1201.39 o                         
  -4   6   2     285004.09     298322.97     13483.87 o                         
  -2   6   2     256247.02     256370.66      9670.05 o                         
   0   6   2      23755.36      28290.38       387.39 o                         
   2   6   2        660.07        730.32        29.05 o                         
   4   6   2      35694.11      33343.48       643.16 o                         
   6   6   2      63803.97      59845.72      1278.14 o                         
   8   6   2      29209.16      30141.96       709.48 o                         
  10   6   2      24387.67      25226.88       582.15 o                         
  12   6   2       7459.85       7306.99       313.72 o                         
  14   6   2       8936.76       8776.39       266.67 o                         
  16   6   2       7898.77       7133.40       469.20 o                         
 -15   7   2        476.04        522.68       113.69 o                         
 -13   7   2        449.59        620.39       105.43 o                         
 -11   7   2      32631.21      33447.92      1090.07 o                         
  -9   7   2        993.64       1049.06       115.69 o                         
  -7   7   2       5922.33       4866.19       140.85 o                         
  -5   7   2     113910.26     113933.95      3868.90 o                         
  -3   7   2     146603.86     141412.48      2924.61 o                         
  -1   7   2      45656.14      49412.91      1838.92 o                         
   1   7   2       9526.02      10931.33       130.65 o                         
   3   7   2      78880.33      79012.51      1894.09 o                         
   5   7   2        229.73        150.27        26.69 o                         
   7   7   2       6924.89       6606.51       181.06 o                         
   9   7   2      67749.48      67567.90      1446.87 o                         
  11   7   2       2252.26       1942.34       150.06 o                         
  13   7   2        859.12       1109.35       157.06 o                         
  15   7   2      13374.47      13993.34       430.09 o                         
 -16   8   2       4110.42       3644.23       462.87 o                         
 -14   8   2      27309.40      28961.68      1508.35 o                         
 -12   8   2       9602.35       9251.07       386.25 o                         
 -10   8   2       5561.13       5532.24       309.18 o                         
  -8   8   2      72785.07      74753.95      2616.27 o                         
  -6   8   2      27908.30      27000.87       626.35 o                         
  -4   8   2      10738.02      10677.87       290.34 o                         
  -2   8   2     115064.84     112750.80      5395.91 o                         
   0   8   2     158391.88     179070.12      1462.95 o                         
   2   8   2      11808.71      12319.31       207.81 o                         
   4   8   2      21580.77      20046.99       562.98 o                         
   6   8   2     147106.86     148510.67      2503.20 o                         
   8   8   2      23669.50      23755.71       470.63 o                         
  10   8   2       2709.56       2326.25       195.20 o                         
  12   8   2       8323.17       8753.68       500.05 o                         
  14   8   2      13555.04      13746.54       451.66 o                         
  16   8   2        233.51        172.56       130.61 o                         
 -15   9   2       9397.44       9184.71       699.66 o                         
 -13   9   2      10256.28       9589.66       307.95 o                         
 -11   9   2       2377.98       2450.87       225.78 o                         
  -9   9   2       4711.67       5124.99       278.17 o                         
  -7   9   2      14735.19      17990.52       941.08 o                         
  -5   9   2      60311.06      58789.18      1481.52 o                         
  -3   9   2     156115.45     149652.16      5765.21 o                         
  -1   9   2       4481.43       3658.09       187.50 o                         
   1   9   2       4973.82       5403.29        80.67 o                         
   3   9   2      14087.79      14151.76       388.84 o                         
   5   9   2      17319.11      15564.53       378.64 o                         
   7   9   2     105545.75     108463.12      1758.83 o                         
   9   9   2       5619.75       5368.31       204.57 o                         
  11   9   2       2626.84       2946.75       216.73 o                         
  13   9   2      10249.11      10019.56       378.37 o                         
  15   9   2      14992.61      13874.83      1180.99 o                         
 -16  10   2        837.12        886.70       436.56 o                         
 -14  10   2       2209.74       2035.12       185.51 o                         
 -12  10   2      33036.36      32420.29      1396.90 o                         
 -10  10   2      21895.14      20043.60       998.18 o                         
  -8  10   2       2870.62       2831.62       241.94 o                         
  -6  10   2      11089.10       9818.10       389.43 o                         
  -4  10   2     119001.06     129771.38      5370.43 o                         
  -2  10   2       7078.63       7303.38       240.63 o                         
   0  10   2      19171.90      19317.84       326.49 o                         
   2  10   2     225776.70     234600.73      5085.50 o                         
   4  10   2      62879.40      67879.37      2200.37 o                         
   6  10   2      17164.36      16221.44       380.78 o                         
   8  10   2       5570.29       4825.58       142.02 o                         
  10  10   2      38096.37      39497.48      1047.31 o                         
  12  10   2      11291.04      11649.96       422.46 o                         
  14  10   2        182.39        126.68        79.92 o                         
  16  10   2      15441.39      15305.25      1484.21 o                         
 -15  11   2        392.74        344.98       101.75 o                         
 -13  11   2       1488.12       1449.76       146.81 o                         
 -11  11   2      83554.35      87155.47      3796.53 o                         
  -9  11   2       1238.09       1213.83       141.57 o                         
  -7  11   2      13161.66      13047.82       559.02 o                         
  -5  11   2     230548.31     240812.25      8240.09 o                         
  -3  11   2     170402.61     167489.16      6615.26 o                         
  -1  11   2       1382.20       1623.98        78.21 o                         
   1  11   2      19840.26      18935.03       272.10 o                         
   3  11   2     104987.23      97373.69      2950.21 o                         
   5  11   2       1895.38       1799.21        93.32 o                         
   7  11   2        183.70        229.02        32.37 o                         
   9  11   2      96309.55     103236.04      3290.92 o                         
  11  11   2      12275.74      11699.00       428.79 o                         
  13  11   2        598.59        667.15       103.65 o                         
  15  11   2      14563.41      14697.79       911.24 o                         
 -16  12   2       4760.97       5016.68       927.51 o                         
 -14  12   2       3785.05       3293.46       341.58 o                         
 -12  12   2        170.93        224.10        83.58 o                         
 -10  12   2      27686.96      26880.33      1001.13 o                         
  -8  12   2      33968.45      33195.28      1274.55 o                         
  -6  12   2      10035.10       9050.64       373.82 o                         
  -4  12   2      38871.85      34088.67      2770.28 o                         
  -2  12   2       6728.97       8086.06       265.15 o                         
   0  12   2      71122.54      72079.48       716.14 o                         
   2  12   2      84532.15      87217.87      2415.84 o                         
   4  12   2       2401.69       2967.81        82.92 o                         
   6  12   2       9097.89       9134.35       803.77 o                         
   8  12   2      13262.30      11647.18       396.03 o                         
  10  12   2       7227.65       6445.38       245.31 o                         
  12  12   2        537.52        697.68        77.78 o                         
  14  12   2      10821.16      10539.80       520.38 o                         
  16  12   2        552.94        437.44       223.62 o                         
 -15  13   2       2885.68       2873.60       417.65 o                         
 -13  13   2       6875.25       5952.03       405.14 o                         
 -11  13   2      16170.45      15468.09       940.80 o                         
  -9  13   2      53759.18      53976.00      2295.28 o                         
  -7  13   2      17438.17      16382.57       805.58 o                         
  -5  13   2      12497.72      11887.43       432.42 o                         
  -3  13   2      16437.46      17501.54       732.07 o                         
  -1  13   2      18130.81      17888.48       593.61 o                         
   1  13   2     128035.27     134191.94      1374.24 o                         
   3  13   2     137462.00     145031.84      4227.53 o                         
   5  13   2       1806.41       2017.55       129.01 o                         
   7  13   2      18703.46      18101.35       591.64 o                         
   9  13   2      17765.41      17082.73       697.12 o                         
  11  13   2       5188.13       5536.05       229.94 o                         
  13  13   2      11186.29      11141.56       684.17 o                         
  15  13   2       6328.51       5749.35       624.21 o                         
 -14  14   2        699.80       1142.73       229.21 o                         
 -12  14   2       5753.52       5387.27       347.68 o                         
 -10  14   2       8198.38       8318.19       266.47 o                         
  -8  14   2        261.10        232.75        60.78 o                         
  -6  14   2      10510.96       8669.59       381.03 o                         
  -4  14   2      27432.00      26729.84       928.64 o                         
  -2  14   2       6710.19       6351.90       273.93 o                         
   0  14   2        439.06        599.14        52.68 o                         
   2  14   2      89964.73      90053.37      3350.70 o                         
   4  14   2       3877.48       4547.42       167.78 o                         
   6  14   2      19544.67      17374.23       552.21 o                         
   8  14   2      12261.31      11564.46       347.81 o                         
  10  14   2      17819.91      16955.57       688.13 o                         
  12  14   2       1003.90        830.14       181.74 o                         
  14  14   2        254.60        139.04       141.68 o                         
 -15  15   2       3874.55       3429.19       599.91 o                         
 -13  15   2       1693.40       1828.42       168.67 o                         
 -11  15   2      11048.09      11259.76       615.03 o                         
  -9  15   2      28280.12      28892.06      1025.12 o                         
  -7  15   2      21929.60      19517.44       809.19 o                         
  -5  15   2      17715.84      17907.50       833.22 o                         
  -3  15   2       7955.31       7973.98       704.62 o                         
  -1  15   2      27863.07      27155.88      1101.11 o                         
   1  15   2     153237.19     162585.59      2218.34 o                         
   3  15   2      91442.45      93099.28      2589.09 o                         
   5  15   2       6105.80       6394.81       261.52 o                         
   7  15   2       7283.41       6048.82       275.43 o                         
   9  15   2      47131.16      43069.26      1574.04 o                         
  11  15   2      29323.75      28935.49      1381.10 o                         
  13  15   2       8990.61       9698.03       857.06 o                         
  15  15   2       5873.72       4789.28       761.58 o                         
 -14  16   2        396.79        469.96       111.20 o                         
 -12  16   2      10011.97      10590.56       792.77 o                         
 -10  16   2       4286.09       3300.74       501.46 o                         
  -8  16   2      23219.19      20949.08      1373.06 o                         
  -6  16   2       5163.83       4844.64       192.20 o                         
  -4  16   2     127915.02     130908.80      4924.64 o                         
  -2  16   2       1711.71       1946.84        97.10 o                         
   0  16   2      64975.13      68116.51      1163.16 o                         
   2  16   2      38789.52      38321.43      1757.45 o                         
   4  16   2        611.85        579.98        51.45 o                         
   6  16   2      12607.83      12546.07       374.53 o                         
   8  16   2      21863.54      21620.45      1733.25 o                         
  10  16   2      12796.16      12761.35       394.40 o                         
  12  16   2       9045.02      10238.65       685.28 o                         
  14  16   2        589.56        617.32       232.88 o                         
 -15  17   2       4404.76       3602.83       491.30 o                         
 -13  17   2       2232.72       2216.62       344.11 o                         
 -11  17   2      25239.40      25564.10      1519.82 o                         
  -9  17   2      45084.30      43550.47      2238.71 o                         
  -7  17   2      21740.78      19283.14      1434.78 o                         
  -5  17   2      36929.82      35998.71      1300.89 o                         
  -3  17   2      21526.20      20265.22       745.48 o                         
  -1  17   2        509.81        578.61        45.86 o                         
   1  17   2      49436.81      50449.39       798.55 o                         
   3  17   2      98860.80      99212.31      3318.11 o                         
   5  17   2      21923.38      23034.52       716.26 o                         
   7  17   2       1401.09       1385.00       189.70 o                         
   9  17   2      32041.70      30736.29      1902.18 o                         
  11  17   2      10739.95      10175.22       676.18 o                         
  13  17   2       2280.11       2512.49       337.46 o                         
  15  17   2       4754.87       5198.39       761.82 o                         
 -14  18   2        507.13        565.47       162.09 o                         
 -12  18   2       1244.20       1122.38       381.67 o                         
 -10  18   2        289.52        -98.10        99.64 o                         
  -8  18   2         44.20        107.69        59.56 o                         
  -6  18   2       5019.81       4725.84       555.78 o                         
  -4  18   2       9864.77       8891.61       385.46 o                         
  -2  18   2        248.38        243.13        72.16 o                         
   0  18   2       3764.57       3213.03        87.69 o                         
   2  18   2       7905.25       7281.09       315.05 o                         
   4  18   2         36.06        129.66        29.85 o                         
   6  18   2      12475.42      11573.62       452.94 o                         
   8  18   2        853.93        993.16       134.02 o                         
  10  18   2      10882.29       8947.11       771.48 o                         
  12  18   2       3952.81       3472.86       468.58 o                         
  14  18   2       9776.82       8272.31       690.69 o                         
 -13  19   2      12021.57      12707.64       762.63 o                         
 -11  19   2        195.73        195.05       153.80 o                         
  -9  19   2       9106.68       8629.94       663.77 o                         
  -7  19   2      63396.48      66149.09      1875.78 o                         
  -5  19   2       9190.68       8503.36       401.44 o                         
  -3  19   2      27764.54      27258.66      1139.79 o                         
  -1  19   2     117374.27     124756.38      3086.02 o                         
   1  19   2       9855.31      10191.80       218.47 o                         
   3  19   2      12164.35      11510.52       362.13 o                         
   5  19   2      61690.69      60716.73      1303.59 o                         
   7  19   2      76235.32      82044.35      2006.85 o                         
   9  19   2        773.10        752.02       171.49 o                         
  11  19   2       4138.73       3874.66       500.18 o                         
  13  19   2      18504.68      17844.78      1206.05 o                         
 -14  20   2       5200.65       5041.69       559.81 o                         
 -12  20   2       4174.85       4330.60       606.38 o                         
 -10  20   2       5434.86       4919.43       578.49 o                         
  -8  20   2      32867.63      34085.90      1110.75 o                         
  -6  20   2       5407.38       5467.54       240.29 o                         
  -4  20   2      79851.84      83716.39      2467.75 o                         
  -2  20   2       8573.94       8183.69       300.65 o                         
   0  20   2      75283.20      78363.03      1138.77 o                         
   2  20   2      58034.73      45315.76      5870.89 o                         
   4  20   2      10614.20      10186.10       274.08 o                         
   6  20   2      30622.01      31861.93      1092.36 o                         
   8  20   2       1426.84       1661.20       304.01 o                         
  10  20   2       6968.25       6255.33       593.65 o                         
  12  20   2       8866.04       8532.59      1167.03 o                         
  14  20   2        348.18        622.07       146.48 o                         
 -13  21   2      19337.90      19088.04      1321.87 o                         
 -11  21   2      13855.65      13665.64       932.44 o                         
  -9  21   2       2138.57       1855.18       211.43 o                         
  -7  21   2       3894.04       4720.03       277.48 o                         
  -5  21   2      68115.48      70336.66      1290.57 o                         
  -3  21   2      79643.19      79977.62      2788.71 o                         
  -1  21   2      21400.87      21769.36       650.73 o                         
   1  21   2        426.96        347.23        43.94 o                         
   3  21   2      32379.86      30151.63       852.39 o                         
   5  21   2      26309.46      25048.57       832.11 o                         
   7  21   2      13306.68      13907.76       693.33 o                         
   9  21   2      15505.32      20593.37      3054.38 o                         
  11  21   2      10753.96      11442.55      1137.91 o                         
  13  21   2       2522.49       2372.29       348.68 o                         
 -12  22   2       3189.51       2676.84       347.08 o                         
 -10  22   2        317.05        381.45       175.08 o                         
  -8  22   2        148.64        137.54        81.88 o                         
  -6  22   2        741.62        837.12        91.45 o                         
  -4  22   2      11758.34      11128.47       282.50 o                         
  -2  22   2      10098.08       8868.31       501.11 o                         
   0  22   2       8254.08       8226.28       258.83 o                         
   2  22   2         40.51        105.17        55.51 o                         
   4  22   2        747.83        605.03        70.52 o                         
   6  22   2       5073.35       6051.28       850.95 o                         
   8  22   2       1020.61       1117.47       288.15 o                         
  10  22   2       3511.97       3112.17       557.28 o                         
  12  22   2        162.14         24.92       234.32 o                         
 -13  23   2       8389.02       8440.98       836.04 o                         
 -11  23   2       1140.19       1309.29       341.74 o                         
  -9  23   2      12069.03      10573.36       848.52 o                         
  -7  23   2      29745.42      31620.40       672.35 o                         
  -5  23   2        243.65        332.93        81.75 o                         
  -3  23   2      19018.95      19044.56       427.76 o                         
  -1  23   2     131493.78     138269.53      3630.49 o                         
   1  23   2       6354.92       6499.82       226.85 o                         
   3  23   2        696.72        665.96        82.89 o                         
   5  23   2      57743.65      57544.96      2582.94 o                         
   7  23   2      50409.68      51483.50      2109.28 o                         
   9  23   2       1740.43       1014.62       321.96 o                         
  11  23   2       7880.45       9055.85       510.38 o                         
  13  23   2      16994.81      14971.06      1216.05 o                         
 -12  24   2        656.71        547.15       131.13 o                         
 -10  24   2         69.36        405.51       157.88 o                         
  -8  24   2         22.25         28.15       147.38 o                         
  -6  24   2       7007.78       7792.95       191.77 o                         
  -4  24   2      12918.92      12909.99       392.03 o                         
  -2  24   2       5700.35       5668.86       252.97 o                         
   0  24   2       1273.02       1545.47       177.46 o                         
   2  24   2       4412.11       4088.46       238.96 o                         
   4  24   2       5908.98       5235.33       219.83 o                         
   6  24   2      16599.90      15744.55       909.19 o                         
   8  24   2       1290.36       1677.45       321.82 o                         
  10  24   2        109.31        203.41       146.17 o                         
  12  24   2        280.03        575.04       199.35 o                         
 -11  25   2       2516.70       2667.90       287.90 o                         
  -9  25   2      17215.19      16496.98       638.21 o                         
  -7  25   2      29774.92      29378.74      1337.88 o                         
  -5  25   2        857.60        875.70       101.77 o                         
  -3  25   2       2331.59       2470.66       220.53 o                         
  -1  25   2      56348.64      58975.04      1091.43 o                         
   1  25   2      22289.25      22762.33       644.47 o                         
   3  25   2       3878.71       3596.31       145.04 o                         
   5  25   2      27094.05      27280.80       785.12 o                         
   7  25   2       3652.63       3607.38       430.85 o                         
   9  25   2         80.09         42.32       156.95 o                         
  11  25   2      11772.32      13704.53       980.52 o                         
 -12  26   2       3101.29       2609.92       332.12 o                         
 -10  26   2       1526.11       1328.55       258.62 o                         
  -8  26   2       4756.85       5316.50       646.93 o                         
  -6  26   2       4193.27       3878.75       333.34 o                         
  -4  26   2        248.84        225.94       109.34 o                         
  -2  26   2      10278.30      10069.27       308.07 o                         
   0  26   2      10020.58      10403.02       423.11 o                         
   2  26   2       1091.96       1088.45       124.69 o                         
   4  26   2       2378.16       2336.52       297.75 o                         
   6  26   2      18000.38      18211.32       834.88 o                         
   8  26   2        573.29        529.35       197.91 o                         
  10  26   2        618.79        700.95       203.57 o                         
 -11  27   2       5904.95       6028.56       671.62 o                         
  -9  27   2      13689.83      13668.22       747.39 o                         
  -7  27   2      20308.72      18889.87       696.77 o                         
  -5  27   2       1762.03       1402.19       171.02 o                         
  -3  27   2        853.14        914.57       113.55 o                         
  -1  27   2      11643.74      11749.32       551.15 o                         
   1  27   2      25048.87      24838.19       719.04 o                         
   3  27   2      17194.20      17933.21       702.40 o                         
   5  27   2      12516.27      12939.28       433.16 o                         
   7  27   2         75.41         67.20       200.51 o                         
   9  27   2       2849.99       2325.27       335.05 o                         
  11  27   2      12947.63      11841.51       871.60 o                         
 -10  28   2      11491.29      10126.72       854.09 o                         
  -8  28   2         23.70        111.95       153.75 o                         
  -6  28   2       4125.27       3713.07       382.32 o                         
  -4  28   2      23067.86      24277.33      1090.40 o                         
  -2  28   2        765.43        690.21       115.28 o                         
   0  28   2       1151.90       1065.68       127.98 o                         
   2  28   2      42154.76      44837.44      1647.31 o                         
   4  28   2      10016.16      10494.87       252.66 o                         
   6  28   2       5213.12       5061.13       750.88 o                         
   8  28   2       1992.45       2085.61       306.28 o                         
  10  28   2      12777.18      12568.62      1215.02 o                         
  -9  29   2       9260.34       9680.71       765.79 o                         
  -7  29   2      43814.49      41678.37      3613.58 o                         
  -5  29   2       2451.26       2486.57       232.11 o                         
  -3  29   2        201.87        215.66        65.33 o                         
  -1  29   2      51551.28      53044.10      1126.62 o                         
   1  29   2       9189.13       9407.77       685.76 o                         
   3  29   2       5159.29       5075.47       319.40 o                         
   5  29   2      18807.96      19322.40       779.09 o                         
   7  29   2      24959.82      25698.73      1171.50 o                         
   9  29   2        314.22        240.86       187.77 o                         
 -10  30   2      10530.88      10553.79       469.16 o                         
  -8  30   2      15964.03      16520.96       668.42 o                         
  -6  30   2       6498.10       5581.14       658.81 o                         
  -4  30   2        164.46        179.42        84.62 o                         
  -2  30   2       3956.91       3982.29       294.10 o                         
   0  30   2      20415.80      20214.18       756.44 o                         
   2  30   2      15873.37      15869.88       598.58 o                         
   4  30   2       1996.06       1819.97       418.35 o                         
   6  30   2       1114.62       1320.46       265.35 o                         
   8  30   2       6406.59       5201.64       818.78 o                         
  -9  31   2        535.26        355.13       166.21 o                         
  -7  31   2        922.50       1120.27       173.92 o                         
  -5  31   2      17024.80      17939.71       573.00 o                         
  -3  31   2       4618.04       4615.13       494.98 o                         
  -1  31   2       1227.09       1629.07       184.30 o                         
   1  31   2        158.88        -45.18       123.60 o                         
   3  31   2       3689.81       3402.85       435.84 o                         
   5  31   2       8061.12       8943.87       500.64 o                         
   7  31   2        714.91        819.27       240.53 o                         
   9  31   2       5690.78       5279.05       687.01 o                         
  -8  32   2        206.13        228.13       107.89 o                         
  -6  32   2       8642.73       8158.34       593.09 o                         
  -4  32   2      33370.48      34848.10       777.15 o                         
  -2  32   2        104.32        255.03       301.14 o                         
   0  32   2        105.71        172.09       145.86 o                         
   2  32   2      41396.12      45024.28      1411.18 o                         
   4  32   2       9700.64      10162.49       357.52 o                         
   6  32   2        568.12        586.06       167.78 o                         
   8  32   2       9196.58       8452.91       959.41 o                         
  -7  33   2        791.45       1036.53       376.25 o                         
  -5  33   2        638.38        733.72       126.05 o                         
  -3  33   2       2312.45       2866.35       271.84 o                         
  -1  33   2       4299.19       4259.68       571.19 o                         
   1  33   2         53.63        294.36        97.92 o                         
   3  33   2        119.85         65.70       119.38 o                         
   5  33   2       7776.85       6867.34       511.40 o                         
   7  33   2       8822.03       8643.44       857.19 o                         
  -6  34   2       5036.93       5330.12       577.48 o                         
  -4  34   2      28516.70      31329.03      2174.97 o                         
  -2  34   2       2063.81       2299.63       311.46 o                         
   0  34   2       1027.90       1182.02       210.86 o                         
   2  34   2      13085.71      13022.12       518.36 o                         
   4  34   2       6808.83       6197.82       612.28 o                         
   6  34   2       1940.19       1962.86       251.98 o                         
  -5  35   2        712.32        709.53       200.97 o                         
  -3  35   2       1219.32        979.81       209.86 o                         
  -1  35   2        173.02        139.98       110.63 o                         
   1  35   2        198.17        298.38       204.20 o                         
   3  35   2        822.18        498.10       106.32 o                         
   5  35   2        236.40        135.05       184.20 o                         
  -2  36   2       6840.58       6600.61       834.44 o                         
   0  36   2       1919.74       1499.34       272.80 o                         
   2  36   2       6580.15       5049.22       697.82 o                         
 -17   1   3       4815.37       4553.12       412.42 o                         
 -15   1   3      16992.77      16062.30       781.54 o                         
 -13   1   3       2715.37       2938.50       309.01 o                         
 -11   1   3       4775.16       4144.85       118.00 o                         
  -9   1   3     152573.16     153969.48      3090.71 o                         
  -7   1   3     161376.59     170435.83      2335.61 o                         
  -5   1   3       4675.13       6106.50       155.73 o                         
  -3   1   3       8666.36       8567.55       187.99 o                         
  -1   1   3     184986.12     171019.52      1983.61 o                         
   1   1   3      54359.00      45811.22      1072.50 o                         
   3   1   3     228676.34     224663.84      6074.23 o                         
   5   1   3     197836.72     203610.52      4485.92 o                         
   7   1   3        587.95        663.08        71.16 o                         
   9   1   3        220.56        169.47        73.44 o                         
  11   1   3      86543.56      91014.45      1413.39 o                         
  13   1   3      30857.18      33250.03       794.29 o                         
  15   1   3         58.35        215.20        79.28 o                         
 -16   2   3       1514.41       1469.13       231.23 o                         
 -14   2   3       1967.84       2041.07       288.24 o                         
 -12   2   3        158.48        245.76        99.42 o                         
 -10   2   3      16373.02      16409.53       375.06 o                         
  -8   2   3       5055.72       4160.47       118.08 o                         
  -6   2   3       2964.68       2910.97        65.72 o                         
  -4   2   3      19637.14      21219.53       474.09 o                         
  -2   2   3       1857.45       2033.83        55.86 o                         
   0   2   3       4858.58       4220.87       387.35 o                         
   2   2   3     218460.06     226983.05      5313.03 o                         
   4   2   3       2509.87       3508.30        90.07 o                         
   6   2   3       8515.81       7598.52       153.34 o                         
   8   2   3       1326.52       1154.88       105.79 o                         
  10   2   3      13383.19      12309.34       477.88 o                         
  12   2   3       4820.49       4181.92       239.52 o                         
  14   2   3        132.21        186.99       108.36 o                         
  16   2   3         12.24        337.56        99.95 o                         
 -17   3   3        154.14        202.31       110.95 o                         
 -15   3   3      18691.06      18942.76       803.89 o                         
 -13   3   3      25154.66      27249.84       955.30 o                         
 -11   3   3        678.99        778.05       145.95 o                         
  -9   3   3      21919.62      21692.46       626.92 o                         
  -7   3   3     202789.75     208626.97      4988.08 o                         
  -5   3   3       4008.78       3499.32        83.13 o                         
  -3   3   3      13741.76      12821.76       314.74 o                         
  -1   3   3     195038.25     203615.55     12140.09 o                         
   1   3   3      38531.77      40259.89      1926.56 o                         
   3   3   3       6314.77       6999.22       115.28 o                         
   5   3   3      86523.48      82709.13      2324.78 o                         
   7   3   3      60472.76      61776.43       964.13 o                         
   9   3   3      10605.82      10577.09       319.98 o                         
  11   3   3      10696.00      10078.58       280.44 o                         
  13   3   3      13564.43      13346.38       345.41 o                         
  15   3   3       6906.72       7110.22       344.71 o                         
 -16   4   3       1056.58       1039.11       205.51 o                         
 -14   4   3        112.28         57.78       155.20 o                         
 -12   4   3      10904.44      11265.52       470.79 o                         
 -10   4   3       1655.64       1426.72       112.75 o                         
  -8   4   3      11165.63      10451.91       232.87 o                         
  -6   4   3      90010.20      88191.38      2201.26 o                         
  -4   4   3       6018.55       6156.80       131.52 o                         
  -2   4   3     178990.33     186274.33      5282.44 o                         
   0   4   3       9511.82       9222.14       311.49 o                         
   2   4   3     196604.23     199525.97      4251.94 o                         
   4   4   3      25223.79      24427.44       477.55 o                         
   6   4   3      25829.17      25600.17       467.13 o                         
   8   4   3      25011.16      24823.87       610.56 o                         
  10   4   3        883.36        802.55       102.06 o                         
  12   4   3       2941.02       3433.78       316.26 o                         
  14   4   3      11488.07      12936.97       406.38 o                         
  16   4   3       3283.06       3571.08       289.17 o                         
 -17   5   3       8624.97       6921.63       835.24 o                         
 -15   5   3      13882.16      14596.02       986.18 o                         
 -13   5   3      14333.60      15204.76       401.72 o                         
 -11   5   3      29985.77      30488.32       905.74 o                         
  -9   5   3      37976.29      38389.04      1356.01 o                         
  -7   5   3        462.70        666.91        73.77 o                         
  -5   5   3      15003.83      13879.18       408.50 o                         
  -3   5   3     434566.91     501312.75     41353.07 o                         
  -1   5   3      54678.35      56019.33      1775.87 o                         
   1   5   3       3440.18       2534.09        81.57 o                         
   3   5   3      96868.56     107582.02      1520.61 o                         
   5   5   3     231896.53     231473.42      4447.60 o                         
   7   5   3       9785.62       9644.21       232.35 o                         
   9   5   3       3098.35       3244.87       155.18 o                         
  11   5   3      55712.98      57066.14      1652.71 o                         
  13   5   3       3580.68       3563.78       327.55 o                         
  15   5   3         28.49        241.41        96.23 o                         
 -16   6   3       5597.65       5278.38       489.63 o                         
 -14   6   3        171.06        204.47       186.88 o                         
 -12   6   3       8972.96       9263.27       229.95 o                         
 -10   6   3      26399.55      25262.60       845.24 o                         
  -8   6   3       5464.27       5862.04       250.91 o                         
  -6   6   3        448.21        568.68        57.57 o                         
  -4   6   3      95855.94      98064.93      2496.43 o                         
  -2   6   3      21304.41      19055.59       611.92 o                         
   0   6   3       5373.25       5375.23        95.87 o                         
   2   6   3      69181.08      71811.45      2257.44 o                         
   4   6   3      12338.26      11968.27       220.43 o                         
   6   6   3       3189.81       3268.76        88.40 o                         
   8   6   3       8878.49       8758.20       246.67 o                         
  10   6   3      11609.96      11361.91       374.81 o                         
  12   6   3       1934.55       1623.47       144.77 o                         
  14   6   3        417.89        524.39       167.58 o                         
  16   6   3        416.72        353.75       134.44 o                         
 -15   7   3       4467.42       4471.63       489.70 o                         
 -13   7   3      28982.63      30892.70       933.66 o                         
 -11   7   3       7167.54       6948.99       251.16 o                         
  -9   7   3        156.40        147.49        79.05 o                         
  -7   7   3      30870.84      30834.17      1679.30 o                         
  -5   7   3      76100.27      78600.72      2408.63 o                         
  -3   7   3      95709.02     112836.55      5212.17 o                         
  -1   7   3     174078.44     190764.48      4546.24 o                         
   1   7   3      92007.30     102306.75      1480.61 o                         
   3   7   3       3056.46       3062.84        80.79 o                         
   5   7   3      46709.02      48693.43       966.31 o                         
   7   7   3     130641.54     134330.81      2344.88 o                         
   9   7   3      33195.15      34888.96       806.31 o                         
  11   7   3       1895.42       2018.65       157.82 o                         
  13   7   3       5696.25       5813.85       280.55 o                         
  15   7   3       9978.87       8789.66       421.56 o                         
 -16   8   3        403.36        352.72       140.31 o                         
 -14   8   3       3028.41       3410.12       345.05 o                         
 -12   8   3      35602.68      38109.30      1484.04 o                         
 -10   8   3      11628.56      11438.07       458.81 o                         
  -8   8   3       3340.96       2838.23       124.64 o                         
  -6   8   3      69544.06      74038.05      2211.02 o                         
  -4   8   3      98411.86      94296.30      2667.01 o                         
  -2   8   3       3481.28       5203.19       198.15 o                         
   0   8   3      44688.70      49000.95       725.89 o                         
   2   8   3      53631.09      57110.68      1096.81 o                         
   4   8   3        886.20       1050.13        57.57 o                         
   6   8   3      27172.74      25640.87       434.87 o                         
   8   8   3     142350.97     154170.38      4194.03 o                         
  10   8   3        338.55        334.63        63.26 o                         
  12   8   3       8847.17       9679.14       369.27 o                         
  14   8   3      18798.62      19428.91       628.52 o                         
  16   8   3       9826.74       9157.73       534.39 o                         
 -15   9   3       2303.65       2194.15       390.53 o                         
 -13   9   3       3564.12       3282.82       332.89 o                         
 -11   9   3      14064.94      13987.43       477.23 o                         
  -9   9   3      24184.69      23658.10       818.16 o                         
  -7   9   3      13845.94      13519.42       493.93 o                         
  -5   9   3       5179.91       4437.64       198.59 o                         
  -3   9   3      13392.90      13544.28       452.36 o                         
  -1   9   3      90282.16      93860.97      3170.59 o                         
   1   9   3      39001.45      39354.35       411.33 o                         
   3   9   3      31080.70      30879.19       517.51 o                         
   5   9   3      27552.88      27742.76       701.32 o                         
   7   9   3      14054.69      12788.73       292.27 o                         
   9   9   3       5537.77       4630.74       246.51 o                         
  11   9   3       6189.36       6717.82       196.19 o                         
  13   9   3      14372.02      14387.22       607.38 o                         
  15   9   3       4137.90       4007.88       493.29 o                         
 -16  10   3        517.85        380.42       218.17 o                         
 -14  10   3       4146.07       4729.65       466.79 o                         
 -12  10   3      23149.56      22974.34       646.11 o                         
 -10  10   3      12230.21      12417.81       548.71 o                         
  -8  10   3      11954.79      11799.15       402.93 o                         
  -6  10   3      17669.52      15317.54       521.62 o                         
  -4  10   3     199026.34     197931.12      8904.45 o                         
  -2  10   3      37102.22      38093.71      1079.90 o                         
   0  10   3      33758.20      36153.82       379.98 o                         
   2  10   3      93032.94      98092.38      2345.23 o                         
   4  10   3       3426.90       3340.52       134.05 o                         
   6  10   3      23046.08      21682.62       459.60 o                         
   8  10   3      84725.48      83336.88      1564.84 o                         
  10  10   3       1813.30       2191.84       175.33 o                         
  12  10   3       1601.80       1581.35       121.91 o                         
  14  10   3       9316.47       8748.21       711.15 o                         
  16  10   3       4940.06       3964.32       555.27 o                         
 -15  11   3         79.72        116.57       107.82 o                         
 -13  11   3        223.42        193.26       106.82 o                         
 -11  11   3      13481.23      13362.64       602.26 o                         
  -9  11   3      34174.65      34584.58      1450.45 o                         
  -7  11   3       3385.11       3305.00       103.43 o                         
  -5  11   3      47494.93      50692.95      1454.19 o                         
  -3  11   3        985.89        768.21        74.28 o                         
  -1  11   3      13003.25      15333.76       631.52 o                         
   1  11   3      73307.85      77390.62       662.14 o                         
   3  11   3     166560.14     173909.72      5244.33 o                         
   5  11   3       1233.06       1387.97        66.02 o                         
   7  11   3        372.47        410.26        43.21 o                         
   9  11   3      13028.10      11346.18       335.47 o                         
  11  11   3      27539.46      27250.26       997.29 o                         
  13  11   3       1420.15       1602.20       163.47 o                         
  15  11   3       6121.24       5836.99       726.22 o                         
 -16  12   3       6456.73       5692.85       987.85 o                         
 -14  12   3        439.15        508.26       107.83 o                         
 -12  12   3      24803.71      26399.31      1268.93 o                         
 -10  12   3      34267.16      34924.59      1638.93 o                         
  -8  12   3       4126.24       3544.13       201.57 o                         
  -6  12   3      18607.09      18638.89       655.03 o                         
  -4  12   3     117567.20     116895.95      5119.47 o                         
  -2  12   3      60884.65      65833.96      2572.82 o                         
   0  12   3      12054.21      11943.10       242.98 o                         
   2  12   3      94815.92      93808.39      3236.74 o                         
   4  12   3      84135.30      90677.17      1300.36 o                         
   6  12   3       1243.22       1061.61        74.43 o                         
   8  12   3      21457.91      19679.87       657.82 o                         
  10  12   3      22538.90      22565.71       863.75 o                         
  12  12   3       5414.39       5487.18       272.08 o                         
  14  12   3       5533.50       5259.11       544.19 o                         
 -15  13   3       1346.30       1553.52       232.86 o                         
 -13  13   3       2842.75       2549.99       235.96 o                         
 -11  13   3       2562.50       2402.07       210.56 o                         
  -9  13   3         28.87        137.41        77.68 o                         
  -7  13   3      47490.75      46090.57      1910.02 o                         
  -5  13   3      34923.32      33333.38      1237.66 o                         
  -3  13   3      23341.79      21547.44       824.13 o                         
  -1  13   3      14909.05      15329.08       545.52 o                         
   1  13   3     140296.25     149004.55      1951.01 o                         
   3  13   3        668.78        649.89        53.70 o                         
   5  13   3      49179.09      48885.96       843.93 o                         
   7  13   3      29411.48      29588.21      1231.65 o                         
   9  13   3      31793.73      29235.00       987.40 o                         
  11  13   3       2329.09       2551.16       193.52 o                         
  13  13   3      11150.23      11271.54       541.20 o                         
  15  13   3       7364.66       7926.65       670.68 o                         
 -14  14   3       4641.68       4077.75       400.76 o                         
 -12  14   3       8741.73       8811.14       281.47 o                         
 -10  14   3      14538.45      14154.22       880.50 o                         
  -8  14   3      41192.68      40858.41      2197.40 o                         
  -6  14   3      91582.48      87381.94      3203.76 o                         
  -4  14   3       5313.72       5671.29       221.22 o                         
  -2  14   3       2520.53       1400.11        83.60 o                         
   0  14   3      92672.58      93136.02      1277.58 o                         
   2  14   3     201485.94     195965.75      8041.39 o                         
   4  14   3        843.44       1054.42        50.84 o                         
   6  14   3       7145.34       8001.66       405.90 o                         
   8  14   3      50545.48      47558.31      1635.62 o                         
  10  14   3       3310.94       2867.24       245.19 o                         
  12  14   3       2866.87       3193.58       314.84 o                         
  14  14   3      30038.02      30436.11      1280.15 o                         
 -15  15   3         10.43        -13.25       117.54 o                         
 -13  15   3        404.45        350.45        95.92 o                         
 -11  15   3      24225.71      22909.63      1067.53 o                         
  -9  15   3       1743.66       1492.65       128.82 o                         
  -7  15   3      12607.83      11533.22       520.25 o                         
  -5  15   3      10026.01       8635.20       359.59 o                         
  -3  15   3      42089.34      41406.88      1951.34 o                         
  -1  15   3       9119.70       8765.46       314.63 o                         
   1  15   3         62.45        129.28        34.92 o                         
   3  15   3      38358.27      40246.48       851.52 o                         
   5  15   3       1374.12       1538.63        81.17 o                         
   7  15   3        982.67        844.24        75.81 o                         
   9  15   3      17292.17      15940.54       782.20 o                         
  11  15   3       1957.34       1715.06       201.95 o                         
  13  15   3        352.57        373.12       105.20 o                         
  15  15   3         18.88        107.52       207.02 o                         
 -14  16   3        795.39        575.44       122.92 o                         
 -12  16   3       2561.63       2495.84       211.99 o                         
 -10  16   3      32003.06      34730.20      1743.30 o                         
  -8  16   3      24117.27      23747.06      1407.62 o                         
  -6  16   3       3569.39       3315.49       152.51 o                         
  -4  16   3      37354.87      35627.43      1689.34 o                         
  -2  16   3      12428.71      11191.38       442.05 o                         
   0  16   3       9428.26       8945.51       256.17 o                         
   2  16   3      63396.14      59935.08      2498.05 o                         
   4  16   3      85515.55      87858.67      2025.13 o                         
   6  16   3       1798.15       2068.57        74.74 o                         
   8  16   3        321.70        435.93       126.16 o                         
  10  16   3      41901.15      38734.12      1823.50 o                         
  12  16   3      20942.92      21017.15      1107.17 o                         
  14  16   3       1669.83       1890.04       279.63 o                         
 -15  17   3         10.52        353.42       145.45 o                         
 -13  17   3      11128.15      10272.44       488.82 o                         
 -11  17   3       2769.67       2646.71       238.03 o                         
  -9  17   3      12848.72      12155.55       788.99 o                         
  -7  17   3       1770.76       1172.62        86.32 o                         
  -5  17   3      57775.28      63141.77      2316.93 o                         
  -3  17   3       7485.11       7260.09       520.87 o                         
  -1  17   3       6914.30       6200.15       168.13 o                         
   1  17   3      13405.12      14284.48       359.99 o                         
   3  17   3       1768.01       1666.67        91.84 o                         
   5  17   3      14223.84      14477.83       395.35 o                         
   7  17   3      51422.48      54849.69      1811.72 o                         
   9  17   3      34565.44      36683.11      1706.01 o                         
  11  17   3       9451.76       8935.06       645.02 o                         
  13  17   3        798.91       1207.25       491.86 o                         
 -14  18   3      16047.41      16330.63       833.37 o                         
 -12  18   3       5136.36       6154.52       633.94 o                         
 -10  18   3       6725.94       6984.46       481.49 o                         
  -8  18   3      52142.48      51179.96      3606.76 o                         
  -6  18   3      44021.47      47177.98      1648.81 o                         
  -4  18   3      18370.31      18320.33       777.43 o                         
  -2  18   3      11858.05       9246.04       578.01 o                         
   0  18   3      41663.62      42671.98       679.25 o                         
   2  18   3      21535.00      19761.48       986.18 o                         
   4  18   3      23924.29      23545.25       536.66 o                         
   6  18   3      47913.84      48351.09      1094.93 o                         
   8  18   3      41881.20      44930.44      3209.08 o                         
  10  18   3      15510.69      13896.56       923.61 o                         
  12  18   3       7896.04       7486.80       661.62 o                         
  14  18   3       6153.43       5508.43       926.18 o                         
 -13  19   3        253.49         87.34       138.93 o                         
 -11  19   3       3611.84       4012.98       348.36 o                         
  -9  19   3       6177.49       6375.04       327.84 o                         
  -7  19   3      21583.16      22114.78       690.52 o                         
  -5  19   3       9105.70       9440.76       421.98 o                         
  -3  19   3      11337.74      11226.14       355.51 o                         
  -1  19   3       8861.83       8560.04       263.21 o                         
   1  19   3        142.15        243.42        37.25 o                         
   3  19   3       1243.22       1225.15        90.95 o                         
   5  19   3       1391.27       1863.39       266.10 o                         
   7  19   3       4951.68       4724.37       401.43 o                         
   9  19   3       1334.96       1367.20       225.07 o                         
  11  19   3       8183.19       7615.62       687.02 o                         
  13  19   3        860.73        965.00       451.15 o                         
 -14  20   3      14100.01      15510.22       759.78 o                         
 -12  20   3       8878.57       9706.71       380.42 o                         
 -10  20   3       3469.22       2890.22       417.74 o                         
  -8  20   3       6198.65       6692.68       256.11 o                         
  -6  20   3       6190.25       7331.54       223.09 o                         
  -4  20   3      23908.05      24273.65       754.04 o                         
  -2  20   3     117349.31     119630.02      3829.18 o                         
   0  20   3      29866.46      28171.83      1373.57 o                         
   2  20   3        565.48        451.27        63.93 o                         
   4  20   3      27414.28      25161.86       840.00 o                         
   6  20   3      68146.32      66862.98      4011.34 o                         
   8  20   3      17692.23      18190.01       693.23 o                         
  10  20   3       7276.14       8376.23       602.51 o                         
  12  20   3      10774.41      10734.34       759.42 o                         
  14  20   3       4364.98       3912.99       504.56 o                         
 -13  21   3       4283.42       4414.31       544.51 o                         
 -11  21   3       2344.36       2133.26       218.53 o                         
  -9  21   3        767.73        416.84        82.89 o                         
  -7  21   3      17327.83      18540.86       572.10 o                         
  -5  21   3         20.48        169.23        62.63 o                         
  -3  21   3       3485.06       3732.59       256.86 o                         
  -1  21   3      20798.15      19428.65       561.20 o                         
   1  21   3         58.74        103.10        49.47 o                         
   3  21   3        716.27        809.20        80.08 o                         
   5  21   3        589.75        607.85       154.73 o                         
   7  21   3       8306.27       9022.53       548.04 o                         
   9  21   3        141.15        286.56       158.73 o                         
  11  21   3        820.13        718.38       348.64 o                         
  13  21   3        910.76        343.75       227.75 o                         
 -12  22   3       4234.70       3729.39       395.44 o                         
 -10  22   3      21530.39      20786.61       700.33 o                         
  -8  22   3       5961.47       6788.64       305.12 o                         
  -6  22   3       1264.72       1278.32       133.64 o                         
  -4  22   3      10792.56      12223.80       294.34 o                         
  -2  22   3     128162.82     133111.33      3457.55 o                         
   0  22   3        396.71        344.59        68.75 o                         
   2  22   3        527.00        473.32        73.33 o                         
   4  22   3      38922.05      36735.89      1204.45 o                         
   6  22   3      35647.50      36947.80      1712.66 o                         
   8  22   3       1324.85       1766.03       371.59 o                         
  10  22   3       5588.07       6347.11       429.15 o                         
  12  22   3      19425.66      19315.68       897.34 o                         
 -13  23   3        248.99        281.82       239.70 o                         
 -11  23   3       3660.72       3282.63       332.76 o                         
  -9  23   3       1683.98       1658.85       202.29 o                         
  -7  23   3       9272.04       8559.82       291.35 o                         
  -5  23   3         17.86         43.41        72.45 o                         
  -3  23   3      38476.26      38769.36       940.53 o                         
  -1  23   3       1011.69        923.92       107.43 o                         
   1  23   3       2310.31       2399.98       269.56 o                         
   3  23   3        744.43        923.05        99.53 o                         
   5  23   3      33868.18      36606.18      2114.31 o                         
   7  23   3       1351.85        808.47       170.69 o                         
   9  23   3        269.63        588.21       232.05 o                         
  11  23   3       3995.50       3977.46       529.57 o                         
  13  23   3        102.24        356.94       180.83 o                         
 -12  24   3       4599.65       4952.09       613.61 o                         
 -10  24   3        186.39        327.44       173.95 o                         
  -8  24   3      33918.68      33119.14      1354.24 o                         
  -6  24   3      16270.22      17771.46       410.35 o                         
  -4  24   3         55.84         36.49        70.79 o                         
  -2  24   3      28606.52      29230.79       900.92 o                         
   0  24   3      93322.80      97391.09      1617.56 o                         
   2  24   3       6460.93       6451.37       138.54 o                         
   4  24   3      10563.24      10495.10       560.05 o                         
   6  24   3      26417.40      23929.53      1200.49 o                         
   8  24   3       6482.76       6545.45       781.86 o                         
  10  24   3       3649.24       4330.20       609.12 o                         
  12  24   3       7675.31       7354.72       837.37 o                         
 -11  25   3         92.25        335.21       112.58 o                         
  -9  25   3         70.35        208.93       152.01 o                         
  -7  25   3       6928.62       6990.35       292.49 o                         
  -5  25   3       8116.00       9001.69       246.04 o                         
  -3  25   3        299.90        362.69        90.77 o                         
  -1  25   3      10370.35      10680.47       307.97 o                         
   1  25   3       3684.12       3904.89       246.63 o                         
   3  25   3       1241.40       1082.42       180.96 o                         
   5  25   3        837.21        415.62       178.89 o                         
   7  25   3      25627.24      26008.29      1248.08 o                         
   9  25   3       2365.03       2497.55       329.45 o                         
  11  25   3        229.74        226.93       190.96 o                         
 -12  26   3         33.68         29.78       136.93 o                         
 -10  26   3      20858.98      21495.01       966.78 o                         
  -8  26   3      27041.28      27234.59       997.55 o                         
  -6  26   3         91.54        110.72        63.68 o                         
  -4  26   3       4424.40       3847.67       180.67 o                         
  -2  26   3      25806.43      25187.70       716.88 o                         
   0  26   3      10800.08      11083.27       278.27 o                         
   2  26   3       7264.76       8172.26       373.77 o                         
   4  26   3      50501.80      52338.11      1942.36 o                         
   6  26   3      10507.56       9548.38       753.13 o                         
   8  26   3       7983.68       8485.42       360.19 o                         
  10  26   3      13049.84      14235.73       628.02 o                         
 -11  27   3       6445.63       6148.09       617.75 o                         
  -9  27   3       3408.75       3426.56       337.27 o                         
  -7  27   3        321.09        450.55       134.92 o                         
  -5  27   3       2950.07       2626.79       225.47 o                         
  -3  27   3      11216.18      11778.37       220.45 o                         
  -1  27   3       5080.47       4706.30       285.59 o                         
   1  27   3       4855.62       4405.90       231.38 o                         
   3  27   3      17260.67      18025.62       882.89 o                         
   5  27   3       8864.87       7953.98       322.95 o                         
   7  27   3       1156.47        966.81       258.96 o                         
   9  27   3        376.40        429.92       175.15 o                         
  11  27   3       2309.21       2930.58       444.99 o                         
 -10  28   3         59.98        396.33       194.66 o                         
  -8  28   3      33243.14      35357.11      1675.61 o                         
  -6  28   3      16342.96      15667.79       405.69 o                         
  -4  28   3        453.12        508.15        76.99 o                         
  -2  28   3       3949.75       4188.41       224.60 o                         
   0  28   3      23067.60      23227.40       711.78 o                         
   2  28   3       5605.58       5312.16       235.73 o                         
   4  28   3       7669.60       8781.25       341.61 o                         
   6  28   3      10563.33      10870.27       997.15 o                         
   8  28   3       2611.24       2255.39       275.31 o                         
  10  28   3       4515.13       3994.85       467.55 o                         
  -9  29   3       2183.78       2590.62       451.42 o                         
  -7  29   3      10419.58       9383.18       656.99 o                         
  -5  29   3       6960.93       7189.40       446.13 o                         
  -3  29   3       1176.11       1411.04       129.19 o                         
  -1  29   3        300.55        545.81       107.69 o                         
   1  29   3      28260.03      28918.67      1513.68 o                         
   3  29   3      17731.15      18063.38       622.48 o                         
   5  29   3        271.04        290.25       148.68 o                         
   7  29   3       1276.48       1186.74       248.90 o                         
   9  29   3       9845.29       8450.67       655.69 o                         
  -8  30   3       5999.85       5760.22       429.70 o                         
  -6  30   3       8202.94       8425.22       570.49 o                         
  -4  30   3       2335.74       2045.55       228.42 o                         
  -2  30   3       6273.40       6236.27       205.39 o                         
   0  30   3       8363.28       8475.50       429.80 o                         
   2  30   3         58.23        313.14       138.30 o                         
   4  30   3       1887.06       1803.84       261.07 o                         
   6  30   3      10766.91      11537.08       446.21 o                         
   8  30   3       2919.01       2703.00       367.97 o                         
  -9  31   3        797.70        749.08       133.87 o                         
  -7  31   3       8501.72       8093.72       394.79 o                         
  -5  31   3      20593.07      20893.40       745.72 o                         
  -3  31   3        314.17        330.31        89.65 o                         
  -1  31   3        860.47       1122.61       202.29 o                         
   1  31   3      35317.90      36225.24      1324.90 o                         
   3  31   3      14170.50      13683.61       431.21 o                         
   5  31   3        150.08         30.48       337.06 o                         
   7  31   3       9671.32      10416.09       643.81 o                         
  -8  32   3        716.04        649.68       180.36 o                         
  -6  32   3         90.27        327.39       109.22 o                         
  -4  32   3       5300.82       5823.15       439.31 o                         
  -2  32   3      16701.74      17959.77      1747.29 o                         
   0  32   3        684.11        817.41       225.05 o                         
   2  32   3       1538.07       1754.34       190.18 o                         
   4  32   3       9250.47       9457.70       438.32 o                         
   6  32   3       3626.27       3190.40       405.40 o                         
   8  32   3        700.68        885.45       279.13 o                         
  -7  33   3        366.03        399.09       125.51 o                         
  -5  33   3      16028.25      16418.92       643.17 o                         
  -3  33   3      11847.42      12428.14       948.75 o                         
  -1  33   3       1266.15       1785.14       294.81 o                         
   1  33   3       1146.11       1142.28       220.89 o                         
   3  33   3      21368.36      23037.02       755.74 o                         
   5  33   3       2814.27       2744.46       416.29 o                         
   7  33   3       1618.45       2222.57       270.22 o                         
  -6  34   3       5303.41       4636.57       614.18 o                         
  -4  34   3       1775.65       3038.45       764.21 o                         
  -2  34   3        179.47        472.05       230.43 o                         
   0  34   3       5948.48       5865.67       314.48 o                         
   2  34   3        763.85        907.84       147.04 o                         
   4  34   3       2740.06       2594.19       292.54 o                         
   6  34   3       2499.19       2053.66       329.29 o                         
  -5  35   3      18451.64      18149.64      2060.15 o                         
  -3  35   3       4058.81       4559.75       469.31 o                         
  -1  35   3        826.27        581.68       200.19 o                         
   1  35   3      14681.74      13460.38       769.22 o                         
   3  35   3       1308.42        842.68       181.21 o                         
  -2  36   3       1495.17       1112.10       171.30 o                         
   0  36   3         50.82        230.98       142.66 o                         
   2  36   3       1343.40       1419.96       246.11 o                         
 -16   0   4      42976.48      46906.80      3323.76 o                         
 -14   0   4      10646.13      11101.25      1220.05 o                         
 -12   0   4      19629.21      22967.00      1740.16 o                         
 -10   0   4      30303.14      30397.38      1169.46 o                         
  -6   0   4      44631.63      45151.09      1898.04 o                         
  -4   0   4      18264.22      18633.99       556.14 o                         
  -2   0   4     255786.42     264955.28     17444.54 o                         
   0   0   4      20497.68      18288.71       642.76 o                         
   4   0   4     332645.56     342638.91     12698.59 o                         
   6   0   4     227903.45     238285.77      3458.21 o                         
   8   0   4       6207.82       5446.59       310.22 o                         
  10   0   4      12081.01      11613.97       744.31 o                         
  12   0   4     151056.27     159933.56      6541.57 o                         
  14   0   4       6691.05       7383.52       562.07 o                         
  16   0   4        847.29        533.75       149.81 o                         
 -17   1   4        182.04        393.64       142.58 o                         
 -15   1   4        596.93        633.00       199.44 o                         
 -13   1   4       3330.88       3231.11       366.71 o                         
 -11   1   4       1907.86       1635.97       215.14 o                         
  -9   1   4      12160.68      11182.53       404.79 o                         
  -7   1   4      48212.16      52450.22      1743.61 o                         
  -5   1   4      31159.96      34158.45       906.26 o                         
  -3   1   4      10916.43      10114.11       355.65 o                         
  -1   1   4       2071.78       1985.93       109.70 o                         
   1   1   4      18233.83      15626.52      1304.88 o                         
   3   1   4      99821.38     103392.91      3471.15 o                         
   5   1   4       1434.00       1390.91        54.13 o                         
   7   1   4       1756.06       1991.03       222.04 o                         
   9   1   4      27406.14      29573.08       511.50 o                         
  11   1   4      11996.04      11562.14       363.65 o                         
  13   1   4      11831.93      11968.96       417.36 o                         
  15   1   4         98.67        145.87       135.17 o                         
 -16   2   4       1853.81       2008.11       265.28 o                         
 -14   2   4      23460.73      23687.85      1328.79 o                         
 -12   2   4      15418.82      16196.09       550.03 o                         
 -10   2   4      15225.38      14064.37       477.13 o                         
  -8   2   4      37987.73      35981.77       908.13 o                         
  -6   2   4      37891.29      37584.33      1217.97 o                         
  -4   2   4      87399.08      94783.53      2333.62 o                         
  -2   2   4      73619.72      74061.84      3000.60 o                         
   0   2   4      38376.34      36572.44      3602.37 o                         
   4   2   4     145953.25     145202.64      3823.57 o                         
   6   2   4      10813.73      11302.48       274.76 o                         
   8   2   4       4795.69       4882.86       174.91 o                         
  10   2   4      70025.23      72608.02       832.08 o                         
  12   2   4       7135.54       6952.65       260.89 o                         
  14   2   4        857.61       1084.85       122.85 o                         
  16   2   4      11825.53      12557.17       659.08 o                         
 -17   3   4       1244.19       1419.84       194.37 o                         
 -15   3   4       1538.49       1314.88       156.16 o                         
 -13   3   4       1745.66       1737.04       232.98 o                         
 -11   3   4       5237.43       5761.86       220.35 o                         
  -9   3   4        349.44        427.94        64.81 o                         
  -7   3   4       7256.07       5666.49       138.64 o                         
  -5   3   4      52155.82      51711.32      1356.78 o                         
  -3   3   4      58637.33      59908.38      1618.11 o                         
  -1   3   4     354348.34     360811.00     15816.62 o                         
   1   3   4     186951.53     207283.38      7586.30 o                         
   3   3   4     434474.09     489268.09      5612.40 o                         
   5   3   4      28735.47      28569.79       733.98 o                         
   7   3   4         55.56         74.07        31.66 o                         
   9   3   4      17550.36      16918.08       513.13 o                         
  11   3   4        321.08        428.96        97.99 o                         
  13   3   4         31.83        166.25        76.54 o                         
  15   3   4       5746.72       6085.97       355.70 o                         
 -16   4   4       9443.07       9880.18       506.71 o                         
 -14   4   4      19951.13      22160.80      1199.55 o                         
 -12   4   4       9887.51      10409.25       329.16 o                         
 -10   4   4      20129.13      19153.47       694.54 o                         
  -8   4   4      60140.16      60013.59      2541.51 o                         
  -6   4   4      18185.24      20721.82       693.62 o                         
  -4   4   4      84040.78      85446.62      1813.84 o                         
  -2   4   4     261674.20     262237.16      5728.20 o                         
   0   4   4      16835.01      16704.99       524.83 o                         
   2   4   4      29800.15      30299.62       934.88 o                         
   4   4   4      71582.35      69204.70      1543.27 o                         
   6   4   4      93399.53      96008.16      1593.77 o                         
   8   4   4      10778.46      10432.67       312.42 o                         
  10   4   4      31722.71      32794.05       882.63 o                         
  12   4   4      31337.92      32887.55       853.87 o                         
  14   4   4       1785.20       1870.54       175.74 o                         
  16   4   4       8324.02       8269.90       493.24 o                         
 -17   5   4       3669.38       3629.12       313.95 o                         
 -15   5   4         85.26        210.94       129.64 o                         
 -13   5   4        708.62        913.21       113.65 o                         
 -11   5   4      16286.24      16148.94       992.81 o                         
  -9   5   4       6232.81       6866.72       316.92 o                         
  -7   5   4      38062.30      37033.43      1271.88 o                         
  -5   5   4      63008.72      63118.98      1624.96 o                         
  -3   5   4       3187.56       3280.34        90.75 o                         
  -1   5   4        342.59        461.41        33.85 o                         
   1   5   4      72461.26      73060.12      2623.70 o                         
   3   5   4       9446.24       9030.03       220.18 o                         
   5   5   4       8139.80       7985.64       159.00 o                         
   7   5   4       5227.95       5154.50       163.21 o                         
   9   5   4      12071.80      12358.80       395.17 o                         
  11   5   4       1401.30       1257.75       112.02 o                         
  13   5   4       6414.95       6549.71       309.59 o                         
  15   5   4       7051.04       7492.12       247.59 o                         
 -16   6   4       6913.77       6586.62       417.43 o                         
 -14   6   4       5140.71       5649.21       455.62 o                         
 -12   6   4       5041.83       5757.55       343.62 o                         
 -10   6   4      14447.00      14580.25       512.35 o                         
  -8   6   4      25010.11      25961.92       817.44 o                         
  -6   6   4      15676.73      17004.04       571.95 o                         
  -4   6   4      34911.04      34083.27       798.32 o                         
  -2   6   4     412585.34     407123.38     34684.49 o                         
   0   6   4     100884.79     108742.29      2537.33 o                         
   2   6   4       5041.19       4014.78       110.36 o                         
   4   6   4      57419.23      58181.59      1343.68 o                         
   6   6   4     102435.25     105420.06      1517.25 o                         
   8   6   4      15766.80      15033.02       341.77 o                         
  10   6   4       3574.38       3687.96       221.98 o                         
  12   6   4      18535.87      18576.89       673.87 o                         
  14   6   4       1111.36       1192.73       137.14 o                         
  16   6   4       1275.01       1313.11       252.23 o                         
 -15   7   4       4025.51       3932.04       433.40 o                         
 -13   7   4       3200.82       3118.22       263.45 o                         
 -11   7   4       2592.20       3023.57       206.67 o                         
  -9   7   4        352.65        221.67        94.72 o                         
  -7   7   4        286.37        338.70        82.14 o                         
  -5   7   4      26384.65      25932.11       653.80 o                         
  -3   7   4      52291.45      47552.81      1660.57 o                         
  -1   7   4      41328.26      40072.61       994.50 o                         
   1   7   4      43007.68      51270.00      1371.30 o                         
   3   7   4      10423.83      10342.55       207.94 o                         
   5   7   4        522.55        396.85        35.36 o                         
   7   7   4      86732.23      88786.86      1268.73 o                         
   9   7   4      11283.17      11771.52       375.78 o                         
  11   7   4       4173.97       4121.78       294.09 o                         
  13   7   4       9340.31       9497.97       398.38 o                         
  15   7   4       2844.09       2754.99       257.67 o                         
 -16   8   4        266.57        615.78       155.07 o                         
 -14   8   4       7870.02       8052.50       440.79 o                         
 -12   8   4      52632.94      53983.62      2278.99 o                         
 -10   8   4      11750.03      11453.20       486.23 o                         
  -8   8   4       3901.77       3734.64       164.00 o                         
  -6   8   4      46408.44      49513.85      2038.68 o                         
  -4   8   4      49746.22      47469.46      1312.81 o                         
  -2   8   4      11739.72      11212.99       371.98 o                         
   0   8   4      24964.24      27074.67       404.97 o                         
   2   8   4     122110.37     126383.30      3305.74 o                         
   4   8   4       9353.35       9382.85       262.23 o                         
   6   8   4       8891.30       8240.75       244.38 o                         
   8   8   4      44529.19      42482.46      1059.17 o                         
  10   8   4      35540.39      36158.11      1134.50 o                         
  12   8   4         62.78         11.96        68.27 o                         
  14   8   4       3811.42       3417.22       258.36 o                         
  16   8   4      26521.82      26176.88      1225.90 o                         
 -15   9   4        636.92        686.90       186.35 o                         
 -13   9   4      25789.98      25399.49      1051.51 o                         
 -11   9   4      79194.82      85096.30      3270.96 o                         
  -9   9   4      29109.79      29777.75      1250.63 o                         
  -7   9   4       2102.40       2237.72       251.31 o                         
  -5   9   4     207256.02     214169.59      8981.65 o                         
  -3   9   4       8731.38       6357.53       257.52 o                         
  -1   9   4      13240.45      15428.43       532.15 o                         
   1   9   4     130435.67     139363.14      2399.01 o                         
   3   9   4      16483.12      17155.33       524.54 o                         
   5   9   4      19261.77      20184.06       446.10 o                         
   7   9   4      36994.96      33881.11       697.58 o                         
   9   9   4     138302.20     140708.50      4355.62 o                         
  11   9   4       3014.42       2844.42       187.98 o                         
  13   9   4       1109.26       1370.39       158.37 o                         
  15   9   4      19840.47      18964.50       739.86 o                         
 -16  10   4       9495.78       9563.02       930.94 o                         
 -14  10   4       1251.20       1211.57       143.76 o                         
 -12  10   4       7972.38       8498.99       369.73 o                         
 -10  10   4      22281.64      19891.33      1113.42 o                         
  -8  10   4      73154.06      76022.41      2987.57 o                         
  -6  10   4      29870.75      29994.88      1259.38 o                         
  -4  10   4       4550.95       4162.41       272.60 o                         
  -2  10   4      85850.98     112001.55      4209.81 o                         
   0  10   4       7657.88       7455.04       133.43 o                         
   2  10   4      14035.74      13658.01       334.56 o                         
   4  10   4      38447.96      40874.48      1217.34 o                         
   6  10   4      70729.89      75920.59      1502.06 o                         
   8  10   4       6813.41       6068.18       185.39 o                         
  10  10   4       1802.53       1677.69       112.92 o                         
  12  10   4      19317.81      20241.30       569.23 o                         
  14  10   4      17295.75      13896.23      1654.71 o                         
  16  10   4       6199.95       4746.13       584.06 o                         
 -15  11   4       2669.51       2256.96       331.46 o                         
 -13  11   4       6650.82       6713.33       373.24 o                         
 -11  11   4       1081.68       1134.02       105.26 o                         
  -9  11   4      31017.08      32174.27      1110.90 o                         
  -7  11   4        374.55        385.07        71.11 o                         
  -5  11   4       9178.31       8299.62       372.95 o                         
  -3  11   4      69801.95      75191.17      2715.37 o                         
  -1  11   4      93979.30     109311.23      4615.95 o                         
   1  11   4      43773.38      46722.62       565.38 o                         
   3  11   4       1042.33       1005.88       165.52 o                         
   5  11   4      22226.21      20829.50       562.28 o                         
   7  11   4     137715.11     141481.03      2898.65 o                         
   9  11   4       1800.66       1723.42       118.80 o                         
  11  11   4        575.41        672.68        87.03 o                         
  13  11   4      25372.49      24992.29       797.25 o                         
  15  11   4       7603.29       7091.69       555.65 o                         
 -16  12   4         45.75        652.72       238.95 o                         
 -14  12   4        683.62        525.47       108.26 o                         
 -12  12   4      25359.43      24032.08      1277.58 o                         
 -10  12   4       4004.87       4102.84       291.58 o                         
  -8  12   4       6177.25       5991.10       257.87 o                         
  -6  12   4      68384.62      68268.66      2518.19 o                         
  -4  12   4      38126.89      36865.95      2000.78 o                         
  -2  12   4     133424.45     140954.52      4614.48 o                         
   0  12   4      22377.11      24703.22       374.65 o                         
   2  12   4     276178.47     306034.59      1970.01 o                         
   4  12   4       9840.33      10009.48       308.48 o                         
   6  12   4      21005.62      16955.68       873.63 o                         
   8  12   4      10626.60       9834.99       320.71 o                         
  10  12   4       4685.14       4469.78       188.08 o                         
  12  12   4        145.81         92.88        79.13 o                         
  14  12   4       2016.60       2010.52       227.05 o                         
 -15  13   4        606.83        597.50       181.65 o                         
 -13  13   4       7104.44       7264.36       447.54 o                         
 -11  13   4      42739.40      44884.84      1914.43 o                         
  -9  13   4       4033.88       4020.96       278.10 o                         
  -7  13   4      28517.40      26651.67      1065.67 o                         
  -5  13   4      79861.91      77245.38      3384.43 o                         
  -3  13   4      10913.82       9902.88       274.05 o                         
  -1  13   4       8196.26       7779.22       322.36 o                         
   1  13   4     118343.25     117476.97      1063.22 o                         
   3  13   4      91503.40      91093.68      5439.06 o                         
   5  13   4        858.11       1131.11       145.09 o                         
   7  13   4       8099.86       6565.96       178.38 o                         
   9  13   4      34525.26      32889.67      1121.68 o                         
  11  13   4       1867.60       1880.85       203.73 o                         
  13  13   4       3431.46       3678.53       314.09 o                         
  15  13   4      15257.88      13691.42       967.52 o                         
 -14  14   4        117.45        229.80       120.18 o                         
 -12  14   4       1498.24       1387.40       126.71 o                         
 -10  14   4       3362.40       3208.46       328.19 o                         
  -8  14   4       6219.98       6921.44       233.90 o                         
  -6  14   4      53429.10      55282.98      2378.91 o                         
  -4  14   4      16239.62      17015.70       540.88 o                         
  -2  14   4       7398.11       6038.90       215.26 o                         
   0  14   4      54428.09      61056.92      1066.52 o                         
   2  14   4      77481.19      79570.08      2701.02 o                         
   4  14   4        355.40        327.64        88.35 o                         
   6  14   4       1732.72       2361.91        96.77 o                         
   8  14   4      17742.15      18202.19       634.26 o                         
  10  14   4       2649.74       2163.14       161.63 o                         
  12  14   4        610.61        613.69       101.80 o                         
  14  14   4      10344.44       7556.62       842.76 o                         
 -15  15   4       3126.18       2633.56       505.41 o                         
 -13  15   4       4444.10       4454.01       377.41 o                         
 -11  15   4       8550.65       8348.53       426.43 o                         
  -9  15   4      10744.36      10256.22       524.56 o                         
  -7  15   4      67452.73      66905.97      2866.00 o                         
  -5  15   4      97283.55      94934.34      4811.44 o                         
  -3  15   4      14907.72      17072.22       648.45 o                         
  -1  15   4      13033.73      14341.47       351.08 o                         
   1  15   4      96720.70      99667.31      1564.26 o                         
   3  15   4     102362.82     107152.05      4053.06 o                         
   5  15   4      17241.52      19817.98       801.48 o                         
   7  15   4      17858.76      16295.80       886.74 o                         
   9  15   4      19356.27      17680.00       769.75 o                         
  11  15   4      13356.43      12217.08       592.85 o                         
  13  15   4       9524.22       9619.27       623.99 o                         
  15  15   4       3120.00       3168.65       491.66 o                         
 -14  16   4        460.92        216.91       121.92 o                         
 -12  16   4       4191.84       4117.56       349.10 o                         
 -10  16   4       1097.15       1105.41       126.68 o                         
  -8  16   4       1774.42       1529.03       140.00 o                         
  -6  16   4       2783.55       2914.01       159.27 o                         
  -4  16   4      22516.62      22982.81       769.91 o                         
  -2  16   4       1190.74       1016.93        82.27 o                         
   0  16   4      13665.31      13907.00       365.20 o                         
   2  16   4         76.94         95.04        39.87 o                         
   4  16   4       7837.43       7385.87       451.86 o                         
   6  16   4        622.81        286.36       108.21 o                         
   8  16   4      14518.13      13149.06      1275.62 o                         
  10  16   4       1065.47       1002.98       167.08 o                         
  12  16   4         34.25        318.83       109.81 o                         
  14  16   4       4992.28       5220.63       490.27 o                         
 -15  17   4      14908.69      13721.33       997.47 o                         
 -13  17   4       3723.75       3402.56       334.07 o                         
 -11  17   4       2459.95       2540.80       228.43 o                         
  -9  17   4      39427.61      39536.31      1817.08 o                         
  -7  17   4      66220.12      67244.77      2919.51 o                         
  -5  17   4      10649.22      10037.04       427.41 o                         
  -3  17   4      30212.49      29432.81      1003.77 o                         
  -1  17   4      43816.74      42744.05       953.38 o                         
   1  17   4      10110.27       9308.11       244.23 o                         
   3  17   4      11527.69      10202.67       714.38 o                         
   5  17   4      32144.49      31976.83       886.96 o                         
   7  17   4      26256.45      27989.50       935.36 o                         
   9  17   4       3374.36       3412.46       304.90 o                         
  11  17   4      22569.96      23275.42      1565.54 o                         
  13  17   4      21145.94      19495.84      1671.94 o                         
 -14  18   4        229.46        496.69       118.71 o                         
 -12  18   4      31027.67      31409.12      1856.67 o                         
 -10  18   4       2887.32       2760.57       240.26 o                         
  -8  18   4      60153.67      58967.32      3603.21 o                         
  -6  18   4       3908.12       3775.53       197.90 o                         
  -4  18   4      33813.51      34928.58      1373.93 o                         
  -2  18   4      17887.63      18722.00       717.67 o                         
   0  18   4       4538.74       4968.67       184.42 o                         
   2  18   4      58496.01      57250.11      2403.80 o                         
   4  18   4      25325.84      25091.83      2270.28 o                         
   6  18   4       7844.79       7651.18       583.82 o                         
   8  18   4      55466.80      57927.23      3722.64 o                         
  10  18   4        352.86        698.18       158.53 o                         
  12  18   4      19112.25      20093.34      1434.34 o                         
  14  18   4         36.67        225.57       127.00 o                         
 -13  19   4      15420.67      15624.96       747.34 o                         
 -11  19   4      11919.08      12606.35       437.62 o                         
  -9  19   4        170.27        105.95        54.71 o                         
  -7  19   4       4258.54       5111.03       218.67 o                         
  -5  19   4      61236.49      66826.63      2600.74 o                         
  -3  19   4      69472.16      70269.73      2000.48 o                         
  -1  19   4      26836.37      26723.96       652.92 o                         
   1  19   4      23476.60      23906.73       549.55 o                         
   3  19   4      48483.28      46496.06      1715.54 o                         
   5  19   4       9557.39       9162.76       615.77 o                         
   7  19   4      12567.58      12738.67       532.47 o                         
   9  19   4      37672.84      40884.01      2262.94 o                         
  11  19   4       6069.25       5439.30       670.87 o                         
  13  19   4        162.91        548.93       140.69 o                         
 -14  20   4        553.27        583.54       184.08 o                         
 -12  20   4         51.00        -61.20       216.43 o                         
 -10  20   4       2320.17       2127.22       257.66 o                         
  -8  20   4         15.57         64.05       105.18 o                         
  -6  20   4        195.47        193.21        67.84 o                         
  -4  20   4        574.49        340.70        54.78 o                         
  -2  20   4      12285.32      13184.92       543.62 o                         
   0  20   4        293.55        446.56        50.92 o                         
   2  20   4      15474.81      13923.97       481.32 o                         
   4  20   4       7022.20       6868.01       414.38 o                         
   6  20   4      14987.53      14374.95       705.56 o                         
   8  20   4       3562.02       3319.97       537.44 o                         
  10  20   4       8989.79      10271.17      1414.12 o                         
  12  20   4        218.52        224.18       198.25 o                         
 -13  21   4       3286.39       3503.57       382.17 o                         
 -11  21   4       6514.92       6755.67       701.10 o                         
  -9  21   4      60549.17      61315.76      1861.25 o                         
  -7  21   4      13815.68      14855.85       391.24 o                         
  -5  21   4        971.10        767.40        83.11 o                         
  -3  21   4     105918.12     110011.08      3372.30 o                         
  -1  21   4     142692.98     148874.88      3942.98 o                         
   1  21   4        224.41        173.54        45.06 o                         
   3  21   4       4835.56       4539.12       132.68 o                         
   5  21   4     109830.96     106435.89      6946.95 o                         
   7  21   4      22088.18      22875.85      1895.33 o                         
   9  21   4        365.52        367.12       209.30 o                         
  11  21   4      25630.38      25908.08      1543.40 o                         
  13  21   4      17809.97      15110.03      1113.68 o                         
 -12  22   4        400.75        362.96       150.78 o                         
 -10  22   4        669.12        506.83       153.48 o                         
  -8  22   4       3945.54       4596.65       204.68 o                         
  -6  22   4        508.37        584.75        69.64 o                         
  -4  22   4       6387.21       6273.80       273.53 o                         
  -2  22   4      45131.25      43778.53      1144.20 o                         
   0  22   4        320.59        323.37        51.51 o                         
   2  22   4      40172.09      37438.69      1622.42 o                         
   4  22   4       1400.01       1223.74       141.00 o                         
   6  22   4       4882.13       4297.34       695.58 o                         
   8  22   4        911.93       1349.04       264.61 o                         
  10  22   4       1022.44       1108.65       260.02 o                         
  12  22   4       3312.31       2769.80       321.77 o                         
 -13  23   4       7966.87       7873.46       667.70 o                         
 -11  23   4       9049.86       9092.33       554.93 o                         
  -9  23   4      15915.79      15142.44       673.08 o                         
  -7  23   4       5136.92       5292.64       209.82 o                         
  -5  23   4       4816.91       5226.41       259.42 o                         
  -3  23   4      23361.21      24113.60       595.96 o                         
  -1  23   4      51801.42      53856.51      1824.31 o                         
   1  23   4      15991.42      16558.21       442.17 o                         
   3  23   4      46732.82      47509.07      2078.12 o                         
   5  23   4      52794.77      52150.40      4748.86 o                         
   7  23   4       3974.52       5228.12      1364.65 o                         
   9  23   4       7515.05       7394.36       749.42 o                         
  11  23   4       5178.93       6613.06       763.76 o                         
 -12  24   4       5365.83       4323.10       498.05 o                         
 -10  24   4       1091.26        766.76       180.25 o                         
  -8  24   4         57.19        123.86        93.98 o                         
  -6  24   4        220.30        115.00        74.80 o                         
  -4  24   4       7039.94       7520.63       376.02 o                         
  -2  24   4      43871.86      43844.02      1078.69 o                         
   0  24   4       3997.66       3992.37       271.50 o                         
   2  24   4       1247.01       1141.57       119.89 o                         
   4  24   4       2435.67       2068.52       266.51 o                         
   6  24   4      11412.02      10663.13       636.45 o                         
   8  24   4       2578.74       3200.72       582.33 o                         
  10  24   4       1301.93       1994.27       451.34 o                         
  12  24   4         49.09        157.05       202.86 o                         
 -11  25   4       3865.60       3499.63       426.66 o                         
  -9  25   4      25084.50      24912.63       822.36 o                         
  -7  25   4      12809.32      12692.13       458.58 o                         
  -5  25   4       1450.43       1686.68       122.58 o                         
  -3  25   4      17256.71      17746.08       534.88 o                         
  -1  25   4       4842.45       5080.65       170.73 o                         
   1  25   4       2074.30       1924.64       171.76 o                         
   3  25   4      34008.40      36371.86      1566.36 o                         
   5  25   4      13593.43      14004.48      1141.52 o                         
   7  25   4        219.06        312.01       131.49 o                         
   9  25   4       5488.90       5498.59       677.89 o                         
  11  25   4      22733.85      24401.73       965.11 o                         
 -12  26   4       6585.26       5675.05       573.97 o                         
 -10  26   4       3878.09       4356.10       460.25 o                         
  -8  26   4        215.18        316.92       130.80 o                         
  -6  26   4       4819.55       5092.32       398.75 o                         
  -4  26   4      13381.71      12939.65       535.91 o                         
  -2  26   4       1378.20       1550.47       148.86 o                         
   0  26   4       1191.60       1230.02       128.87 o                         
   2  26   4       4881.44       5593.87       388.53 o                         
   4  26   4        923.66       1100.92       153.34 o                         
   6  26   4       1292.97        917.70       172.20 o                         
   8  26   4      15943.25      16098.51      1201.57 o                         
  10  26   4       1385.12       1833.19       257.98 o                         
 -11  27   4        320.83        245.57       100.23 o                         
  -9  27   4      25437.75      28819.87       718.62 o                         
  -7  27   4      25340.05      26798.39      1023.18 o                         
  -5  27   4       2215.86       2424.35       232.10 o                         
  -3  27   4       6169.31       6610.79       233.99 o                         
  -1  27   4      35742.80      37151.97       818.43 o                         
   1  27   4        285.58        302.36       149.18 o                         
   3  27   4      14105.27      14656.67       849.48 o                         
   5  27   4      64845.88      69067.08      3243.42 o                         
   7  27   4       2029.78       1799.39       367.17 o                         
   9  27   4        981.19        948.05       279.14 o                         
  11  27   4      14760.53      15926.36      1690.48 o                         
 -10  28   4       4521.45       4459.57       494.34 o                         
  -8  28   4      17620.57      19125.94      1019.06 o                         
  -6  28   4       3275.81       3341.14       413.43 o                         
  -4  28   4        611.26        488.43        62.62 o                         
  -2  28   4       7350.38       7721.19       208.90 o                         
   0  28   4      26597.12      27133.71      1051.83 o                         
   2  28   4       4814.35       4755.00       645.41 o                         
   4  28   4      11474.07      12237.66       732.54 o                         
   6  28   4      21652.85      21540.22      1299.36 o                         
   8  28   4        672.12        532.89       202.11 o                         
  10  28   4         21.97        425.82       148.11 o                         
  -9  29   4        598.05        200.62       163.19 o                         
  -7  29   4       6284.65       6532.55       486.63 o                         
  -5  29   4      13945.86      13181.88       383.33 o                         
  -3  29   4       4181.85       4040.05       283.24 o                         
  -1  29   4       1050.46       1233.84       143.76 o                         
   1  29   4       4380.17       3803.44       456.00 o                         
   3  29   4      13609.10      12416.02       474.74 o                         
   5  29   4        429.39        300.13       182.27 o                         
   7  29   4        327.50        419.37       145.02 o                         
   9  29   4      10668.48      10038.29       903.43 o                         
  -8  30   4        728.31        880.86       138.91 o                         
  -6  30   4      26291.35      24365.62       700.35 o                         
  -4  30   4      17017.63      18082.33       609.90 o                         
  -2  30   4      14937.05      14985.29       397.80 o                         
   0  30   4       5037.44       4932.79       342.98 o                         
   2  30   4      61520.14      67388.82      2213.36 o                         
   4  30   4       2304.21       2353.39       354.58 o                         
   6  30   4        497.16        285.14       211.88 o                         
   8  30   4       9951.60       9950.58       802.12 o                         
  -9  31   4       6697.34       4947.79       739.13 o                         
  -7  31   4       1008.42        440.15       276.33 o                         
  -5  31   4         11.95        252.42        91.34 o                         
  -3  31   4      15893.36      16090.87       806.57 o                         
  -1  31   4      18076.86      19013.56       695.59 o                         
   1  31   4        962.23       1336.74       180.50 o                         
   3  31   4         28.73        215.93       165.50 o                         
   5  31   4      11368.25      11486.89      1154.66 o                         
   7  31   4       5019.78       5153.02       621.82 o                         
  -8  32   4       3695.63       3716.40       447.93 o                         
  -6  32   4      14610.22      15080.13       601.30 o                         
  -4  32   4       8650.36       9916.85       731.41 o                         
  -2  32   4       3899.89       4000.59       507.09 o                         
   0  32   4      13997.15      13739.89       760.68 o                         
   2  32   4      11263.59      11070.16       339.25 o                         
   4  32   4       1478.59       1206.69       290.30 o                         
   6  32   4       3011.63       2642.62       302.53 o                         
  -7  33   4         30.28        112.74       126.65 o                         
  -5  33   4       1274.41       1235.94       342.51 o                         
  -3  33   4       2860.96       2893.73       422.86 o                         
  -1  33   4       3617.64       3695.94       471.08 o                         
   1  33   4       1238.15       1248.32       218.68 o                         
   3  33   4        465.81        258.07       147.88 o                         
   5  33   4        442.39        380.28       228.74 o                         
  -6  34   4      12805.24      11800.84      1764.13 o                         
  -4  34   4       9429.02       9546.10       657.09 o                         
  -2  34   4       5959.23       6926.42       698.79 o                         
   0  34   4       7554.70       7191.72       563.64 o                         
   2  34   4       9496.98       8491.01       438.07 o                         
   4  34   4        261.79        352.06       162.65 o                         
  -5  35   4        499.18        744.30       264.66 o                         
  -3  35   4        436.28       -114.21       141.35 o                         
  -1  35   4         16.45        158.69       181.56 o                         
   1  35   4        345.01        486.15       174.60 o                         
   3  35   4         40.75         24.77       129.54 o                         
  -2  36   4        566.81        670.85       262.36 o                         
   0  36   4       7434.92       6426.27       830.85 o                         
   2  36   4      15403.60      15342.54       713.76 o                         
 -17   1   5       5914.35       6099.74       491.50 o                         
 -15   1   5      23388.71      25274.13      1301.24 o                         
 -13   1   5       4707.31       5143.25       425.27 o                         
 -11   1   5        219.77         16.73       113.10 o                         
  -9   1   5      79146.37      78843.62      1925.41 o                         
  -7   1   5     134848.80     143821.48      3074.38 o                         
  -5   1   5      17961.94      17616.87       607.14 o                         
  -3   1   5     106137.29     106100.52      3714.50 o                         
  -1   1   5     149330.00     148820.80      8131.85 o                         
   1   1   5      94094.45      93778.90      6515.40 o                         
   3   1   5     109781.19      98574.41      4926.77 o                         
   5   1   5     161761.80     158574.94      5052.06 o                         
   7   1   5       3767.20       4347.98       159.49 o                         
   9   1   5       3661.86       3931.91       189.14 o                         
  11   1   5      46264.77      46741.82       850.06 o                         
  13   1   5      10942.95      10836.26       312.10 o                         
  15   1   5       4326.81       4323.30       356.80 o                         
 -16   2   5         61.40        151.64       112.33 o                         
 -14   2   5       1616.51       2433.48       257.52 o                         
 -12   2   5         20.15        198.33        66.21 o                         
 -10   2   5       3076.48       3073.55       163.56 o                         
  -8   2   5      12255.49      11781.02       377.70 o                         
  -6   2   5     100970.56     103460.82      3114.16 o                         
  -4   2   5       1271.05        859.21        44.27 o                         
  -2   2   5      16616.07      14845.76       652.72 o                         
   0   2   5      25615.94      22431.12      1680.81 o                         
   2   2   5      74774.32      77470.30      3504.15 o                         
   4   2   5      12609.48      12984.63       353.72 o                         
   6   2   5       3582.54       4304.76       112.52 o                         
   8   2   5       1014.65       1732.76       136.21 o                         
  10   2   5       9098.30       9914.39       400.06 o                         
  12   2   5         29.72         49.47        91.09 o                         
  14   2   5       8187.12       8606.72       355.91 o                         
  16   2   5          4.53         98.41        88.22 o                         
 -17   3   5       8407.54       8075.22       542.68 o                         
 -15   3   5       2485.02       2692.42       306.72 o                         
 -13   3   5       1126.76       1297.15       205.65 o                         
 -11   3   5      44663.51      48747.30      2030.08 o                         
  -9   3   5      58694.88      58180.56      1472.31 o                         
  -7   3   5        663.16        784.20        80.96 o                         
  -5   3   5      47311.50      51503.18      1687.19 o                         
  -3   3   5     216951.95     218940.53      8431.23 o                         
  -1   3   5      59487.70      55689.95      2646.04 o                         
   1   3   5       3879.46       4548.77       198.38 o                         
   3   3   5     314355.50     336081.34      6313.40 o                         
   5   3   5      62580.29      59104.55      1949.81 o                         
   7   3   5       4333.62       3914.80       105.83 o                         
   9   3   5      38632.79      40096.73       786.69 o                         
  11   3   5      96140.60     101443.60      1651.63 o                         
  13   3   5        944.90       1030.89       105.62 o                         
  15   3   5        540.76        760.67       123.63 o                         
 -16   4   5        933.81       1072.52       259.15 o                         
 -14   4   5       2069.44       1439.93       202.43 o                         
 -12   4   5       1200.32       1177.03       156.23 o                         
 -10   4   5       5014.11       4318.37       324.18 o                         
  -8   4   5        873.59       1017.50        84.36 o                         
  -6   4   5      36455.21      35986.93      1567.57 o                         
  -4   4   5      55285.26      55727.09      1580.40 o                         
  -2   4   5      17571.27      17546.62       795.95 o                         
   0   4   5        666.80        820.61        80.23 o                         
   2   4   5     182665.05     187025.47      8888.99 o                         
   4   4   5      70963.54      70021.52      1809.00 o                         
   6   4   5       1872.91       1861.21        69.78 o                         
   8   4   5       1528.64       1632.02       139.89 o                         
  10   4   5       5312.06       4878.82       250.86 o                         
  12   4   5       4032.42       3150.40       255.82 o                         
  14   4   5       1801.66       1973.08       167.15 o                         
  16   4   5        688.55        716.84       159.73 o                         
 -17   5   5         48.08        229.45       110.49 o                         
 -15   5   5      19788.89      20259.07      1036.09 o                         
 -13   5   5      21437.21      22185.55       744.73 o                         
 -11   5   5       7492.59       7613.06       321.24 o                         
  -9   5   5      24328.19      25068.40      1054.99 o                         
  -7   5   5      27320.86      29604.10       964.81 o                         
  -5   5   5        888.11        940.34        78.76 o                         
  -3   5   5      38604.28      36904.24       945.11 o                         
  -1   5   5     305004.12     303303.59     13344.83 o                         
   1   5   5      65412.33      67283.98      2924.96 o                         
   3   5   5       1189.04       1478.31        50.30 o                         
   5   5   5      40857.03      40265.36      1152.58 o                         
   7   5   5     101673.52     102461.46      1741.61 o                         
   9   5   5      45945.38      45127.62       880.50 o                         
  11   5   5       8072.22       8052.36       350.79 o                         
  13   5   5      13898.18      14276.69       403.73 o                         
  15   5   5       6507.37       5936.76       336.18 o                         
 -16   6   5         18.01        303.30       150.54 o                         
 -14   6   5      11904.93      12225.55       577.41 o                         
 -12   6   5       3822.08       3689.89       325.55 o                         
 -10   6   5       5700.07       5378.13       270.84 o                         
  -8   6   5      24696.27      25021.07       828.47 o                         
  -6   6   5      90219.91      94048.52      3132.80 o                         
  -4   6   5          9.19         51.25        22.41 o                         
  -2   6   5       2304.24       2807.07       109.99 o                         
   0   6   5     227871.84     231216.48     10012.05 o                         
   2   6   5      19011.35      19915.39       564.48 o                         
   4   6   5      24562.36      24901.91       705.72 o                         
   6   6   5      73939.18      76076.90       873.39 o                         
   8   6   5      72760.84      75375.62      1673.70 o                         
  10   6   5      12468.86      11069.18       324.48 o                         
  12   6   5        696.69        503.39        91.60 o                         
  14   6   5      30897.40      32499.03       740.69 o                         
  16   6   5         36.04       -139.44       164.28 o                         
 -15   7   5       1304.25       1113.97       157.62 o                         
 -13   7   5       7142.92       6703.60       284.70 o                         
 -11   7   5      60993.04      62312.93      2067.90 o                         
  -9   7   5      33789.42      36127.36      1483.38 o                         
  -7   7   5        481.84        286.01        71.08 o                         
  -5   7   5      10444.97      10374.97       402.84 o                         
  -3   7   5     121498.35     118442.78      3803.26 o                         
  -1   7   5      61982.46      63964.27      1933.42 o                         
   1   7   5       3059.83       3338.55       103.17 o                         
   3   7   5      35879.26      34798.12      1333.26 o                         
   5   7   5      27190.58      27150.45       483.02 o                         
   7   7   5        534.33        419.81        52.16 o                         
   9   7   5      39076.28      39965.35      1044.74 o                         
  11   7   5      30112.34      32028.49       988.22 o                         
  13   7   5         60.11         79.43        94.58 o                         
  15   7   5       1806.01       1251.93       186.77 o                         
 -16   8   5         24.80        -73.15       200.19 o                         
 -14   8   5        622.51        663.29       175.35 o                         
 -12   8   5      44787.90      47178.72      2308.41 o                         
 -10   8   5       8057.75       9424.47       406.40 o                         
  -8   8   5       3615.25       3592.10       155.59 o                         
  -6   8   5       4727.37       4516.61       298.79 o                         
  -4   8   5      87957.58      87052.48      2602.76 o                         
  -2   8   5      17915.72      14500.75       519.88 o                         
   0   8   5      44221.63      44504.16      1024.00 o                         
   2   8   5      11489.51      11117.94       351.23 o                         
   4   8   5        898.70        958.54        50.25 o                         
   6   8   5      22450.21      20617.91       353.56 o                         
   8   8   5      70780.07      71487.09      1297.44 o                         
  10   8   5      13501.41      14223.71       296.99 o                         
  12   8   5       1876.82       1866.93       143.53 o                         
  14   8   5       2559.13       2260.71       215.81 o                         
  16   8   5       2676.54       2103.92       340.99 o                         
 -15   9   5       7093.17       6373.59       459.37 o                         
 -13   9   5       4059.77       3125.86       314.26 o                         
 -11   9   5        645.81        759.54       104.21 o                         
  -9   9   5      21214.08      21333.16      1014.74 o                         
  -7   9   5      26071.66      24900.19      1030.48 o                         
  -5   9   5       8335.52       8301.83       319.88 o                         
  -3   9   5      14437.31      14204.84       540.36 o                         
  -1   9   5      15684.18      17986.61       569.72 o                         
   1   9   5      10821.38      10829.90       272.12 o                         
   3   9   5       5685.31       4614.30       165.81 o                         
   5   9   5      26274.35      26666.58       677.75 o                         
   7   9   5      49149.40      50617.27      1224.32 o                         
   9   9   5       3761.39       3000.45       215.02 o                         
  11   9   5       2245.49       2410.63       202.26 o                         
  13   9   5       6572.73       7340.03       353.84 o                         
  15   9   5       5076.45       5260.05       474.80 o                         
 -16  10   5        396.45        331.54       157.05 o                         
 -14  10   5       3333.90       3209.42       311.39 o                         
 -12  10   5      40266.40      40795.29      1608.09 o                         
 -10  10   5      12553.86      12700.86       432.28 o                         
  -8  10   5        545.27        619.27       108.79 o                         
  -6  10   5       7169.79       6412.01       360.44 o                         
  -4  10   5      24439.27      24012.57       873.35 o                         
  -2  10   5      41747.48      44843.37      1162.03 o                         
   0  10   5      72038.66      75017.01      1180.58 o                         
   2  10   5      26905.02      27011.73       918.65 o                         
   4  10   5       8818.17       8354.56       342.63 o                         
   6  10   5      20033.33      18121.18       507.07 o                         
   8  10   5      69366.62      70752.39      1409.24 o                         
  10  10   5        614.65        784.99        95.83 o                         
  12  10   5        937.25       1034.82       103.87 o                         
  14  10   5      10919.27       9864.85       609.48 o                         
 -15  11   5       3520.47       3835.76       500.69 o                         
 -13  11   5       4455.17       4431.96       316.85 o                         
 -11  11   5        384.56        231.87       105.52 o                         
  -9  11   5        404.73        273.89        88.65 o                         
  -7  11   5      92910.24      94062.34      4654.07 o                         
  -5  11   5      34719.83      31677.88      1155.99 o                         
  -3  11   5        328.30        804.95        62.25 o                         
  -1  11   5       1798.48       1779.29        54.57 o                         
   1  11   5     117372.77     126845.62      2751.47 o                         
   3  11   5      26285.15      25032.86      1377.58 o                         
   5  11   5      12321.62      13681.78       496.78 o                         
   7  11   5       8546.84       8319.45       335.44 o                         
   9  11   5        233.06        112.23        52.47 o                         
  11  11   5         49.37        105.66       109.47 o                         
  13  11   5      16768.41      16091.09       650.66 o                         
  15  11   5       6158.07       6168.76       451.84 o                         
 -16  12   5        292.39        381.66       113.33 o                         
 -14  12   5      11097.61      10420.01       555.86 o                         
 -12  12   5      13437.29      13982.32       482.33 o                         
 -10  12   5       7442.87       7709.95       455.04 o                         
  -8  12   5       2994.61       2734.76       268.26 o                         
  -6  12   5      96929.98      95503.52      3988.51 o                         
  -4  12   5        257.20        332.72        50.09 o                         
  -2  12   5        192.32        257.92        43.28 o                         
   0  12   5     164826.72     176759.73      3066.29 o                         
   2  12   5      86142.42      73320.95     10222.07 o                         
   4  12   5       5079.17       4429.67       183.36 o                         
   6  12   5      69880.59      71187.84      2446.13 o                         
   8  12   5      54405.35      52296.86      1327.64 o                         
  10  12   5         56.92        178.82        58.31 o                         
  12  12   5        955.87       1477.09       168.34 o                         
  14  12   5      28676.82      28942.45      1303.43 o                         
 -15  13   5         20.04        255.38       208.51 o                         
 -13  13   5        547.24        536.41       104.64 o                         
 -11  13   5       2518.51       2537.37       229.75 o                         
  -9  13   5        149.79        152.85        96.81 o                         
  -7  13   5       7465.88       7426.11       351.86 o                         
  -5  13   5      68079.69      67829.01      3251.99 o                         
  -3  13   5       3399.36       2951.38       185.97 o                         
  -1  13   5      14385.70      13556.52       390.18 o                         
   1  13   5       9025.31       9083.48       218.32 o                         
   3  13   5      90720.20      92818.25      4656.24 o                         
   5  13   5       3015.01       3467.25       270.65 o                         
   7  13   5        231.50        134.33        63.38 o                         
   9  13   5       7634.56       7365.64       201.37 o                         
  11  13   5       7985.39       6666.65       545.13 o                         
  13  13   5       2252.79       2252.79       209.22 o                         
  15  13   5       3081.26       2574.77       277.40 o                         
 -14  14   5        170.01        226.79        82.62 o                         
 -12  14   5       8105.36       8104.57       351.52 o                         
 -10  14   5      22282.20      22657.26       717.91 o                         
  -8  14   5       9833.41       8926.49       417.12 o                         
  -6  14   5      31726.50      30162.76      1603.45 o                         
  -4  14   5      54716.74      52584.94      2958.46 o                         
  -2  14   5       5141.98       5736.64       165.24 o                         
   0  14   5       9097.89      10130.99       232.21 o                         
   2  14   5     110321.23     108843.18      4539.56 o                         
   4  14   5      83553.89      88177.89      3565.82 o                         
   6  14   5       3343.37       3491.82       554.95 o                         
   8  14   5       2410.25       1932.61       208.42 o                         
  10  14   5      13725.20      11991.21       803.21 o                         
  12  14   5      16618.97      16469.04       645.73 o                         
  14  14   5       7349.48       7482.08       688.63 o                         
 -15  15   5       2087.24       1603.34       261.20 o                         
 -13  15   5      13304.69      12720.61       442.38 o                         
 -11  15   5        217.42        246.14       117.62 o                         
  -9  15   5        502.49        554.99       129.29 o                         
  -7  15   5      20964.55      21490.40       889.00 o                         
  -5  15   5      23062.48      22246.54      1079.21 o                         
  -3  15   5      29726.84      34079.70      1890.44 o                         
  -1  15   5      39352.73      39017.13      1107.22 o                         
   1  15   5      70656.61      74708.50       986.92 o                         
   3  15   5      35013.84      35496.06      1524.22 o                         
   5  15   5       1782.44       1863.57       283.02 o                         
   7  15   5      70568.89      75690.35      2976.91 o                         
   9  15   5         62.60         42.08        65.37 o                         
  11  15   5       8629.64       8484.92       669.11 o                         
  13  15   5       8520.17       7408.53       416.89 o                         
  15  15   5       6054.68       4813.60       781.34 o                         
 -14  16   5      10944.88      11882.03       456.86 o                         
 -12  16   5       5287.70       4891.84       378.21 o                         
 -10  16   5        119.11        166.58        91.99 o                         
  -8  16   5      28779.58      29069.15      1400.94 o                         
  -6  16   5     101968.45     100305.69      5397.20 o                         
  -4  16   5       9128.84       9539.33       306.62 o                         
  -2  16   5       1137.36        976.15        91.35 o                         
   0  16   5      67981.77      70330.77      1255.92 o                         
   2  16   5      59665.00      59696.45      2308.20 o                         
   4  16   5      13137.04      13375.67       712.15 o                         
   6  16   5      32591.38      34848.89      1444.06 o                         
   8  16   5      28179.80      28851.55       987.33 o                         
  10  16   5        421.57         76.20       109.02 o                         
  12  16   5      11361.86       9730.28       493.16 o                         
  14  16   5      15915.57      15960.80       773.29 o                         
 -15  17   5       1415.05       1789.60       326.46 o                         
 -13  17   5       4843.11       4754.00       390.98 o                         
 -11  17   5      26786.11      27003.21      1235.33 o                         
  -9  17   5       4853.95       4691.01       335.08 o                         
  -7  17   5       8044.29       7806.99       468.35 o                         
  -5  17   5      21392.14      22631.41       921.56 o                         
  -3  17   5      12131.33      11300.03       547.91 o                         
  -1  17   5         34.26        122.07        33.71 o                         
   1  17   5       5166.77       5576.39       169.36 o                         
   3  17   5       1502.52       1702.89       203.01 o                         
   5  17   5      12994.90      15128.58       708.79 o                         
   7  17   5       8243.41       7777.49       254.23 o                         
   9  17   5      11103.73      11937.10       377.49 o                         
  11  17   5        507.24        271.24       115.43 o                         
  13  17   5         52.11        227.19       431.10 o                         
 -14  18   5       5402.96       4812.86       609.01 o                         
 -12  18   5      16242.61      17489.14       945.32 o                         
 -10  18   5      15971.05      15443.01       801.11 o                         
  -8  18   5       6766.75       6659.26       465.46 o                         
  -6  18   5      20947.77      21832.04       814.74 o                         
  -4  18   5      90386.87      95701.02      3347.48 o                         
  -2  18   5      43557.63      44515.73      2035.12 o                         
   0  18   5       4790.38       4591.16       154.93 o                         
   2  18   5      27037.13      24452.93      1029.06 o                         
   4  18   5      32667.36      31471.82      1295.65 o                         
   6  18   5       3900.43       3682.26       522.99 o                         
   8  18   5      12466.25      13489.21       602.83 o                         
  10  18   5      28494.36      27809.62      1226.43 o                         
  12  18   5      12890.43       9974.88      2098.92 o                         
  14  18   5       1539.28       1751.78       329.03 o                         
 -13  19   5       1300.01       1470.60       204.18 o                         
 -11  19   5       2970.03       3105.62       285.64 o                         
  -9  19   5       6463.49       5460.10       641.41 o                         
  -7  19   5       1207.24       1387.79       135.86 o                         
  -5  19   5       3481.66       4076.43       183.38 o                         
  -3  19   5       1717.58       1582.71       225.50 o                         
  -1  19   5        475.24        613.59        58.49 o                         
   1  19   5       2612.74       3037.52       140.47 o                         
   3  19   5      15149.00      15061.52       879.70 o                         
   5  19   5       7183.76       7109.66       473.76 o                         
   7  19   5      33012.08      32282.56       983.72 o                         
   9  19   5       5113.97       5250.53       540.29 o                         
  11  19   5       8356.91       7778.60       672.73 o                         
  13  19   5        196.10        294.21       173.55 o                         
 -14  20   5       6564.27       6426.32       523.99 o                         
 -12  20   5       9191.97       9132.32       553.85 o                         
 -10  20   5      30953.37      30755.84      1522.19 o                         
  -8  20   5      15264.94      14802.80      1027.74 o                         
  -6  20   5        432.71        354.19        74.07 o                         
  -4  20   5      28015.33      30775.82      1077.36 o                         
  -2  20   5     128331.81     133391.50      4415.97 o                         
   0  20   5      30281.46      30067.81       556.53 o                         
   2  20   5        560.58        491.57        43.58 o                         
   4  20   5      20435.82      19773.89      1500.11 o                         
   6  20   5      27642.29      26835.78      1650.35 o                         
   8  20   5       7758.38       8253.57       745.32 o                         
  10  20   5      17969.59      20466.65      1256.62 o                         
  12  20   5      10925.50       9740.38       824.16 o                         
 -13  21   5        159.86         26.01       158.85 o                         
 -11  21   5        831.76       1149.09       181.33 o                         
  -9  21   5       4212.86       4742.59       456.95 o                         
  -7  21   5       1181.80        783.54       151.06 o                         
  -5  21   5       1622.56       1624.70       161.60 o                         
  -3  21   5      21255.43      21723.32       531.97 o                         
  -1  21   5       1799.44       1872.34       149.39 o                         
   1  21   5       4838.69       5142.24       158.47 o                         
   3  21   5       7253.33       5829.85       498.27 o                         
   5  21   5       6745.41       6515.57       795.93 o                         
   7  21   5      13404.88      12567.43       932.90 o                         
   9  21   5       5841.71       6642.60       953.21 o                         
  11  21   5       9915.90       9670.43       909.91 o                         
  13  21   5       3137.37       2996.46       584.61 o                         
 -12  22   5       5134.42       5923.92       557.30 o                         
 -10  22   5       8433.14       9001.27       641.33 o                         
  -8  22   5      24727.03      25754.37      1072.27 o                         
  -6  22   5        607.02       1166.27       110.41 o                         
  -4  22   5       6222.26       5908.24       366.13 o                         
  -2  22   5      34282.08      37278.65      1198.74 o                         
   0  22   5      47766.57      49797.38      1061.00 o                         
   2  22   5        329.26        394.40        47.34 o                         
   4  22   5      20853.42      20027.58       889.31 o                         
   6  22   5      26000.36      25146.84      1570.68 o                         
   8  22   5      14428.65      13139.59       833.49 o                         
  10  22   5      15503.81      15206.10      1054.79 o                         
  12  22   5       2623.26       2930.39       390.70 o                         
 -13  23   5       6935.00       6993.62       955.70 o                         
 -11  23   5          4.25        311.61       197.26 o                         
  -9  23   5        460.78        565.47        97.10 o                         
  -7  23   5       2568.40       2851.06       184.95 o                         
  -5  23   5       2893.97       2385.58       247.55 o                         
  -3  23   5       2903.92       2478.97       292.98 o                         
  -1  23   5      44700.24      45124.97      1607.03 o                         
   1  23   5        226.91        222.68       105.55 o                         
   3  23   5        257.98        390.18       153.79 o                         
   5  23   5       1936.24       2078.22       372.48 o                         
   7  23   5      10172.78       9112.02       817.72 o                         
   9  23   5        939.59       1022.78       364.93 o                         
  11  23   5        454.00        349.49       312.34 o                         
 -12  24   5       1471.05       1617.18       180.12 o                         
 -10  24   5      39143.70      40441.00      1742.32 o                         
  -8  24   5       8663.74       9399.60       293.58 o                         
  -6  24   5        125.08        230.77        64.73 o                         
  -4  24   5      30822.35      32293.16       988.66 o                         
  -2  24   5      40987.49      42453.75       995.84 o                         
   0  24   5       4523.70       4469.05       242.09 o                         
   2  24   5      36805.68      39399.10      1574.30 o                         
   4  24   5      78517.80      83435.71      7108.24 o                         
   6  24   5       2487.34       2115.46       340.61 o                         
   8  24   5       1358.82       1347.02       327.80 o                         
  10  24   5      28088.73      29690.10       942.94 o                         
  12  24   5       9095.75       9740.90      1038.63 o                         
 -11  25   5       9839.02       9973.43       557.72 o                         
  -9  25   5       4009.65       4023.25       440.58 o                         
  -7  25   5       3011.19       2930.50       251.37 o                         
  -5  25   5        401.36        465.07        79.01 o                         
  -3  25   5      28999.94      30669.22       683.53 o                         
  -1  25   5       4932.24       4734.44       225.79 o                         
   1  25   5        278.79         27.37        58.24 o                         
   3  25   5       3766.67       3936.42       316.92 o                         
   5  25   5       7446.44       6976.20       714.66 o                         
   7  25   5       1646.61       1549.98       288.79 o                         
   9  25   5       9083.64       8450.51       835.45 o                         
  11  25   5       3904.50       3582.29       707.60 o                         
 -12  26   5        465.49        600.98       228.99 o                         
 -10  26   5       1006.30       1446.53       233.33 o                         
  -8  26   5      43300.57      46621.29      1453.11 o                         
  -6  26   5       9032.53       9257.05       284.56 o                         
  -4  26   5        102.36        134.38        71.27 o                         
  -2  26   5      15745.94      15956.24       548.61 o                         
   0  26   5       4439.71       4279.63       207.76 o                         
   2  26   5       3268.53       3240.11       449.25 o                         
   4  26   5      37779.36      39377.10      3100.23 o                         
   6  26   5      10517.89      10134.73       966.37 o                         
   8  26   5       1462.12        811.25       523.25 o                         
  10  26   5       1165.76       1055.51       352.22 o                         
 -11  27   5        794.37        863.84       202.30 o                         
  -9  27   5       3586.52       3357.85       452.23 o                         
  -7  27   5      11968.36      12076.35       767.06 o                         
  -5  27   5       1377.70       1539.81       136.52 o                         
  -3  27   5        395.16        401.82        91.59 o                         
  -1  27   5      14888.49      14834.85       396.47 o                         
   1  27   5      17219.72      18209.02       575.67 o                         
   3  27   5         49.84         62.34       122.45 o                         
   5  27   5       2463.30       2234.19       350.34 o                         
   7  27   5      10907.43      10017.05       377.25 o                         
   9  27   5       1031.19        939.85       250.36 o                         
 -10  28   5       2847.36       2813.81       291.16 o                         
  -8  28   5       9692.42      10209.22       556.17 o                         
  -6  28   5       5335.62       5265.19       591.06 o                         
  -4  28   5      15441.67      14920.32       414.80 o                         
  -2  28   5      11516.90      11601.90       335.15 o                         
   0  28   5         39.26        174.56       121.26 o                         
   2  28   5       3669.17       2865.42       422.55 o                         
   4  28   5      34465.07      36486.39      2562.18 o                         
   6  28   5        565.40        676.47       313.75 o                         
   8  28   5        279.90        361.88       170.57 o                         
  10  28   5      11783.73      11131.16       815.85 o                         
  -9  29   5       1463.17       2473.28       258.47 o                         
  -7  29   5       9565.56      10614.52       274.65 o                         
  -5  29   5      11643.83      11650.47       261.92 o                         
  -3  29   5        572.24        513.61       160.77 o                         
  -1  29   5       1628.59       2101.63       222.36 o                         
   1  29   5      18870.96      19326.33       796.19 o                         
   3  29   5      10569.00      11576.30       490.76 o                         
   5  29   5       2630.44       2571.30       503.04 o                         
   7  29   5       4292.78       3654.81       437.81 o                         
   9  29   5        259.38         37.14       144.83 o                         
  -8  30   5       2095.04       2445.81       249.79 o                         
  -6  30   5        265.98        260.02       139.10 o                         
  -4  30   5       5916.18       6143.41       313.65 o                         
  -2  30   5      22947.06      24794.13      1373.12 o                         
   0  30   5        351.35        106.21        78.48 o                         
   2  30   5        804.94        525.84       166.14 o                         
   4  30   5      12017.08      11196.39       861.57 o                         
   6  30   5        941.77        973.02       248.18 o                         
   8  30   5        598.24        841.51       245.51 o                         
  -9  31   5        602.08        755.01       168.57 o                         
  -7  31   5       7532.86       7261.46       541.69 o                         
  -5  31   5      24597.83      26401.71       730.79 o                         
  -3  31   5       2514.78       2644.87       197.69 o                         
  -1  31   5        169.28        229.58       234.53 o                         
   1  31   5      10479.57       9570.57       440.33 o                         
   3  31   5      10570.54      10039.97       436.96 o                         
   5  31   5       2190.46       2047.11       317.48 o                         
   7  31   5       2913.20       4113.35       564.86 o                         
  -8  32   5        901.87        661.47       150.88 o                         
  -6  32   5       1493.96       1136.29       174.62 o                         
  -4  32   5        200.51        405.03       136.26 o                         
  -2  32   5      10803.16      10966.41       509.53 o                         
   0  32   5       9732.47       9894.70       403.70 o                         
   2  32   5         53.62         63.39       163.72 o                         
   4  32   5        278.78        932.89       702.70 o                         
   6  32   5       7692.64       7872.10       852.63 o                         
  -7  33   5      14064.03      14069.24       567.03 o                         
  -5  33   5       9441.58       8674.83      1001.37 o                         
  -3  33   5        464.53       1061.67       278.49 o                         
  -1  33   5       6480.29       6177.10       685.91 o                         
   1  33   5      39812.23      43251.68      1638.42 o                         
   3  33   5        576.32       1031.85       191.67 o                         
   5  33   5        263.49        514.85       214.49 o                         
  -6  34   5        870.15        806.02       330.14 o                         
  -4  34   5       4264.87       4039.17       514.22 o                         
  -2  34   5       4917.04       4503.20       647.95 o                         
   0  34   5          1.65        142.05       120.67 o                         
   2  34   5       1225.66       1447.33       186.55 o                         
   4  34   5       3329.11       2960.19       382.89 o                         
  -3  35   5       9976.35       7903.36       821.34 o                         
  -1  35   5       4219.52       3839.53       443.38 o                         
   1  35   5       4333.43       3813.23       430.12 o                         
   3  35   5       3373.41       1975.70       425.49 o                         
  -2  36   5         88.95        238.51       132.31 o                         
   0  36   5       7063.85       5849.48       455.74 o                         
 -16   0   6       4579.32       5896.65       856.73 o                         
 -14   0   6      16015.00      17998.43      2100.27 o                         
 -12   0   6       1107.49       1677.06       381.71 o                         
 -10   0   6       2697.90       1967.99       208.90 o                         
  -8   0   6      57837.81      56418.31      5563.52 o                         
  -6   0   6     116947.69     114901.37      5982.69 o                         
  -4   0   6     153167.25     152200.34     10496.03 o                         
  -2   0   6      35176.57      34282.21      2395.26 o                         
   0   0   6       8921.93       8551.09      1173.46 o                         
   2   0   6     367972.84     409215.16     14162.40 o                         
   4   0   6      98771.44     100953.65      2176.21 o                         
   6   0   6      60850.75      70984.38      1462.78 o                         
   8   0   6      11913.58      12212.58       578.83 o                         
  10   0   6      57782.75      60789.31      1209.46 o                         
  12   0   6       1036.63       1062.41       151.95 o                         
  14   0   6      12344.78      12325.32       776.33 o                         
  16   0   6      22940.91      24288.44      1674.11 o                         
 -17   1   6        182.26        321.49       136.83 o                         
 -15   1   6       1028.16        964.36       214.97 o                         
 -13   1   6       6345.18       7072.21       408.23 o                         
 -11   1   6         44.63        190.67       163.19 o                         
  -9   1   6      13861.20      14328.62       455.17 o                         
  -7   1   6      10397.05      10385.89       456.02 o                         
  -5   1   6      91503.97      96837.55      3735.68 o                         
  -3   1   6      39946.34      37907.69      2082.23 o                         
  -1   1   6       5524.40       4528.40       218.01 o                         
   1   1   6       4923.06       3903.45       271.85 o                         
   3   1   6      76201.95      82456.80      2258.55 o                         
   5   1   6      24486.06      24058.76       684.74 o                         
   7   1   6       1887.32       1999.91       223.00 o                         
   9   1   6      14465.94      15922.33       363.53 o                         
  11   1   6       5340.27       5309.22       280.64 o                         
  13   1   6        103.45        183.53        75.89 o                         
  15   1   6       6021.81       5856.63       415.34 o                         
 -16   2   6      25106.33      27779.23      1189.43 o                         
 -14   2   6       2912.29       2677.29       328.89 o                         
 -12   2   6       1963.81       1902.47       275.11 o                         
 -10   2   6      84265.44      88662.10      3746.17 o                         
  -8   2   6      55922.39      54689.28      2067.28 o                         
  -6   2   6       1408.05       1585.01       109.04 o                         
  -4   2   6     108475.16     109089.31      4331.22 o                         
  -2   2   6     220366.61     210140.67      9464.12 o                         
   0   2   6       8338.66       7274.04       549.54 o                         
   2   2   6      21003.78      19691.91       887.89 o                         
   4   2   6     298926.34     306039.91      8796.96 o                         
   6   2   6       2413.43       2096.60        95.69 o                         
   8   2   6       2060.36       2225.28       233.93 o                         
  10   2   6      38520.30      40147.85       952.49 o                         
  12   2   6      44272.60      46480.00      1016.93 o                         
  14   2   6        330.57        255.24       110.97 o                         
  16   2   6       5807.82       5296.56       417.36 o                         
 -17   3   6       1080.92       1233.50       181.14 o                         
 -15   3   6       2292.56       2986.56       430.50 o                         
 -13   3   6        631.08        636.11       154.10 o                         
 -11   3   6       2670.49       2460.62       221.56 o                         
  -9   3   6        593.07        383.15        61.11 o                         
  -7   3   6      40091.20      39172.59      1406.30 o                         
  -5   3   6      63099.88      63113.57      2483.62 o                         
  -3   3   6        173.00        397.35        42.60 o                         
  -1   3   6      33758.37      31549.00      1753.51 o                         
   1   3   6        120.16        145.36        32.10 o                         
   3   3   6      12040.10      10669.17       358.97 o                         
   5   3   6      85717.11      87583.68      2079.34 o                         
   7   3   6       2885.96       2841.47        94.88 o                         
   9   3   6       5584.02       5781.38       227.87 o                         
  11   3   6         44.44        176.86        80.43 o                         
  13   3   6      10362.14       9902.58       264.39 o                         
  15   3   6         65.38        303.45        99.65 o                         
 -16   4   6       7036.96       7517.36       591.39 o                         
 -14   4   6       5815.87       5221.30       383.75 o                         
 -12   4   6      12700.49      12897.61       574.79 o                         
 -10   4   6      20529.85      21410.94       965.73 o                         
  -8   4   6      10915.76      10543.66       449.71 o                         
  -6   4   6      11037.90      11922.71       420.40 o                         
  -4   4   6     119171.44     122098.36      3674.77 o                         
  -2   4   6      61647.81      58018.30      2385.72 o                         
   0   4   6       8849.16       8296.33       534.04 o                         
   2   4   6      32874.90      32198.31      1325.53 o                         
   4   4   6      95746.23      98720.48      2402.37 o                         
   6   4   6       4361.77       4373.09        99.68 o                         
   8   4   6      25577.41      26612.66       525.29 o                         
  10   4   6      48975.92      48838.07      1345.20 o                         
  12   4   6       1343.68       1590.08       142.77 o                         
  14   4   6        602.76        403.26       113.03 o                         
  16   4   6      11106.59      10083.20       636.39 o                         
 -15   5   6       1186.20        914.25       295.79 o                         
 -13   5   6       7066.01       7231.50       320.61 o                         
 -11   5   6        547.15        422.66       112.26 o                         
  -9   5   6        310.56        390.21        53.66 o                         
  -7   5   6      46215.21      45337.17      1134.92 o                         
  -5   5   6      17049.38      17267.99       808.09 o                         
  -3   5   6      20871.66      21610.91       613.70 o                         
  -1   5   6      22950.17      21361.29       895.33 o                         
   1   5   6      24738.26      24691.38      1153.73 o                         
   3   5   6      16083.86      17707.52       454.19 o                         
   5   5   6       7394.62       6022.64       193.34 o                         
   7   5   6      24102.86      24985.50       491.92 o                         
   9   5   6       3609.44       3022.15       250.69 o                         
  11   5   6        638.86        878.41       115.61 o                         
  13   5   6      12610.83      11989.39       379.60 o                         
  15   5   6       1687.40       1443.55       212.85 o                         
 -16   6   6       1250.25       1502.38       217.04 o                         
 -14   6   6       9753.55      10460.31       928.01 o                         
 -12   6   6      26002.89      25259.66       836.99 o                         
 -10   6   6      59045.69      62133.98      3234.80 o                         
  -8   6   6      15191.95      16007.68       615.18 o                         
  -6   6   6       3763.19       4775.15       160.56 o                         
  -4   6   6      33119.16      30814.19      1031.90 o                         
   0   6   6      68989.90      69875.50      1879.38 o                         
   2   6   6      30128.00      30318.49       964.66 o                         
   4   6   6      11889.42      12222.62       323.97 o                         
   6   6   6      16712.82      16742.58       389.13 o                         
   8   6   6      70899.58      70976.13      1664.23 o                         
  10   6   6      39651.69      41558.19      1001.43 o                         
  12   6   6        191.97        216.08        84.52 o                         
  14   6   6       2029.71       2128.26       192.74 o                         
  16   6   6       7994.38       6644.94       722.22 o                         
 -15   7   6        314.83        296.17       123.12 o                         
 -13   7   6      33969.59      36721.37      1175.50 o                         
 -11   7   6      12112.82      12523.81       690.57 o                         
  -9   7   6       2002.16       1790.78       159.07 o                         
  -7   7   6      20640.43      20930.62       911.50 o                         
  -5   7   6      61880.55      64340.31      2436.80 o                         
  -3   7   6       6549.73       6500.01       247.33 o                         
  -1   7   6      44910.58      41094.71      1130.01 o                         
   1   7   6     125746.75     132021.80      2822.84 o                         
   3   7   6       1171.33       1011.52        59.70 o                         
   5   7   6       6896.08       7112.91       163.38 o                         
   7   7   6      76892.19      76589.81      1066.39 o                         
   9   7   6      11918.12      11792.38       428.82 o                         
  11   7   6       1113.48        948.99       107.42 o                         
  13   7   6       4519.16       4452.83       348.90 o                         
  15   7   6       5632.49       5759.63       584.32 o                         
 -16   8   6       7948.38       8148.41       594.43 o                         
 -14   8   6       2531.22       2613.96       295.89 o                         
 -12   8   6        811.82        489.56        86.24 o                         
 -10   8   6      26304.67      27001.66      1787.12 o                         
  -8   8   6      37866.61      38530.60      1546.61 o                         
  -6   8   6       3335.92       3845.43       173.35 o                         
  -4   8   6      26843.59      25594.02      1156.53 o                         
  -2   8   6     173747.06     174333.92      4912.81 o                         
   0   8   6      42612.98      50399.58      1770.01 o                         
   2   8   6        247.25        317.10        24.72 o                         
   4   8   6      66510.13      68690.38      2096.18 o                         
   6   8   6      36250.77      37729.91       931.96 o                         
   8   8   6       2012.37       1856.65        93.55 o                         
  10   8   6       9043.33       8065.57       291.85 o                         
  12   8   6      27422.26      28520.63       755.77 o                         
  14   8   6       3629.17       4160.93       519.30 o                         
 -15   9   6       1460.42        861.10       183.19 o                         
 -13   9   6       4790.63       4845.67       307.85 o                         
 -11   9   6       8721.07       7897.93       643.79 o                         
  -9   9   6      35588.09      37544.65      2172.92 o                         
  -7   9   6        725.08        832.29       102.45 o                         
  -5   9   6       3920.44       4259.30       296.70 o                         
  -3   9   6      20181.83      17690.31       773.74 o                         
  -1   9   6     238306.12     243997.95      6728.13 o                         
   1   9   6      20366.86      18221.45       626.02 o                         
   3   9   6      14908.38      14465.96       663.39 o                         
   5   9   6      11377.44       9686.28       294.09 o                         
   7   9   6      69016.44      69411.36      1158.53 o                         
   9   9   6        150.68        128.49        59.08 o                         
  11   9   6      10858.50      10908.38       188.94 o                         
  13   9   6      14175.04      14638.42       390.45 o                         
  15   9   6         17.61        112.03       102.97 o                         
 -16  10   6        116.48        153.23       131.51 o                         
 -14  10   6       9156.41      10308.16       720.50 o                         
 -12  10   6      13903.57      13354.82       697.08 o                         
 -10  10   6         16.72        100.25       107.86 o                         
  -8  10   6      14100.68      13460.96       536.27 o                         
  -6  10   6     128993.86     132437.28      5359.57 o                         
  -4  10   6      18535.73      18954.72       891.09 o                         
  -2  10   6      43057.87      49185.86      2250.34 o                         
   0  10   6      72739.07      82189.21      2167.33 o                         
   2  10   6      56784.88      54877.30      2280.57 o                         
   4  10   6       2464.87       2226.03       318.17 o                         
   6  10   6      28803.72      31058.50       713.24 o                         
   8  10   6      41086.44      40329.30       727.31 o                         
  10  10   6       6536.62       5520.97       214.82 o                         
  12  10   6         50.56         27.21        83.46 o                         
  14  10   6       4621.35       5405.74       389.87 o                         
 -15  11   6        408.43        529.89       139.19 o                         
 -13  11   6      19791.99      19797.92      1303.01 o                         
 -11  11   6      43250.19      45215.83      2597.48 o                         
  -9  11   6       3738.20       3966.65       296.62 o                         
  -7  11   6      95734.77      99715.48      3517.82 o                         
  -5  11   6      49680.88      48187.65      2236.10 o                         
  -3  11   6       4406.74       3978.96       211.05 o                         
  -1  11   6      15077.55      13801.75       535.42 o                         
   1  11   6     177393.66     185890.69      5416.25 o                         
   3  11   6        457.48        688.77       154.91 o                         
   5  11   6         13.52         56.78        80.91 o                         
   7  11   6      81899.24      80827.61      2335.78 o                         
   9  11   6      40797.73      38931.30      1296.08 o                         
  11  11   6       4749.57       4095.00       202.24 o                         
  13  11   6       7012.03       7991.64       501.45 o                         
  15  11   6       8442.38       8479.33       687.36 o                         
 -16  12   6       7315.21       8180.93       717.31 o                         
 -14  12   6       1183.58       2108.42       343.64 o                         
 -12  12   6        264.18        196.49       110.25 o                         
 -10  12   6       1219.37       1142.56       116.66 o                         
  -8  12   6      16713.23      16456.62       571.88 o                         
  -6  12   6      35477.23      35086.72      1951.12 o                         
  -4  12   6       2957.72       2532.31       117.59 o                         
  -2  12   6      34941.98      41801.55      1201.57 o                         
   0  12   6        915.37        989.03        79.17 o                         
   2  12   6      11934.40      12088.34       759.92 o                         
   4  12   6      52123.16      53192.73      2399.25 o                         
   6  12   6      33253.84      35429.73      1266.07 o                         
   8  12   6       3767.13       2837.94       123.88 o                         
  10  12   6        886.80       1066.96       154.03 o                         
  12  12   6      27130.14      26538.89       720.58 o                         
  14  12   6      20540.41      20135.03       748.25 o                         
 -15  13   6       2093.53       1923.45       253.48 o                         
 -13  13   6       4524.72       4725.39       338.92 o                         
 -11  13   6       2492.20       2397.46       232.51 o                         
  -9  13   6      20013.56      20256.87       917.93 o                         
  -7  13   6      48158.40      46319.40      1763.54 o                         
  -5  13   6      35341.79      33465.36      1795.99 o                         
  -3  13   6      17423.80      20125.68       830.03 o                         
  -1  13   6      13999.72      14848.73       511.40 o                         
   1  13   6      57642.32      58821.16      1143.05 o                         
   3  13   6      11108.33      10837.36       545.63 o                         
   5  13   6      34271.72      35214.61      1683.07 o                         
   7  13   6      53195.37      53611.21      1710.05 o                         
   9  13   6       1119.35        774.34        78.29 o                         
  11  13   6       6948.57       6213.92       326.98 o                         
  13  13   6      21937.16      23312.47       856.27 o                         
  15  13   6       4029.60       3676.69       457.21 o                         
 -14  14   6       3767.71       3642.32       314.22 o                         
 -12  14   6       5305.96       5430.05       466.67 o                         
 -10  14   6      10092.13      10238.82       422.59 o                         
  -8  14   6       2122.84       2258.48       218.42 o                         
  -6  14   6      44542.49      44455.41      2159.70 o                         
  -4  14   6        971.39       1194.75       208.38 o                         
  -2  14   6       2408.04       2085.26       148.65 o                         
   0  14   6      43308.63      45965.21       898.35 o                         
   2  14   6      11808.68      11707.66       653.12 o                         
   4  14   6        470.13        637.60       122.31 o                         
   6  14   6      17584.59      16640.99       750.52 o                         
   8  14   6      21469.49      21172.38       881.46 o                         
  10  14   6        756.09        661.13       138.98 o                         
  12  14   6       1731.73       1835.51       237.80 o                         
  14  14   6       1165.34       1124.26       178.79 o                         
 -15  15   6       8233.79       8068.72       763.36 o                         
 -13  15   6       6388.88       6978.86       348.56 o                         
 -11  15   6       3218.28       3355.43       292.31 o                         
  -9  15   6      15678.32      15076.73       805.03 o                         
  -7  15   6      70389.54      71287.00      2601.38 o                         
  -5  15   6      61908.68      59378.27      3078.04 o                         
  -3  15   6       1618.85       1234.67       130.70 o                         
  -1  15   6       1022.25       1001.06        79.33 o                         
   1  15   6      34393.75      31161.17      1330.15 o                         
   3  15   6      37086.21      36935.71      1904.33 o                         
   5  15   6      45494.38      48748.84      2036.38 o                         
   7  15   6      13025.27      12048.57       613.31 o                         
   9  15   6       1946.97       2072.69       211.05 o                         
  11  15   6       4308.68       3821.83       470.68 o                         
  13  15   6      14163.75      14781.92       343.61 o                         
 -14  16   6       1548.77       1244.00       135.32 o                         
 -12  16   6      14205.05      14322.82       644.20 o                         
 -10  16   6       2926.95       2679.76       223.12 o                         
  -8  16   6       1587.41       1253.20       174.59 o                         
  -6  16   6      15176.77      14603.12       842.09 o                         
  -4  16   6       1311.06       1437.43       147.92 o                         
  -2  16   6       2780.89       2682.13       148.11 o                         
   0  16   6      89002.65      94256.70      2476.81 o                         
   2  16   6      31018.55      34508.41      1774.83 o                         
   4  16   6      37240.68      37874.04      2139.13 o                         
   6  16   6       7601.65       7109.33       666.53 o                         
   8  16   6      29150.21      29917.78      1374.61 o                         
  10  16   6       1859.34       1161.64       159.38 o                         
  12  16   6         17.86         94.37       136.34 o                         
  14  16   6       7442.74       5541.63       558.08 o                         
 -15  17   6       1889.96       1976.51       428.79 o                         
 -13  17   6      10297.07      10972.91       614.54 o                         
 -11  17   6      10750.15      10891.05       541.92 o                         
  -9  17   6        161.16        317.86        78.27 o                         
  -7  17   6       4400.66       5241.75       303.70 o                         
  -5  17   6      97484.95     106152.31      4226.30 o                         
  -3  17   6      24240.06      23013.30       999.59 o                         
  -1  17   6      11166.25      10631.96       340.75 o                         
   1  17   6      86176.60      89534.41      1974.86 o                         
   3  17   6      78387.85      78287.20      4311.16 o                         
   5  17   6       4973.61       4636.84       271.66 o                         
   7  17   6      11058.65      11184.56       496.08 o                         
   9  17   6      36516.57      37796.22      1682.18 o                         
  11  17   6       8124.75       7894.70       729.15 o                         
  13  17   6       6256.64       5517.03       597.32 o                         
 -14  18   6        100.08        -27.19       144.07 o                         
 -12  18   6       1391.56       1690.17       193.60 o                         
 -10  18   6       9686.86       9064.93       368.03 o                         
  -8  18   6        801.38        651.39        81.42 o                         
  -6  18   6      10461.55      10434.18       389.36 o                         
  -4  18   6       8203.00       7745.17       412.71 o                         
  -2  18   6      37574.82      38480.02      1739.76 o                         
   0  18   6      46157.15      45814.74      1085.00 o                         
   2  18   6       9934.79       8821.58       421.34 o                         
   4  18   6       6046.19       5991.51       297.68 o                         
   6  18   6      10552.11       9356.59       419.38 o                         
   8  18   6        605.61        870.92       157.55 o                         
  10  18   6        179.74        618.72       155.19 o                         
  12  18   6       4804.55       5312.41       598.97 o                         
  14  18   6         39.35        397.09       136.05 o                         
 -13  19   6       1113.31       1439.69       176.44 o                         
 -11  19   6      12547.10      12694.21       732.99 o                         
  -9  19   6      45650.05      45346.32      2752.09 o                         
  -7  19   6       1974.37       1982.57       169.52 o                         
  -5  19   6       1876.89       2374.21       174.90 o                         
  -3  19   6      90110.62      95364.02      3494.09 o                         
  -1  19   6      93955.78      94868.38      2298.87 o                         
   1  19   6       2337.21       2394.99       142.05 o                         
   3  19   6      17668.43      15587.63      2162.95 o                         
   5  19   6      89829.20      88542.38      4088.99 o                         
   7  19   6       7014.90       6802.87       257.01 o                         
   9  19   6       6170.91       6317.31       417.25 o                         
  11  19   6      35898.57      38063.92      2046.25 o                         
  13  19   6       7479.18       6148.02       777.19 o                         
 -14  20   6        106.61        -41.58       159.82 o                         
 -12  20   6       4018.67       4586.45       405.92 o                         
 -10  20   6       1375.65       1167.29       143.95 o                         
  -8  20   6       2439.80       2899.48       274.20 o                         
  -6  20   6       6331.03       6630.20       214.71 o                         
  -4  20   6       1803.00       1562.04       140.03 o                         
  -2  20   6      63522.12      64622.16      1982.56 o                         
   0  20   6      17733.18      17490.49       425.45 o                         
   2  20   6       7543.91       8388.26       550.39 o                         
   4  20   6      62156.47      60186.91      4771.54 o                         
   6  20   6       3322.47       3142.46       351.83 o                         
   8  20   6      18211.25      16378.29       737.57 o                         
  10  20   6       2647.92       2934.12       267.51 o                         
  12  20   6       9964.23       9707.10       892.00 o                         
 -13  21   6       9708.27      10487.59       618.70 o                         
 -11  21   6      13173.96      12611.65       875.36 o                         
  -9  21   6       5561.75       5162.87       333.75 o                         
  -7  21   6       2643.28       2812.42       230.93 o                         
  -5  21   6       8120.68       8783.75       396.12 o                         
  -3  21   6      26204.41      27685.35      1054.25 o                         
  -1  21   6      32043.46      31184.07      1131.11 o                         
   1  21   6      33982.12      34953.39       951.09 o                         
   3  21   6      42148.31      43665.64      3057.75 o                         
   5  21   6       1704.71       1181.19       312.32 o                         
   7  21   6      29452.49      29269.07      2567.47 o                         
   9  21   6      49803.20      50959.12      2235.49 o                         
  11  21   6       2828.39       3537.12       491.77 o                         
  13  21   6         66.39        172.50       173.77 o                         
 -12  22   6       1481.96       1587.01       183.90 o                         
 -10  22   6         22.43         71.41       145.72 o                         
  -8  22   6        997.97        917.76       112.24 o                         
  -6  22   6        456.77        197.05        89.24 o                         
  -4  22   6      13356.30      12433.28       537.78 o                         
  -2  22   6        861.72        949.61       100.11 o                         
   0  22   6         68.73         64.75        80.99 o                         
   2  22   6      13806.12      12239.32       791.75 o                         
   4  22   6        409.39        331.42       144.44 o                         
   6  22   6       1721.90       2020.47       256.50 o                         
   8  22   6       3233.73       3890.28       500.11 o                         
  10  22   6       8416.03       9217.35       686.31 o                         
  12  22   6       1967.02       1992.77       300.38 o                         
 -13  23   6        120.92        158.72       189.68 o                         
 -11  23   6      16694.21      17310.22      1140.58 o                         
  -9  23   6      36791.00      39351.92      1415.95 o                         
  -7  23   6       3286.02       2943.13       264.15 o                         
  -5  23   6       1219.69       1089.27       137.37 o                         
  -3  23   6      71330.77      75562.58      2530.78 o                         
  -1  23   6      10246.13      10197.44       226.34 o                         
   1  23   6        672.85        661.99       132.71 o                         
   3  23   6      24587.68      25641.38      2269.00 o                         
   5  23   6      45399.52      47866.86      3928.77 o                         
   7  23   6        939.19        912.66       228.73 o                         
   9  23   6       5688.79       6178.89       618.98 o                         
  11  23   6      23055.18      22567.45      1601.77 o                         
 -12  24   6       2713.53       2761.81       318.73 o                         
 -10  24   6      10485.14      10991.91       719.30 o                         
  -8  24   6        821.32        635.97       120.82 o                         
  -6  24   6       2246.77       2070.32       207.99 o                         
  -4  24   6        123.73        192.86        82.25 o                         
  -2  24   6      17799.60      16943.79       511.93 o                         
   0  24   6      16116.11      16257.05       495.77 o                         
   2  24   6        514.14        463.68       133.75 o                         
   4  24   6       1527.35       1393.99       331.26 o                         
   6  24   6        533.50        437.95       115.54 o                         
   8  24   6       2992.41       2880.75       329.46 o                         
  10  24   6       4056.10       4712.45       582.02 o                         
  12  24   6        157.70        303.38       286.27 o                         
 -11  25   6       2500.03       2262.42       272.16 o                         
  -9  25   6      22578.98      23657.57      1068.70 o                         
  -7  25   6       9338.92       9994.95       452.67 o                         
  -5  25   6       7137.99       7477.41       286.54 o                         
  -3  25   6      19865.46      21000.16       623.98 o                         
  -1  25   6       4186.10       4463.50       171.96 o                         
   1  25   6        667.19        619.98       155.82 o                         
   3  25   6      44266.06      46244.21      2355.29 o                         
   5  25   6      31265.67      35555.46      1739.36 o                         
   7  25   6        178.40        338.44       350.82 o                         
   9  25   6       9206.09       8700.73       956.37 o                         
  11  25   6       9987.93       9278.84       854.42 o                         
 -10  26   6       5149.46       5491.57       563.09 o                         
  -8  26   6      10038.61      10427.75       364.58 o                         
  -6  26   6        133.46         78.63       129.26 o                         
  -4  26   6         88.86        239.84        79.38 o                         
  -2  26   6      20882.25      21588.34       575.73 o                         
   0  26   6       6849.81       6404.84       194.04 o                         
   2  26   6         45.12        158.41       162.79 o                         
   4  26   6       1890.00       2237.27       301.77 o                         
   6  26   6      15973.59      15768.84      1025.18 o                         
   8  26   6        922.67        544.44       287.22 o                         
  10  26   6       2798.83       2675.73       396.78 o                         
 -11  27   6        531.36        736.33       139.97 o                         
  -9  27   6       2201.43       2163.64       270.37 o                         
  -7  27   6       8454.66       9183.45       299.49 o                         
  -5  27   6      24511.53      24695.45       542.15 o                         
  -3  27   6       8548.24       8650.29       316.84 o                         
  -1  27   6         41.90         37.10        65.06 o                         
   1  27   6       6061.37       5071.84       378.80 o                         
   3  27   6      35247.79      34909.53      1039.24 o                         
   5  27   6       5500.69       6248.24       549.75 o                         
   7  27   6         77.73        228.33       155.08 o                         
   9  27   6      10486.69      10408.56       685.49 o                         
 -10  28   6         94.67        332.55       142.17 o                         
  -8  28   6       6561.48       7008.73       588.39 o                         
  -6  28   6      28466.53      28835.64       729.25 o                         
  -4  28   6       1342.05       1400.93       147.88 o                         
  -2  28   6       3934.79       4180.76       411.93 o                         
   0  28   6      11338.49      12417.79       640.77 o                         
   2  28   6      19535.46      21274.96       787.51 o                         
   4  28   6        639.38        413.78       187.75 o                         
   6  28   6       5098.83       5644.91       749.86 o                         
   8  28   6      14327.88      14434.10      1049.39 o                         
  10  28   6        343.95        297.60       122.73 o                         
  -9  29   6      16692.02      17801.38       765.76 o                         
  -7  29   6         73.99        173.42       155.88 o                         
  -5  29   6        198.12        205.95        81.83 o                         
  -3  29   6      40310.40      42798.67      1629.10 o                         
  -1  29   6      12492.38      13272.83       553.06 o                         
   1  29   6       3062.14       3152.15       426.84 o                         
   3  29   6       9942.55       8764.84       375.62 o                         
   5  29   6      26841.58      25875.48      1396.33 o                         
   7  29   6        695.36        504.27       179.72 o                         
   9  29   6        246.08         69.47       203.74 o                         
  -8  30   6       7576.49       7725.88       444.71 o                         
  -6  30   6       7965.81       7381.00       403.64 o                         
  -4  30   6       3948.18       3746.53       375.91 o                         
  -2  30   6       9302.55      10173.45       272.16 o                         
   0  30   6       3575.28       3853.40       395.96 o                         
   2  30   6       2049.02       1987.23       247.36 o                         
   4  30   6      15937.54      17196.96       675.74 o                         
   6  30   6      12644.52      13492.42       889.43 o                         
   8  30   6        887.40        472.82       267.41 o                         
  -7  31   6       2250.84       1869.75       264.34 o                         
  -5  31   6       1960.36       1692.64       246.95 o                         
  -3  31   6       3206.63       3270.85       425.00 o                         
  -1  31   6       3573.44       3727.41       471.93 o                         
   1  31   6       8633.74       7928.17       408.67 o                         
   3  31   6       3123.20       2759.29       339.57 o                         
   5  31   6          4.78         85.12       209.70 o                         
   7  31   6        521.63        461.48       230.75 o                         
  -8  32   6        450.75        285.76       146.20 o                         
  -6  32   6      26389.14      26560.37       919.07 o                         
  -4  32   6       4223.60       4393.32       558.57 o                         
  -2  32   6        429.37        648.00       167.05 o                         
   0  32   6      23401.03      23968.55       937.48 o                         
   2  32   6      19895.62      18781.94      1086.98 o                         
   4  32   6        111.31        242.23       126.91 o                         
   6  32   6       3977.42       4095.54       483.38 o                         
  -7  33   6        178.37        478.76       195.77 o                         
  -5  33   6        806.63        425.89       511.35 o                         
  -3  33   6       6915.42       6063.32       646.96 o                         
  -1  33   6       6598.89       5960.82       546.67 o                         
   1  33   6        227.76         53.62       122.64 o                         
   3  33   6         30.59        179.89       121.74 o                         
   5  33   6        712.22        610.23       222.73 o                         
  -4  34   6       3924.00       3058.46       790.31 o                         
  -2  34   6       4040.31       5032.18      1279.53 o                         
   0  34   6      24431.88      25414.28      1127.84 o                         
   2  34   6       5027.21       5097.76       336.60 o                         
   4  34   6         47.78        160.21       145.72 o                         
  -3  35   6         59.71        225.57       110.52 o                         
  -1  35   6       2924.29       2730.19       359.02 o                         
   1  35   6        589.56        408.56       131.69 o                         
   3  35   6        182.94        178.66       134.23 o                         
 -17   1   7       8614.94       8398.95       589.01 o                         
 -15   1   7      11940.50      13994.64       892.07 o                         
 -13   1   7       2018.86       2566.13       310.33 o                         
 -11   1   7      13904.62      14664.88       652.75 o                         
  -9   1   7      10047.55       9122.03       319.04 o                         
  -7   1   7       2508.45       2037.60       293.96 o                         
  -5   1   7      68655.95      66091.17      3206.98 o                         
  -3   1   7     107361.98      97065.93      4323.67 o                         
  -1   1   7        102.91         67.18        27.47 o                         
   1   1   7       8956.60       9212.50       616.92 o                         
   3   1   7     262881.94     270485.81      7663.08 o                         
   5   1   7      28440.23      26976.04       799.98 o                         
   7   1   7        152.01        142.09        73.32 o                         
   9   1   7      60731.81      64689.96       796.11 o                         
  11   1   7      23582.95      24717.43       546.40 o                         
  13   1   7       1099.52        808.41       121.68 o                         
  15   1   7       9175.33       9741.69       431.11 o                         
 -16   2   7          6.03        406.06       160.31 o                         
 -14   2   7         58.87        148.13       113.01 o                         
 -12   2   7         54.25         59.23       108.53 o                         
 -10   2   7       3457.68       3837.40       239.01 o                         
  -8   2   7       5700.81       7236.46       377.22 o                         
  -6   2   7      17365.51      14842.98       614.36 o                         
  -4   2   7      21773.32      20568.59       939.59 o                         
  -2   2   7      96097.75      93441.45      4423.52 o                         
   0   2   7      75399.02      73331.23      6443.56 o                         
   2   2   7      15513.09      14826.10       744.88 o                         
   4   2   7       4213.66       2946.78       105.98 o                         
   6   2   7      17103.45      17451.95       518.21 o                         
   8   2   7       1889.02       1958.46       197.91 o                         
  10   2   7         40.22        128.60        59.40 o                         
  12   2   7        106.04        435.75        86.61 o                         
  14   2   7        462.54        578.36        93.14 o                         
  16   2   7        865.52        706.31       148.46 o                         
 -15   3   7      16124.97      17528.30       603.77 o                         
 -13   3   7       3179.29       3514.77       440.85 o                         
 -11   3   7      18738.30      18616.83       619.47 o                         
  -9   3   7      89960.79      94714.39      3908.65 o                         
  -7   3   7      13434.63      13407.48       660.34 o                         
  -5   3   7        988.47       1326.42       112.03 o                         
  -3   3   7     159712.62     164055.11      6651.29 o                         
  -1   3   7      81715.70      78829.55      4709.71 o                         
   1   3   7      18334.13      17682.94       976.37 o                         
   3   3   7     111408.93     114229.89      3812.50 o                         
   5   3   7     157152.33     164059.56      5578.24 o                         
   7   3   7       8346.50       7817.39       239.86 o                         
   9   3   7      19843.80      20734.71       558.08 o                         
  11   3   7      23036.20      24029.95       663.51 o                         
  13   3   7       9574.42       9593.48       341.75 o                         
  15   3   7       8638.98       7486.73       449.12 o                         
 -16   4   7       1941.51       1844.76       247.39 o                         
 -14   4   7      18653.73      19911.88       885.82 o                         
 -12   4   7         32.31        101.17       115.93 o                         
 -10   4   7      26667.99      26099.59      1055.02 o                         
  -8   4   7      13610.86      11815.44       353.24 o                         
  -6   4   7      51526.49      48394.35      1447.97 o                         
  -4   4   7       6725.28       5599.65       308.19 o                         
  -2   4   7       4731.36       5057.10       177.41 o                         
   0   4   7      57568.28      56464.05      3448.39 o                         
   2   4   7        237.02        147.10        39.29 o                         
   4   4   7       4318.86       4422.91       223.83 o                         
   6   4   7     133541.36     136597.81      2852.44 o                         
   8   4   7       2183.84       2688.29       162.91 o                         
  10   4   7      23553.39      23527.88       523.88 o                         
  12   4   7      10043.37       9575.77       298.58 o                         
  14   4   7      13644.72      12831.27       566.65 o                         
  16   4   7       1261.24        849.18       208.36 o                         
 -15   5   7        153.72        162.24       200.06 o                         
 -13   5   7       4630.49       3825.85       393.11 o                         
 -11   5   7      37117.14      39473.75      1211.45 o                         
  -9   5   7      26187.29      27259.52      1119.77 o                         
  -7   5   7        437.23        305.39        48.49 o                         
  -5   5   7     111829.13     125430.80      5395.45 o                         
  -3   5   7     148897.83     151424.39      4386.98 o                         
  -1   5   7      19346.54      18643.92       740.95 o                         
   1   5   7      67387.01      64859.45      3534.55 o                         
   3   5   7      88852.69      81652.77      5517.03 o                         
   5   5   7      18787.32      20154.94       680.68 o                         
   7   5   7       1508.64       1343.41        97.16 o                         
   9   5   7     125899.09     132443.58      2738.73 o                         
  11   5   7      42349.82      45814.51       932.45 o                         
  13   5   7       4232.70       4128.60       268.60 o                         
  15   5   7       7767.43       7185.89       515.69 o                         
 -16   6   7        419.75        629.94       133.48 o                         
 -14   6   7       1192.86       1008.79       181.93 o                         
 -12   6   7      16310.21      17564.15       638.45 o                         
 -10   6   7         81.06         24.44        75.45 o                         
  -8   6   7         72.10        140.55        40.25 o                         
  -6   6   7      43314.66      41258.14      2006.03 o                         
  -4   6   7       4688.05       4467.58       178.21 o                         
  -2   6   7         91.36         43.17        35.85 o                         
   0   6   7      17823.33      15804.84       773.73 o                         
   2   6   7      12353.74      11707.75       453.95 o                         
   4   6   7        528.66        733.45        58.18 o                         
   6   6   7       7327.69       6609.40       170.82 o                         
   8   6   7      14651.91      15109.09       428.83 o                         
  10   6   7       4022.11       4107.16       230.79 o                         
  12   6   7       5802.07       5882.61       224.36 o                         
  14   6   7       1736.40       1489.89       224.99 o                         
 -15   7   7       5139.32       5336.59       475.69 o                         
 -13   7   7       8128.01       7332.42       381.72 o                         
 -11   7   7      15533.86      14654.99       688.18 o                         
  -9   7   7      61933.82      66914.70      3221.38 o                         
  -7   7   7      21772.64      22755.12       655.09 o                         
  -5   7   7       2065.16       2505.97       167.82 o                         
  -3   7   7       7161.40       5570.61       198.78 o                         
  -1   7   7     144546.75     146892.12      5957.47 o                         
   1   7   7      52366.54      50249.25      2328.48 o                         
   3   7   7       1266.54       1228.49        48.10 o                         
   5   7   7      14914.48      15725.19       359.11 o                         
   7   7   7      45512.81      46573.32       714.61 o                         
   9   7   7      11229.31       9934.31       348.65 o                         
  11   7   7       7745.99       7942.90       349.76 o                         
  13   7   7       7906.68       8617.19       418.64 o                         
  15   7   7       6460.51       5713.64       606.82 o                         
 -16   8   7        246.05        310.09       122.29 o                         
 -14   8   7       6116.65       6751.02       571.02 o                         
 -12   8   7      10607.94      10481.05       527.41 o                         
 -10   8   7       3718.15       3934.66       384.25 o                         
  -8   8   7       8952.21       9951.07       574.08 o                         
  -6   8   7       5537.99       5450.42       182.25 o                         
  -4   8   7      20909.87      19727.50       961.93 o                         
  -2   8   7     108704.55     106965.22      4296.77 o                         
   0   8   7     270117.78     273051.94     11949.44 o                         
   2   8   7       3480.61       3416.24       133.41 o                         
   4   8   7      24748.12      23309.73      1135.05 o                         
   6   8   7      52034.78      50900.70      1082.21 o                         
   8   8   7      15669.53      15403.13       397.91 o                         
  10   8   7        904.02        674.20       120.74 o                         
  12   8   7      21948.92      22591.79       520.07 o                         
  14   8   7      10478.60      10597.28       746.68 o                         
 -15   9   7       4309.73       4674.25       454.83 o                         
 -13   9   7       3629.73       3481.52       278.31 o                         
 -11   9   7       9656.97       9964.70       700.96 o                         
  -9   9   7       6978.40       7154.23       305.73 o                         
  -7   9   7      30527.43      30315.98      1440.49 o                         
  -5   9   7      23574.02      22636.01       864.19 o                         
  -3   9   7      86139.95      88157.56      3435.71 o                         
  -1   9   7      51818.89      55704.46      2090.82 o                         
   1   9   7      26726.80      27227.05      1217.82 o                         
   3   9   7      13425.78      12946.66       373.53 o                         
   5   9   7      29326.01      31543.70       710.13 o                         
   7   9   7      15965.47      15814.88       399.14 o                         
   9   9   7      16436.51      13826.62       458.13 o                         
  11   9   7       8536.46       7780.30       323.19 o                         
  13   9   7       8747.80       8802.92       402.79 o                         
  15   9   7        463.53        312.79       229.74 o                         
 -16  10   7        121.78        440.90       111.39 o                         
 -14  10   7       7478.75       7980.11       651.82 o                         
 -12  10   7       7432.87       6922.13       411.55 o                         
 -10  10   7      12590.53      12986.03       644.05 o                         
  -8  10   7      25963.40      28463.21      1518.64 o                         
  -6  10   7      31643.11      30357.84      1658.78 o                         
  -4  10   7        337.00        214.76        52.38 o                         
  -2  10   7      20495.45      18132.88       670.64 o                         
   0  10   7     182525.91     182676.28      6214.19 o                         
   2  10   7       3988.18       3658.32       140.73 o                         
   4  10   7       3506.28       3494.41       171.99 o                         
   6  10   7      59518.48      59449.51      1515.09 o                         
   8  10   7      30320.78      29371.67       616.98 o                         
  10  10   7       2260.54       2267.69       192.86 o                         
  12  10   7      22830.08      22362.21       706.74 o                         
  14  10   7      12548.55      13508.06      1077.55 o                         
 -15  11   7       4245.81       5377.96       583.49 o                         
 -13  11   7       8521.72       9566.63       517.50 o                         
 -11  11   7       1929.69       2089.50       195.58 o                         
  -9  11   7        341.13        354.18        91.07 o                         
  -7  11   7      26466.77      25789.28      1048.35 o                         
  -5  11   7      74850.11      74330.38      3672.39 o                         
  -3  11   7        290.33        624.60        62.19 o                         
  -1  11   7       2081.26       2917.49       134.79 o                         
   1  11   7       6546.58       6196.03       326.80 o                         
   3  11   7      28113.67      25856.29      1726.33 o                         
   5  11   7      22804.09      22600.86       681.06 o                         
   7  11   7       7707.96       8519.50       245.21 o                         
   9  11   7       2143.50       2051.39       160.96 o                         
  11  11   7        476.32        459.69       108.16 o                         
  13  11   7       2533.14       2342.93       272.94 o                         
  15  11   7       5601.03       5454.34       534.15 o                         
 -16  12   7        505.12        491.02       247.44 o                         
 -14  12   7       1406.84       1820.38       364.72 o                         
 -12  12   7      21099.87      22145.62      1093.17 o                         
 -10  12   7        654.15        814.58       143.93 o                         
  -8  12   7      22323.53      22145.31      1311.44 o                         
  -6  12   7      50502.40      48872.38      2076.08 o                         
  -4  12   7      32716.97      32028.48      1730.89 o                         
  -2  12   7        423.64        486.48        48.45 o                         
   0  12   7      52162.78      54041.06      1436.18 o                         
   2  12   7      35183.82      34932.96      1787.93 o                         
   4  12   7      19947.05      17381.26      1112.89 o                         
   6  12   7      13125.61      12973.52       527.51 o                         
   8  12   7      26193.66      24951.97       996.03 o                         
  10  12   7       5677.80       4911.75       591.57 o                         
  12  12   7       3612.92       3708.38       459.10 o                         
  14  12   7       2353.78       2655.82       241.71 o                         
 -15  13   7      10475.17      10685.42       383.84 o                         
 -13  13   7       5566.78       6519.68       447.03 o                         
 -11  13   7       4085.46       4331.36       376.60 o                         
  -9  13   7       3518.75       3741.04       233.26 o                         
  -7  13   7      43285.21      42786.45      2346.14 o                         
  -5  13   7       9305.64       8927.69       612.84 o                         
  -3  13   7        399.62        302.01        59.13 o                         
  -1  13   7      26431.84      26165.48       799.04 o                         
   1  13   7      14026.06      14350.35       382.76 o                         
   3  13   7       1427.73       1372.25       170.78 o                         
   5  13   7      83912.71      86255.46      3884.92 o                         
   7  13   7      59505.66      57678.25      3839.53 o                         
   9  13   7      30910.19      29706.85       859.41 o                         
  11  13   7        612.93        656.69       126.62 o                         
  13  13   7      27047.09      26934.18      1225.30 o                         
  15  13   7        156.93        403.98        90.03 o                         
 -14  14   7      19120.12      19990.65      1357.86 o                         
 -12  14   7       1114.28       1333.55       177.00 o                         
 -10  14   7         95.86        -73.31       112.18 o                         
  -8  14   7      46204.95      46275.26      1600.80 o                         
  -6  14   7      58567.70      56209.25      2701.24 o                         
  -4  14   7       3673.68       3328.27       281.77 o                         
  -2  14   7      18877.09      18908.71       617.82 o                         
   0  14   7      58390.27      56408.84      1424.58 o                         
   2  14   7      11755.68      12155.31       873.96 o                         
   4  14   7      21627.91      22558.73      1520.33 o                         
   6  14   7     146464.75     143564.12      9846.93 o                         
   8  14   7       7245.16       7126.45       262.16 o                         
  10  14   7       5881.33       6718.30       362.44 o                         
  12  14   7      22401.51      21934.23      1077.09 o                         
  14  14   7      20386.43      20538.29       753.86 o                         
 -15  15   7        920.89        874.40       145.74 o                         
 -13  15   7       8480.96       7522.66       493.31 o                         
 -11  15   7       4111.22       3990.98       444.00 o                         
  -9  15   7       9239.87       8983.40       395.57 o                         
  -7  15   7      13910.35      14398.58       635.18 o                         
  -5  15   7      35079.00      36914.02      2656.41 o                         
  -3  15   7        434.08        582.30        67.03 o                         
  -1  15   7         79.57         -4.02        35.78 o                         
   1  15   7      12307.83      12823.74       372.79 o                         
   3  15   7       1167.51       1301.20       208.70 o                         
   5  15   7       1756.61       2317.58       343.59 o                         
   7  15   7       2726.69       2921.62       376.14 o                         
   9  15   7       5961.45       6672.38       431.99 o                         
  11  15   7       1557.93       1744.41       380.12 o                         
  13  15   7       1399.34       1230.24       207.53 o                         
 -14  16   7       5135.77       5478.97       384.84 o                         
 -12  16   7      19650.65      20966.47       953.33 o                         
 -10  16   7       6439.52       5856.96       270.71 o                         
  -8  16   7       1535.42       1241.87       115.33 o                         
  -6  16   7      71170.48      72910.79      4332.07 o                         
  -4  16   7     117803.33     123551.84      5268.92 o                         
  -2  16   7       4412.54       4277.01       162.60 o                         
   0  16   7       2883.84       3193.63       147.00 o                         
   2  16   7      80192.66      80830.03      4617.03 o                         
   4  16   7      67750.04      68221.73      3493.72 o                         
   6  16   7       3783.71       4010.50       544.87 o                         
   8  16   7       9743.40       9951.70       600.31 o                         
  10  16   7      30863.99      31214.23      1223.71 o                         
  12  16   7       3919.29       4936.32       921.19 o                         
  14  16   7       4255.34       3258.14       408.61 o                         
 -15  17   7         38.16        153.01       244.80 o                         
 -13  17   7       2852.58       2037.37       273.57 o                         
 -11  17   7        366.55        231.13       123.17 o                         
  -9  17   7       2222.44       2266.76       199.75 o                         
  -7  17   7       5400.53       5504.21       399.15 o                         
  -5  17   7      16664.52      15847.73       563.10 o                         
  -3  17   7      25866.29      25774.22      1093.61 o                         
  -1  17   7      51298.23      50045.25      1790.73 o                         
   1  17   7      15408.16      16274.07       446.45 o                         
   3  17   7      46007.84      45054.12      2894.91 o                         
   5  17   7         83.83         87.45        97.07 o                         
   7  17   7      22821.56      23672.89       887.41 o                         
   9  17   7       9451.25       8710.36       394.66 o                         
  11  17   7       1448.56        943.44       240.19 o                         
  13  17   7       8246.43       8370.14       818.83 o                         
 -14  18   7       8790.28       9183.58       559.30 o                         
 -12  18   7       6295.83       5458.73       426.20 o                         
 -10  18   7      13689.60      14328.69       629.04 o                         
  -8  18   7       7278.51       6555.84       667.20 o                         
  -6  18   7        760.15       1190.05       170.67 o                         
  -4  18   7      13807.88      13706.09       580.39 o                         
  -2  18   7      51942.21      53153.26      2826.54 o                         
   0  18   7      33067.48      32117.17       592.30 o                         
   2  18   7      15058.28      14683.84       713.73 o                         
   4  18   7      17471.62      16147.37       618.73 o                         
   6  18   7      12202.66      11021.27       668.59 o                         
   8  18   7       5714.59       6106.86       313.26 o                         
  10  18   7       8374.33       9117.13       292.07 o                         
  12  18   7      10870.07      11092.42       501.82 o                         
 -13  19   7         86.16        166.41       143.45 o                         
 -11  19   7        906.65        890.45       112.45 o                         
  -9  19   7        174.06        194.23        89.41 o                         
  -7  19   7       3669.89       3290.59       345.57 o                         
  -5  19   7        753.78       1034.08       116.37 o                         
  -3  19   7       1429.40       1274.32       127.62 o                         
  -1  19   7      10964.54      10236.57       442.49 o                         
   1  19   7       9421.06       9509.92       268.98 o                         
   3  19   7      18378.31      18022.80      1271.20 o                         
   5  19   7        991.09       1005.04       169.89 o                         
   7  19   7       2264.54       2202.79       287.37 o                         
   9  19   7         45.34        186.91       125.78 o                         
  11  19   7        280.82        260.59       138.01 o                         
  13  19   7       1110.26        936.80       208.13 o                         
 -14  20   7       2020.72       2124.42       290.50 o                         
 -12  20   7       8325.52       8376.10       374.48 o                         
 -10  20   7      28369.83      28069.66      1188.25 o                         
  -8  20   7      14153.65      15592.46       975.00 o                         
  -6  20   7       4474.79       4740.15       186.53 o                         
  -4  20   7      18978.71      19373.58       943.74 o                         
  -2  20   7      51991.33      55847.48      2292.26 o                         
   0  20   7      20294.06      20541.71       598.93 o                         
   2  20   7      12932.11      13263.57       748.10 o                         
   4  20   7      11455.81      11549.29       597.64 o                         
   6  20   7       2229.31       1652.86       241.93 o                         
   8  20   7      14726.04      15130.93       757.70 o                         
  10  20   7      22283.67      24442.64       965.95 o                         
  12  20   7       5866.22       6153.76       837.67 o                         
 -13  21   7        105.97         56.65       160.71 o                         
 -11  21   7        122.83        234.60       110.12 o                         
  -9  21   7        848.13       1125.06       198.10 o                         
  -7  21   7        521.34        605.46        98.98 o                         
  -5  21   7        964.87        684.76       144.20 o                         
  -3  21   7       9432.07       9437.90       422.38 o                         
  -1  21   7       3933.45       4118.53       229.57 o                         
   1  21   7       8251.48       7544.59       462.08 o                         
   3  21   7        788.49        328.42       177.99 o                         
   5  21   7         25.72         42.37       122.36 o                         
   7  21   7         53.06        188.39       123.83 o                         
   9  21   7         17.95        338.96       138.21 o                         
  11  21   7       2496.94       2618.45       380.61 o                         
 -12  22   7       8216.51       8358.47       676.48 o                         
 -10  22   7      40208.24      40921.87      2515.77 o                         
  -8  22   7       2695.52       2525.79       247.54 o                         
  -6  22   7       5585.55       4413.06       331.91 o                         
  -4  22   7      45140.06      49196.31      2031.06 o                         
  -2  22   7      34484.00      33767.84      1523.61 o                         
   0  22   7       2000.62       1977.09       238.91 o                         
   2  22   7      86511.04      89545.60      5007.30 o                         
   4  22   7      15361.85      15506.78       928.32 o                         
   6  22   7        179.34        213.17       158.42 o                         
   8  22   7      18553.89      17685.75       963.31 o                         
  10  22   7      36413.16      37228.91      1910.28 o                         
  12  22   7        348.56        287.65       135.66 o                         
 -13  23   7        264.93        228.94       112.83 o                         
 -11  23   7      16307.75      16681.80       717.01 o                         
  -9  23   7        738.88        770.81       154.33 o                         
  -7  23   7       7456.77       7565.29       340.51 o                         
  -5  23   7       6168.15       6149.30       327.80 o                         
  -3  23   7      12748.91      14102.90       405.74 o                         
  -1  23   7         92.01        122.45        66.67 o                         
   1  23   7      18159.31      17437.59       924.76 o                         
   3  23   7       4834.78       4751.92       679.89 o                         
   5  23   7       3853.25       4333.41       384.56 o                         
   7  23   7       3985.66       4057.15       550.87 o                         
   9  23   7      30358.70      32240.17      1893.91 o                         
  11  23   7       3118.10       2979.45       600.81 o                         
 -12  24   7        213.55        195.22       122.94 o                         
 -10  24   7       9604.71       9942.48       421.75 o                         
  -8  24   7      33948.84      36517.56      1370.18 o                         
  -6  24   7       2934.51       2498.68       217.48 o                         
  -4  24   7       7324.17       6380.70       295.42 o                         
  -2  24   7      22631.20      22651.29       852.39 o                         
   0  24   7       6030.73       5275.13       204.86 o                         
   2  24   7        402.30        270.36       131.71 o                         
   4  24   7      35318.11      37777.62      2486.06 o                         
   6  24   7       9846.35      10773.59       914.28 o                         
   8  24   7       7900.01       6049.34       753.63 o                         
  10  24   7       3246.53       2491.17       497.89 o                         
 -11  25   7        252.98        482.38       126.96 o                         
  -9  25   7      15247.66      15938.13       331.90 o                         
  -7  25   7       9436.34      10352.92       419.42 o                         
  -5  25   7      10646.60      10983.22       463.76 o                         
  -3  25   7        841.55        690.99       104.33 o                         
  -1  25   7      40195.75      40408.36      1441.42 o                         
   1  25   7       6779.69       7270.79       417.25 o                         
   3  25   7       3263.80       3496.33       490.11 o                         
   5  25   7       4401.51       4570.32       733.02 o                         
   7  25   7       7727.75       7619.49       553.97 o                         
   9  25   7         33.62        217.48       222.54 o                         
  11  25   7         88.51       -220.42       220.42 o                         
 -10  26   7       7136.68       7138.69       688.00 o                         
  -8  26   7         99.03        118.69       142.36 o                         
  -6  26   7      13573.98      13198.92       317.14 o                         
  -4  26   7      65336.59      63640.61      3709.40 o                         
  -2  26   7        733.84        935.33       111.40 o                         
   0  26   7       2782.84       2918.29       307.66 o                         
   2  26   7      41540.75      40467.13      2162.58 o                         
   4  26   7      35140.91      37726.97      2050.46 o                         
   6  26   7         86.71        309.95       168.69 o                         
   8  26   7       3290.49       3702.03       525.73 o                         
  10  26   7      25550.04      24977.22      1756.94 o                         
 -11  27   7       1383.85       1148.65       254.63 o                         
  -9  27   7       2395.99       2212.60       227.12 o                         
  -7  27   7       7769.82       7799.56       247.03 o                         
  -5  27   7       7028.41       7313.97       276.13 o                         
  -3  27   7       1714.09       1694.09       160.92 o                         
  -1  27   7        309.60        151.91       104.07 o                         
   1  27   7       4607.19       4991.65       423.78 o                         
   3  27   7       5675.47       7602.87       744.99 o                         
   5  27   7       2200.33       2705.87       395.64 o                         
   7  27   7       2421.81       2674.29       369.74 o                         
   9  27   7       2547.57       2039.35       440.28 o                         
 -10  28   7       3635.25       3272.46       490.77 o                         
  -8  28   7       5621.90       6261.27       484.68 o                         
  -6  28   7       1077.27       1103.38       136.85 o                         
  -4  28   7      11301.39      11239.84       503.26 o                         
  -2  28   7      12382.61      12279.04       453.67 o                         
   0  28   7        168.69        177.43       122.56 o                         
   2  28   7       8039.63       7532.92       286.20 o                         
   4  28   7      18314.65      19400.51      1379.72 o                         
   6  28   7       4159.85       3805.64       494.56 o                         
   8  28   7       1395.24       1373.89       288.88 o                         
  -9  29   7       3237.63       3158.67       426.39 o                         
  -7  29   7      19319.51      19583.22       774.08 o                         
  -5  29   7       8188.81       8399.51       314.21 o                         
  -3  29   7        587.54        687.21       137.68 o                         
  -1  29   7       4096.98       4142.63       448.58 o                         
   1  29   7       5791.00       5587.64       575.96 o                         
   3  29   7       4557.72       3998.64       695.67 o                         
   5  29   7      14050.19      15347.64       842.54 o                         
   7  29   7      10714.44      11313.60       465.70 o                         
   9  29   7         38.36        541.38       258.21 o                         
  -8  30   7       2583.11       2157.71       400.38 o                         
  -6  30   7        389.72        562.78       220.10 o                         
  -4  30   7       6306.43       7089.80       551.07 o                         
  -2  30   7       8226.37       9037.32       465.36 o                         
   0  30   7       3249.24       3438.93       372.03 o                         
   2  30   7       2208.11       1730.97       188.45 o                         
   4  30   7       7344.58       5354.08       722.64 o                         
   6  30   7       1304.34       1499.29       221.00 o                         
   8  30   7        486.62        769.46       249.18 o                         
  -7  31   7      13305.56      13636.45       543.83 o                         
  -5  31   7      10725.00      12078.70      2038.48 o                         
  -3  31   7       1019.18        931.22       161.04 o                         
  -1  31   7      11299.52      12330.67       572.62 o                         
   1  31   7       3371.70       3343.20       363.17 o                         
   3  31   7        252.98        313.40       181.24 o                         
   5  31   7      10704.97      10914.88       560.56 o                         
   7  31   7      12935.75      14042.22       682.14 o                         
  -6  32   7        628.72        643.60       169.94 o                         
  -4  32   7       6662.48       6229.93      1158.10 o                         
  -2  32   7       2906.05       2601.97       310.82 o                         
   0  32   7       1012.40        755.88       288.70 o                         
   2  32   7       7091.25       7728.59       667.79 o                         
   4  32   7       3811.48       3451.51       319.93 o                         
   6  32   7       1095.43        962.59       206.75 o                         
  -5  33   7      14839.55      16393.30      2640.21 o                         
  -3  33   7       3732.42       3088.11       515.07 o                         
  -1  33   7       9909.62      11807.11       463.74 o                         
   1  33   7      10448.02      10030.52       384.33 o                         
   3  33   7       8739.60       7320.66       507.83 o                         
   5  33   7        993.10        586.07       148.14 o                         
  -4  34   7       4884.28       3295.85       686.25 o                         
  -2  34   7       2373.08       2230.29       354.90 o                         
   0  34   7       6846.42       6342.81       636.29 o                         
   2  34   7        117.51         50.63        98.47 o                         
   4  34   7          9.89        293.33       124.37 o                         
  -3  35   7       1577.01       1399.21       244.56 o                         
  -1  35   7      26811.36      30988.76      2404.62 o                         
   1  35   7      17125.70      19358.71       726.45 o                         
 -16   0   8      20385.49      21662.94      1970.24 o                         
 -14   0   8        131.47        328.69       189.38 o                         
 -12   0   8      16296.56      17750.55      1684.83 o                         
 -10   0   8      71687.91      77884.11      4318.11 o                         
  -8   0   8       7199.69       5468.88       369.39 o                         
  -6   0   8      13366.61      13013.08       832.23 o                         
  -4   0   8     238135.66     197232.72     16582.24 o                         
  -2   0   8     113186.11     109386.98      9095.79 o                         
   0   0   8      49767.41      45890.97      5405.68 o                         
   2   0   8      48178.59      47413.09      4859.71 o                         
   6   0   8       6605.56       5978.36       452.20 o                         
   8   0   8        895.58       1076.63       171.62 o                         
  10   0   8      30302.55      31659.74      1169.98 o                         
  12   0   8      13619.67      12877.79       528.43 o                         
  14   0   8       1622.69       1635.75       256.97 o                         
 -15   1   8       1056.43       1186.26       238.32 o                         
 -13   1   8       1688.79       1187.01       285.60 o                         
 -11   1   8       2405.95       2104.31       269.88 o                         
  -9   1   8       1182.12       1236.15       205.31 o                         
  -7   1   8       1342.33       1743.75       159.46 o                         
  -5   1   8       2674.74       3763.31       287.38 o                         
  -3   1   8      40378.11      39263.84      1513.91 o                         
  -1   1   8       3617.71       3553.91       211.29 o                         
   1   1   8      17850.21      15586.82      1097.08 o                         
   3   1   8        137.31        253.23        37.96 o                         
   5   1   8     210277.17     226431.34      6458.65 o                         
   7   1   8       3354.20       3617.22       203.33 o                         
   9   1   8       1733.54       1804.75       161.25 o                         
  11   1   8       8844.96       8543.74       238.17 o                         
  13   1   8        916.39        856.89       135.59 o                         
  15   1   8       4606.86       4154.87       352.52 o                         
 -16   2   8       4656.41       4562.22       588.50 o                         
 -14   2   8      19235.05      19701.63      1318.28 o                         
 -12   2   8       6281.87       6137.24       460.78 o                         
 -10   2   8       4842.47       5038.26       323.34 o                         
  -8   2   8      18725.11      19027.51       980.06 o                         
  -6   2   8      90405.63      98599.03      3004.52 o                         
  -4   2   8     169989.98     154920.56      6370.95 o                         
  -2   2   8       1091.95       1022.11        84.95 o                         
   0   2   8      12252.94      10765.14       867.65 o                         
   2   2   8     113441.97     113832.10      5766.46 o                         
   4   2   8       2821.05       2489.69        64.00 o                         
   6   2   8       5352.41       4252.48       226.31 o                         
   8   2   8      66037.26      71267.04       985.81 o                         
  10   2   8      15925.94      17351.16       542.95 o                         
  12   2   8        923.64       1014.50        99.24 o                         
  14   2   8      30867.68      30354.04       660.29 o                         
 -15   3   8       3100.90       3322.73       361.25 o                         
 -13   3   8      10992.54      12704.67       557.11 o                         
 -11   3   8       2901.32       2471.17       363.55 o                         
  -9   3   8       9407.64      11062.78       475.91 o                         
  -7   3   8      45935.38      39945.26      3020.69 o                         
  -5   3   8      61007.73      57755.21      3363.96 o                         
  -3   3   8       2403.72       3423.84       223.10 o                         
  -1   3   8         37.85         25.72        29.10 o                         
   1   3   8      24033.18      26304.92      1827.78 o                         
   3   3   8      19070.77      17511.23       799.65 o                         
   5   3   8      14446.76      15950.62       493.85 o                         
   7   3   8      24393.38      26039.50       596.17 o                         
   9   3   8       4928.17       4943.15       309.87 o                         
  11   3   8       6390.82       7031.56       256.20 o                         
  13   3   8       8809.62       8612.97       401.52 o                         
  15   3   8       3750.31       3195.25       412.72 o                         
 -16   4   8       4851.99       4889.88       536.41 o                         
 -14   4   8       1048.10        818.86       152.50 o                         
 -12   4   8       8867.02       8895.43       406.54 o                         
 -10   4   8      50711.39      53394.67      2986.09 o                         
  -8   4   8      12594.77      12423.35       648.63 o                         
  -6   4   8       2929.87       2956.26       145.86 o                         
  -4   4   8      27447.91      22685.24      1246.07 o                         
  -2   4   8      50926.27      48261.83      2260.74 o                         
   0   4   8      23559.95      21995.83      1281.41 o                         
   2   4   8     164529.33     170488.50      7795.25 o                         
   4   4   8      95965.08      98617.20      4456.44 o                         
   6   4   8       3786.33       3695.09       193.12 o                         
   8   4   8      20348.41      19979.71       589.92 o                         
  10   4   8      57266.05      62208.72      1035.64 o                         
  12   4   8       4559.02       4884.45       286.33 o                         
  14   4   8       1060.14       1043.98       120.70 o                         
 -15   5   8        963.95       1146.67       212.97 o                         
 -13   5   8       7177.00       8520.99       680.44 o                         
 -11   5   8         48.61        332.57       135.37 o                         
  -9   5   8       2771.06       2858.35       142.92 o                         
  -7   5   8      10255.29       8531.97       297.80 o                         
  -5   5   8       2315.67       1914.31       132.44 o                         
  -3   5   8        526.67        662.40        51.12 o                         
  -1   5   8      24659.54      21688.79      1042.53 o                         
   1   5   8        660.08        552.73        49.43 o                         
   3   5   8        121.14        279.97        25.03 o                         
   5   5   8      59566.01      60600.22      1816.33 o                         
   7   5   8      29203.97      28122.58       487.40 o                         
   9   5   8        831.98        632.60        64.70 o                         
  11   5   8        519.16        596.27       143.73 o                         
  13   5   8       4537.79       4631.01       302.95 o                         
  15   5   8         56.18        418.22       137.47 o                         
 -16   6   8       4492.27       4394.33       510.95 o                         
 -14   6   8        238.91         85.54       201.65 o                         
 -12   6   8      19794.29      15437.32      1222.81 o                         
 -10   6   8      72441.65      74593.32      3071.44 o                         
  -8   6   8      21581.33      23062.63      1005.67 o                         
  -6   6   8        385.80        591.52        72.93 o                         
  -4   6   8      57750.84      61152.13      3400.81 o                         
  -2   6   8      78942.22      74631.27      3588.62 o                         
   0   6   8      21930.34      20410.42      1067.85 o                         
   2   6   8      97854.53     106627.40      3541.69 o                         
   4   6   8      26192.71      22162.65      1314.58 o                         
   6   6   8        154.68        217.68        52.96 o                         
   8   6   8      22485.87      21423.31       639.43 o                         
  10   6   8      48959.05      49942.72      1393.45 o                         
  12   6   8      11221.37      11362.11       576.70 o                         
  14   6   8        724.51       1112.83       187.78 o                         
 -15   7   8       1272.10       1238.91       168.86 o                         
 -13   7   8       1052.63        674.76       268.87 o                         
 -11   7   8      11086.60      10350.61       324.82 o                         
  -9   7   8      43738.75      45437.01      1773.17 o                         
  -7   7   8      13368.87      13234.00       311.49 o                         
  -5   7   8        939.40        515.36        71.86 o                         
  -3   7   8      16510.45      17339.70       670.18 o                         
  -1   7   8      92775.77      90704.84      3734.74 o                         
   1   7   8       7593.78       6525.82       414.82 o                         
   3   7   8        210.27        172.68        23.32 o                         
   5   7   8      45252.07      45117.72       795.44 o                         
   7   7   8       6690.64       6067.29       192.51 o                         
   9   7   8       3299.51       3393.00       214.44 o                         
  11   7   8      22209.21      22764.60       714.41 o                         
  13   7   8      16327.70      16134.02       453.68 o                         
  15   7   8       2132.11       2181.57       212.24 o                         
 -16   8   8        785.72       1198.11       188.46 o                         
 -14   8   8       7138.21       7103.03       759.63 o                         
 -12   8   8       5044.20       5306.71       281.41 o                         
 -10   8   8       1264.58       1430.05       148.01 o                         
  -8   8   8      20972.03      21764.69      1016.24 o                         
  -6   8   8      65482.78      64907.68      1948.22 o                         
  -4   8   8        792.52       1210.96       105.61 o                         
  -2   8   8      13682.61      14332.07       750.82 o                         
   0   8   8     173790.16     182196.27      8165.83 o                         
   2   8   8      46220.47      45799.78      1619.27 o                         
   4   8   8       1860.93       1859.09       114.50 o                         
   6   8   8      17974.71      19092.24       414.75 o                         
   8   8   8      48844.25      48118.52       873.76 o                         
  10   8   8       9294.20       7940.15       382.01 o                         
  12   8   8        253.47        104.03       160.63 o                         
  14   8   8      11083.51      11422.35       603.44 o                         
 -15   9   8       1210.61        962.69       235.03 o                         
 -13   9   8      21485.62      19151.73      1722.19 o                         
 -11   9   8       1333.98       1321.25       127.17 o                         
  -9   9   8        724.62       1100.67       123.93 o                         
  -7   9   8      90632.27      95379.42      3899.09 o                         
  -5   9   8        172.62        197.49        37.60 o                         
  -3   9   8      24758.12      23959.90       789.05 o                         
  -1   9   8     203209.42     204535.42      6755.06 o                         
   1   9   8     263487.19     288396.81     13212.56 o                         
   3   9   8      18872.02      18901.14       631.45 o                         
   5   9   8         73.06        116.82        52.81 o                         
   7   9   8      71539.27      74275.52      1233.23 o                         
   9   9   8       9242.65       9174.41       299.01 o                         
  11   9   8        157.51        204.22        68.97 o                         
  13   9   8      14079.54      14755.35       468.66 o                         
  15   9   8       2521.94       2380.41       258.78 o                         
 -16  10   8       7139.33       7432.35       384.08 o                         
 -14  10   8        310.31        644.91       188.21 o                         
 -12  10   8       4432.26       4346.57       349.65 o                         
 -10  10   8      19892.38      19726.50       890.66 o                         
  -8  10   8      16932.61      14970.76       806.46 o                         
  -6  10   8        197.13        243.29        58.10 o                         
  -4  10   8      63298.25      61306.56      2688.59 o                         
  -2  10   8      69663.05      71387.47      2725.15 o                         
   0  10   8      14252.82      14004.87       623.67 o                         
   2  10   8       2477.71       2748.25       100.51 o                         
   4  10   8      83616.51      83985.51      2538.28 o                         
   6  10   8      17285.43      19294.18       433.52 o                         
   8  10   8        106.08         72.07        29.74 o                         
  10  10   8       1596.42       1468.70       130.95 o                         
  12  10   8      17926.15      16261.48       906.03 o                         
  14  10   8        168.18        782.60       160.72 o                         
 -15  11   8       1460.30       1686.08       188.25 o                         
 -13  11   8        775.04        739.35       131.59 o                         
 -11  11   8       7434.51       7283.45       516.43 o                         
  -9  11   8      92631.78      99867.41      3666.11 o                         
  -7  11   8       6832.38       6795.04       264.12 o                         
  -5  11   8       7611.55       7136.90       354.22 o                         
  -3  11   8      18743.96      16991.89       969.53 o                         
  -1  11   8      59936.56      57798.82      2192.52 o                         
   1  11   8        450.63        406.63        45.62 o                         
   3  11   8       7983.54       7255.96       643.23 o                         
   5  11   8      73857.64      75781.56      2366.56 o                         
   7  11   8       6257.28       6491.58       207.97 o                         
   9  11   8       1520.42       1568.09       129.18 o                         
  11  11   8      33241.25      33079.88       966.05 o                         
  13  11   8       7495.35       7115.10       560.64 o                         
  15  11   8        954.04        665.31       148.91 o                         
 -14  12   8      16220.05      16716.36      1143.23 o                         
 -12  12   8        843.52       1009.45       162.75 o                         
 -10  12   8      12128.14      11960.73       785.44 o                         
  -8  12   8       2433.78       1882.48       158.01 o                         
  -6  12   8      49642.49      49047.30      2408.01 o                         
  -4  12   8      11930.42      11703.97       825.85 o                         
  -2  12   8       1283.28       1552.31       111.91 o                         
   0  12   8      68519.43      77285.29      2798.37 o                         
   2  12   8        146.22        167.71        35.63 o                         
   4  12   8       2206.53       1932.04       311.44 o                         
   6  12   8      60392.46      63447.94      2368.21 o                         
   8  12   8      16298.49      16133.98       648.66 o                         
  10  12   8         88.37        211.25       147.54 o                         
  12  12   8       5269.26       4046.50       362.88 o                         
  14  12   8      12580.52      10790.91       568.39 o                         
 -15  13   8       8174.28       9790.51      1169.30 o                         
 -13  13   8      11472.10      13773.30       932.14 o                         
 -11  13   8        330.63        324.34        87.41 o                         
  -9  13   8        764.44        641.78       141.53 o                         
  -7  13   8      83672.90      85656.66      4056.14 o                         
  -5  13   8      49738.24      46225.18      2635.47 o                         
  -3  13   8       5456.83       4957.59       146.74 o                         
  -1  13   8      82527.15      85721.41      2649.55 o                         
   1  13   8      57920.14      59623.54      2144.43 o                         
   3  13   8       2569.28       3188.43       300.02 o                         
   5  13   8      34274.57      34982.19      1707.83 o                         
   7  13   8      50582.55      54202.11      2105.33 o                         
   9  13   8       8415.96       7319.40       385.48 o                         
  11  13   8        771.79        771.29       118.53 o                         
  13  13   8      18793.28      19497.56       887.15 o                         
 -14  14   8       5839.14       5660.28       581.72 o                         
 -12  14   8       3005.67       3320.11       252.00 o                         
 -10  14   8        192.58        194.73        79.69 o                         
  -8  14   8        432.04        252.65       115.07 o                         
  -6  14   8       8203.36       8283.12       442.04 o                         
  -4  14   8         86.50         71.12        81.31 o                         
  -2  14   8      15478.83      15801.54       581.68 o                         
   0  14   8       4698.01       4081.35       113.04 o                         
   2  14   8      10835.46      10415.44       735.14 o                         
   4  14   8       1080.35        896.95       139.44 o                         
   6  14   8      29499.77      29891.80      1107.17 o                         
   8  14   8        722.76        402.30        98.54 o                         
  10  14   8        516.73        431.14       105.65 o                         
  12  14   8       6208.82       6677.04       612.72 o                         
  14  14   8       2912.72       2474.17       386.21 o                         
 -15  15   8       4486.90       3739.70       381.02 o                         
 -13  15   8      11764.44      14131.66       615.92 o                         
 -11  15   8       1300.84       1358.11       145.31 o                         
  -9  15   8       1602.02       1546.59       256.38 o                         
  -7  15   8      52989.91      54054.49      2626.26 o                         
  -5  15   8      53703.33      56287.57      2987.16 o                         
  -3  15   8       4691.96       4138.39       206.92 o                         
  -1  15   8       4447.55       4046.97       126.48 o                         
   1  15   8       6084.78       5568.43       181.55 o                         
   3  15   8      18386.94      17911.29       929.08 o                         
   5  15   8      48880.77      51050.66      1987.11 o                         
   7  15   8      36860.31      37644.10      1698.77 o                         
   9  15   8        616.11        452.69       101.94 o                         
  11  15   8       3087.96       2846.13       251.80 o                         
  13  15   8      11053.10       9717.18       664.26 o                         
 -14  16   8        729.73        374.58       177.68 o                         
 -12  16   8       1534.92       1338.32       143.64 o                         
 -10  16   8       2792.27       2705.16       229.59 o                         
  -8  16   8        934.62        696.08        89.50 o                         
  -6  16   8        595.03        373.21        77.27 o                         
  -4  16   8      11602.28       9688.84       407.76 o                         
  -2  16   8       7105.00       7105.65       267.60 o                         
   0  16   8      22985.64      20927.66       886.59 o                         
   2  16   8        136.94         24.08        69.35 o                         
   4  16   8       2524.77       2044.26       354.54 o                         
   6  16   8       9343.99       8245.65       512.24 o                         
   8  16   8         10.41         71.08       179.67 o                         
  10  16   8        643.43        928.60       107.44 o                         
  12  16   8       9092.04       8780.09       940.39 o                         
  14  16   8         29.95        192.79       125.20 o                         
 -13  17   8       5037.09       5072.92       423.88 o                         
 -11  17   8      13298.28      12469.37       853.49 o                         
  -9  17   8      14280.66      13796.50       832.25 o                         
  -7  17   8        412.15        471.10       121.66 o                         
  -5  17   8      12677.85      14524.20       875.96 o                         
  -3  17   8      92637.51     100141.92      4005.14 o                         
  -1  17   8      16057.20      15765.71       502.44 o                         
   1  17   8       1465.59       1592.55       109.16 o                         
   3  17   8      60484.34      61346.75      3436.65 o                         
   5  17   8      58932.13      58763.85      3023.19 o                         
   7  17   8       6153.40       6040.09       337.17 o                         
   9  17   8       1611.85       2397.22       221.27 o                         
  11  17   8      23123.14      23448.09       739.11 o                         
  13  17   8       4679.78       4187.69       452.11 o                         
 -14  18   8       2040.17       1414.38       200.02 o                         
 -12  18   8       1228.43       1333.03       131.33 o                         
 -10  18   8       4379.94       4698.06       376.41 o                         
  -8  18   8      19441.09      18389.18      1073.10 o                         
  -6  18   8       9146.15       9298.58       356.39 o                         
  -4  18   8      30007.16      28274.80      1732.34 o                         
  -2  18   8         13.15         72.21        56.50 o                         
   0  18   8      95221.84     100471.68      2231.08 o                         
   2  18   8       4074.33       3729.32       282.32 o                         
   4  18   8      59780.59      60212.43      3426.41 o                         
   6  18   8       4991.25       4613.77       556.96 o                         
   8  18   8       7588.09       6954.32       420.39 o                         
  10  18   8       5115.76       4535.87       393.61 o                         
  12  18   8        972.09        922.19       187.43 o                         
 -13  19   8      18842.26      18220.73      1054.84 o                         
 -11  19   8      12103.28      11497.26       796.22 o                         
  -9  19   8       8458.59       7614.95       632.08 o                         
  -7  19   8      29077.29      28714.93      2268.81 o                         
  -5  19   8      12415.12      13491.04       421.83 o                         
  -3  19   8       2085.86       1810.32       229.19 o                         
  -1  19   8      24740.56      24702.73       698.43 o                         
   1  19   8      81164.66      82157.52      2119.83 o                         
   3  19   8      16247.53      15603.42       645.66 o                         
   5  19   8       1977.17       2585.66       379.67 o                         
   7  19   8      26644.30      24431.09       905.78 o                         
   9  19   8      27406.37      29701.46      1121.41 o                         
  11  19   8       2465.75       3196.70       342.39 o                         
  13  19   8       5584.46       5736.90       624.27 o                         
 -14  20   8       3690.06       3192.76       405.04 o                         
 -12  20   8        978.48        887.87       139.96 o                         
 -10  20   8        544.44        405.28       106.28 o                         
  -8  20   8        690.58        855.27       105.71 o                         
  -6  20   8       7463.05       8506.45       317.94 o                         
  -4  20   8      14294.74      14391.85       845.51 o                         
  -2  20   8       2932.60       2529.29       265.75 o                         
   0  20   8       1851.81       1692.77       129.50 o                         
   2  20   8       1722.73       1469.99       229.37 o                         
   4  20   8       3599.73       4131.33       290.88 o                         
   6  20   8       6818.29       7190.55       473.70 o                         
   8  20   8       9048.72       9405.27       308.78 o                         
  10  20   8        187.80        267.83       191.80 o                         
  12  20   8       8159.98       7806.73       480.35 o                         
 -13  21   8         57.15        -68.74       138.87 o                         
 -11  21   8      31993.78      31898.48      1706.46 o                         
  -9  21   8      27641.50      27181.49      1845.31 o                         
  -7  21   8       2557.22       2630.58       246.61 o                         
  -5  21   8       1699.95       1787.49       193.70 o                         
  -3  21   8      42181.60      44891.95      3108.29 o                         
  -1  21   8       9260.07       8562.37       439.63 o                         
   1  21   8      14891.98      13150.13       938.05 o                         
   3  21   8      32516.81      33673.10      1828.31 o                         
   5  21   8      30894.80      31263.98      1317.56 o                         
   7  21   8        536.90        757.18       161.59 o                         
   9  21   8      34499.30      32106.88      3081.39 o                         
  11  21   8      20974.67      21789.60       935.86 o                         
 -12  22   8       1456.35       1376.36       190.85 o                         
 -10  22   8      16006.42      13423.66      1501.84 o                         
  -8  22   8       1269.90       1137.53       176.79 o                         
  -6  22   8      10168.23       9937.58       520.49 o                         
  -4  22   8        305.03        720.97        87.75 o                         
  -2  22   8       2852.18       2813.36       198.13 o                         
   0  22   8       4241.93       3475.06       225.84 o                         
   2  22   8      12129.50      12111.23       776.14 o                         
   4  22   8      15038.48      13219.09       826.49 o                         
   6  22   8        576.55       1022.65       158.54 o                         
   8  22   8        105.21        116.12       171.44 o                         
  10  22   8       3957.91       4623.79       525.56 o                         
  12  22   8        720.48       1014.38       180.65 o                         
 -11  23   8       4401.36       4849.52       489.76 o                         
  -9  23   8      10349.06      11274.41       340.12 o                         
  -7  23   8      11033.77      11181.58       574.65 o                         
  -5  23   8      16213.58      15809.23       724.26 o                         
  -3  23   8      15508.10      14772.24       718.21 o                         
  -1  23   8      11849.37      11770.98       471.59 o                         
   1  23   8      21177.67      21059.11      1030.90 o                         
   3  23   8      15385.19      15874.36      1634.13 o                         
   5  23   8        565.24        364.64       150.43 o                         
   7  23   8       4235.52       4053.83       431.47 o                         
   9  23   8      34053.63      33909.80      2220.06 o                         
  11  23   8       4666.07       3784.16       837.59 o                         
 -12  24   8        761.60        566.00       138.59 o                         
 -10  24   8       3678.12       3911.42       352.02 o                         
  -8  24   8       4022.42       3615.00       319.23 o                         
  -6  24   8         50.96         82.99        94.24 o                         
  -4  24   8        330.27        317.54        85.08 o                         
  -2  24   8       1705.24       1559.71       179.06 o                         
   0  24   8       3405.19       3252.56       365.09 o                         
   2  24   8       8144.70       8240.39       520.20 o                         
   4  24   8       1000.11       1090.47       240.87 o                         
   6  24   8        506.53        294.67       219.15 o                         
   8  24   8       1898.23       1805.39       292.48 o                         
  10  24   8       6010.56       5519.14       610.52 o                         
 -11  25   8       4205.59       3943.74       357.25 o                         
  -9  25   8       3106.52       3244.33       343.77 o                         
  -7  25   8       5103.06       5084.62       234.07 o                         
  -5  25   8      38207.71      39670.24      1789.18 o                         
  -3  25   8      19624.36      17738.24      1320.65 o                         
  -1  25   8       2152.42       2157.36       193.94 o                         
   1  25   8      18160.56      16938.24       715.97 o                         
   3  25   8      39734.93      41230.11      2691.51 o                         
   5  25   8       3416.88       4001.81       762.15 o                         
   7  25   8      14922.34      17056.59      1014.44 o                         
   9  25   8      20228.92      19582.55       973.16 o                         
  11  25   8        242.81        278.59       148.73 o                         
 -10  26   8        334.18        491.37       136.24 o                         
  -8  26   8       8878.65       9700.40       424.44 o                         
  -6  26   8       4812.23       4147.23       374.57 o                         
  -4  26   8         28.85        142.13        92.40 o                         
  -2  26   8        305.78        343.80        72.23 o                         
   0  26   8      17487.85      17624.78       686.68 o                         
   2  26   8       6518.41       5683.09       791.64 o                         
   4  26   8       1159.59       1541.43       282.66 o                         
   6  26   8       3066.47       3201.86       774.20 o                         
   8  26   8      13395.96      12273.47       379.20 o                         
  10  26   8        178.67        362.83       272.47 o                         
 -11  27   8       5974.25       5186.31       468.16 o                         
  -9  27   8       4401.79       3936.58       551.59 o                         
  -7  27   8        130.45        109.46       171.49 o                         
  -5  27   8      18769.17      18601.90       564.37 o                         
  -3  27   8      52025.78      54347.74      1807.21 o                         
  -1  27   8         66.21        208.14        82.68 o                         
   1  27   8       1444.28       1635.21       239.32 o                         
   3  27   8      34852.45      36828.73      1880.70 o                         
   5  27   8       6360.08       6177.71       828.77 o                         
   7  27   8       1237.91        956.83       197.22 o                         
   9  27   8       2790.13       3043.22       555.35 o                         
 -10  28   8       4050.32       4732.14       595.60 o                         
  -8  28   8       5705.06       5052.94       384.33 o                         
  -6  28   8       2701.91       2416.43       210.20 o                         
  -4  28   8       6806.22       6116.34       353.98 o                         
  -2  28   8      17187.81      17461.84      1070.43 o                         
   0  28   8        270.30        392.47       127.74 o                         
   2  28   8        842.05       1203.79       249.39 o                         
   4  28   8      19386.64      20257.49      1574.58 o                         
   6  28   8       9000.90       9289.12       835.97 o                         
   8  28   8       1747.71       1276.77       246.38 o                         
  -9  29   8         42.50        182.87       119.41 o                         
  -7  29   8       2056.56       2089.66       218.17 o                         
  -5  29   8       9018.90       8397.37       289.03 o                         
  -3  29   8       1846.70       1895.71       206.94 o                         
  -1  29   8       1638.16       2138.40       264.24 o                         
   1  29   8      11825.83      11788.24       561.06 o                         
   3  29   8      11993.96      11189.77       970.29 o                         
   5  29   8        471.48        204.03       109.60 o                         
   7  29   8      10798.08      10453.57       603.68 o                         
  -8  30   8       3191.44       2553.91       349.81 o                         
  -6  30   8      26966.85      28929.31       961.62 o                         
  -4  30   8       1461.20       1902.56       212.08 o                         
  -2  30   8        942.35       1035.37       196.33 o                         
   0  30   8      23039.50      23512.62      1087.28 o                         
   2  30   8       2637.40       2351.78       316.53 o                         
   4  30   8         63.28        174.07       147.32 o                         
   6  30   8      20403.97      21249.39       940.54 o                         
   8  30   8       5660.64       5206.26       690.69 o                         
  -7  31   8       1914.29       1903.26       222.66 o                         
  -5  31   8        707.20        881.22       266.40 o                         
  -3  31   8      10843.01      11372.86       727.69 o                         
  -1  31   8       1811.87       1726.59       296.82 o                         
   1  31   8        259.93        399.38       114.39 o                         
   3  31   8      11896.94      10706.58       651.66 o                         
   5  31   8       2060.02       1443.65       190.08 o                         
   7  31   8        742.93        860.70       220.46 o                         
  -6  32   8       1136.12       1033.78       166.02 o                         
  -4  32   8       3814.49       3921.74       644.80 o                         
  -2  32   8      11455.73      11217.66       810.61 o                         
   0  32   8       3450.07       3480.17       376.54 o                         
   2  32   8        429.68        684.45       202.17 o                         
   4  32   8      11583.95      10550.92       972.12 o                         
   6  32   8      13889.44      14356.75      1520.71 o                         
  -5  33   8         19.41       -153.79       254.17 o                         
  -3  33   8        464.10       -123.06       176.18 o                         
  -1  33   8       3326.26       2896.37       341.08 o                         
   1  33   8       3795.95       3887.64       372.96 o                         
   3  33   8        227.61        564.29       152.76 o                         
   5  33   8          3.63       -197.72       197.72 o                         
  -4  34   8         75.75        315.49       199.50 o                         
  -2  34   8      10248.41       8550.27       849.48 o                         
   0  34   8      18386.84      19653.86       873.91 o                         
   2  34   8       2101.10       1895.27       263.82 o                         
  -1  35   8        179.19        180.75       206.20 o                         
   1  35   8       2820.72       2287.69       300.82 o                         
 -15   1   9       8656.29       9630.54       462.68 o                         
 -13   1   9       8873.55       9801.48       575.39 o                         
 -11   1   9      20720.16      24081.60      1289.39 o                         
  -9   1   9      14712.02      16508.91      1279.14 o                         
  -7   1   9       7162.68       6143.07       252.13 o                         
  -5   1   9      88937.91      87166.24      5186.55 o                         
  -3   1   9     132658.55     115221.38      7197.90 o                         
  -1   1   9        310.38        361.80        45.10 o                         
   1   1   9      11819.83      11042.60       754.37 o                         
   3   1   9      47917.87      45061.74      2476.24 o                         
   5   1   9      87507.88      89288.53      4029.67 o                         
   7   1   9      33656.07      34217.68       710.84 o                         
   9   1   9      32632.26      34660.14       821.99 o                         
  11   1   9       4542.24       4826.42       254.11 o                         
  13   1   9       4320.13       3851.51       339.83 o                         
  15   1   9      16716.74      15756.57       659.72 o                         
 -16   2   9       1833.73       1870.88       231.60 o                         
 -14   2   9       4027.39       4801.05       490.27 o                         
 -12   2   9          7.26        164.34       124.76 o                         
 -10   2   9       3232.40       2827.90       380.56 o                         
  -8   2   9       4560.81       4637.58       364.04 o                         
  -6   2   9        489.59        376.83        59.29 o                         
  -4   2   9        203.41         35.99        53.37 o                         
  -2   2   9      30772.58      30675.66      1814.05 o                         
   0   2   9        154.40        154.96        30.38 o                         
   2   2   9      44170.77      38829.11      2421.08 o                         
   4   2   9      25409.43      26106.32       961.35 o                         
   6   2   9      33621.45      31068.60      1329.03 o                         
   8   2   9       3413.01       3692.46       213.00 o                         
  10   2   9       6014.94       6421.30       271.73 o                         
  12   2   9       9077.28       8259.14       377.80 o                         
  14   2   9        303.62        275.62        85.59 o                         
 -15   3   9        615.46        568.27       151.54 o                         
 -13   3   9      20439.03      20343.48       840.06 o                         
 -11   3   9      39844.09      39642.68      2761.41 o                         
  -9   3   9        468.45        461.49       107.82 o                         
  -7   3   9       2974.33       3492.46       268.55 o                         
  -5   3   9     166017.62     173255.47      9738.50 o                         
  -3   3   9      25545.32      22022.70      1176.87 o                         
  -1   3   9        467.37        315.03        50.24 o                         
   1   3   9     102715.06     118360.47      4757.01 o                         
   3   3   9     138324.58     127597.46      7198.29 o                         
   5   3   9      17238.08      16616.94       795.15 o                         
   7   3   9      31797.52      31458.81      1015.78 o                         
   9   3   9      88729.78      96363.78      1476.63 o                         
  11   3   9       1385.90       1621.37       119.78 o                         
  13   3   9        304.07        301.74        87.96 o                         
  15   3   9      21495.57      21471.76       996.33 o                         
 -16   4   9          0.09        245.04       180.91 o                         
 -14   4   9       5296.33       6011.18       523.68 o                         
 -12   4   9      16506.71      18901.18       942.79 o                         
 -10   4   9       1510.57       1336.92       161.46 o                         
  -8   4   9       4442.35       5506.20       285.58 o                         
  -6   4   9      33654.25      29277.93      1562.64 o                         
  -4   4   9      51974.72      49530.78      3257.70 o                         
  -2   4   9       2833.38       2720.56       147.49 o                         
   0   4   9         98.99         25.10        47.51 o                         
   2   4   9        101.42         56.48        35.66 o                         
   4   4   9       2347.17       2107.21       104.48 o                         
   6   4   9        377.25        267.78        31.89 o                         
   8   4   9       9849.35       9924.59       384.38 o                         
  10   4   9       4391.86       4256.46       206.31 o                         
  12   4   9         11.54         58.03        92.74 o                         
  14   4   9         82.27        266.24       136.03 o                         
 -15   5   9       8472.29       9487.50       470.96 o                         
 -13   5   9         63.11        240.11       157.20 o                         
 -11   5   9      15530.50      15195.96       883.29 o                         
  -9   5   9      58792.06      61181.46      4420.13 o                         
  -7   5   9      19662.14      20645.56      1216.98 o                         
  -5   5   9         84.35        219.60       101.48 o                         
  -3   5   9      50535.89      51076.47      2696.96 o                         
  -1   5   9     104591.80     104694.41      5772.85 o                         
   1   5   9      34571.58      31528.17      1972.83 o                         
   3   5   9      13806.36      13098.30       614.27 o                         
   5   5   9       7872.62       6931.07       345.30 o                         
   7   5   9       9143.87       8249.76       230.10 o                         
   9   5   9      13778.83      12779.56       401.01 o                         
  11   5   9      11451.78      12102.19       306.78 o                         
  13   5   9      18422.14      19166.16       486.89 o                         
  15   5   9       1527.57       1583.20       253.97 o                         
 -16   6   9       4498.30       3759.49       324.69 o                         
 -14   6   9       5860.47       6666.21       565.17 o                         
 -12   6   9       2786.43       2383.93       294.22 o                         
 -10   6   9       9588.83       9132.41       700.21 o                         
  -8   6   9      60575.60      61477.27      2331.85 o                         
  -6   6   9       4268.36       4141.82       495.61 o                         
  -4   6   9      16514.97      15352.57       912.43 o                         
  -2   6   9      93909.48      88285.93      3918.46 o                         
   0   6   9      36388.02      32830.55      1958.43 o                         
   2   6   9      38260.84      36643.16      1705.20 o                         
   4   6   9      24981.43      22599.85      1230.23 o                         
   6   6   9     106796.66     110754.52      2030.45 o                         
   8   6   9      16612.36      16678.42       545.53 o                         
  10   6   9       2989.12       2712.21       157.52 o                         
  12   6   9      38533.86      40016.69       846.08 o                         
  14   6   9       1462.02       1257.42       229.21 o                         
 -15   7   9        128.56        237.52       142.51 o                         
 -13   7   9       4003.76       5092.97       564.83 o                         
 -11   7   9      18707.90      16898.11      1002.60 o                         
  -9   7   9       4440.23       3972.28       449.26 o                         
  -7   7   9      13710.97      13249.76       544.69 o                         
  -5   7   9      26846.55      26510.65      1540.46 o                         
  -3   7   9       5064.06       4474.67       197.83 o                         
  -1   7   9      22781.56      23189.32      1100.41 o                         
   1   7   9     152987.47     153756.00      9478.42 o                         
   3   7   9      68418.43      65645.24      2351.86 o                         
   5   7   9       1589.43       1450.02       100.81 o                         
   7   7   9       3961.51       3899.58       189.95 o                         
   9   7   9      78745.08      81218.38      2042.43 o                         
  11   7   9       6918.12       6308.25       309.17 o                         
  13   7   9        175.43        206.93       123.34 o                         
  15   7   9       8961.81       8752.59       519.84 o                         
 -16   8   9         17.81        180.20       158.40 o                         
 -14   8   9       3451.08       3313.64       391.85 o                         
 -12   8   9       4753.09       4380.88       360.66 o                         
 -10   8   9       4091.80       3922.65       320.23 o                         
  -8   8   9      27691.59      27982.75       921.75 o                         
  -6   8   9      11288.56      11805.77       558.51 o                         
  -4   8   9       3661.10       2908.00       247.84 o                         
  -2   8   9      13609.61      12975.63       518.91 o                         
   0   8   9      86714.80      87879.09      4952.68 o                         
   2   8   9      19281.11      19292.48       569.44 o                         
   4   8   9       1336.34       1082.80        84.66 o                         
   6   8   9       1439.65       1113.31        85.01 o                         
   8   8   9        439.08        574.93        89.70 o                         
  10   8   9      14904.91      13969.27       582.03 o                         
  12   8   9      10618.02      11313.48       469.53 o                         
  14   8   9       1169.16       1548.75       251.30 o                         
 -15   9   9       4228.40       4468.34       405.59 o                         
 -13   9   9        891.96       1195.01       219.03 o                         
 -11   9   9       4058.81       4089.08       413.34 o                         
  -9   9   9      39428.07      39854.37      2227.09 o                         
  -7   9   9       7246.31       6674.75       301.08 o                         
  -5   9   9      10100.26       9248.90       371.42 o                         
  -3   9   9      19041.60      17559.81      1061.70 o                         
  -1   9   9      36883.34      38454.80      1626.30 o                         
   1   9   9       9843.12       9540.78       576.17 o                         
   3   9   9      23124.81      22545.43       688.93 o                         
   5   9   9      33179.07      34052.59      1404.12 o                         
   7   9   9      11256.19      12437.40       334.51 o                         
   9   9   9        568.49        378.14        75.92 o                         
  11   9   9      11313.42       9921.69       671.46 o                         
  13   9   9       7388.51       7911.25       640.64 o                         
  15   9   9       2122.27       2243.59       314.82 o                         
 -16  10   9       1951.06       2016.57       218.60 o                         
 -14  10   9       1644.24       1855.05       237.12 o                         
 -12  10   9        664.12        475.74       145.17 o                         
 -10  10   9       2342.39       2270.38       241.92 o                         
  -8  10   9      49368.93      51317.04      1842.30 o                         
  -6  10   9       6270.75       6244.45       295.93 o                         
  -4  10   9        183.92        140.47        45.69 o                         
  -2  10   9      31602.23      31177.46      1320.92 o                         
   0  10   9      55259.22      53179.52      2473.15 o                         
   2  10   9      17765.27      17441.48       597.83 o                         
   4  10   9      10792.76       9879.27       355.87 o                         
   6  10   9      25810.12      25219.60       971.83 o                         
   8  10   9       3569.70       3061.76       166.74 o                         
  10  10   9       6741.18       6501.70       429.83 o                         
  12  10   9      23389.36      23008.19       758.88 o                         
  14  10   9        419.59        639.15       151.21 o                         
 -15  11   9       5367.42       4986.77       411.03 o                         
 -13  11   9       4481.41       4863.95       368.90 o                         
 -11  11   9         25.62        -59.65       105.03 o                         
  -9  11   9       5641.20       5437.32       199.04 o                         
  -7  11   9      19817.06      18006.05      1057.56 o                         
  -5  11   9       9656.69       8941.94       428.35 o                         
  -3  11   9      29036.56      27045.59      1599.95 o                         
  -1  11   9       8282.54       7434.14       338.71 o                         
   1  11   9          9.99         36.65        21.81 o                         
   3  11   9       1200.99       1023.47        60.94 o                         
   5  11   9      77387.45      79162.41      2826.93 o                         
   7  11   9      21231.65      22337.14       714.98 o                         
   9  11   9         13.25          7.09        54.36 o                         
  11  11   9       5654.36       5094.62       360.86 o                         
  13  11   9       5938.56       5827.65       623.80 o                         
 -14  12   9      11666.93      10979.07       739.45 o                         
 -12  12   9        127.53        181.63        99.93 o                         
 -10  12   9       2616.36       2964.40       264.05 o                         
  -8  12   9      35993.21      37474.78      1308.05 o                         
  -6  12   9      25824.66      24746.85      1341.85 o                         
  -4  12   9       1126.56       1292.11       147.78 o                         
  -2  12   9      92209.54      93308.99      3566.73 o                         
   0  12   9      50960.09      49445.39      2009.62 o                         
   2  12   9       6537.50       6611.80       225.75 o                         
   4  12   9      12246.51      12052.37       948.00 o                         
   6  12   9      89521.02      97083.49      3722.43 o                         
   8  12   9        338.64        357.57        64.38 o                         
  10  12   9        649.42        393.22       147.13 o                         
  12  12   9      29241.13      27155.34       765.61 o                         
  14  12   9       4925.86       4347.18       335.56 o                         
 -15  13   9       1993.67       1673.80       197.08 o                         
 -13  13   9      13556.38      14521.35       836.20 o                         
 -11  13   9       3349.73       3817.09       293.88 o                         
  -9  13   9        721.74       1102.22       116.11 o                         
  -7  13   9      12203.70      11514.32       594.29 o                         
  -5  13   9      15863.28      16218.75      1020.38 o                         
  -3  13   9      14937.46      15113.01       750.87 o                         
  -1  13   9       1756.35       1881.49       118.44 o                         
   1  13   9       1037.11        998.77        78.89 o                         
   3  13   9       9392.33       9122.48       476.71 o                         
   5  13   9       8771.04       8894.37       397.96 o                         
   7  13   9       6376.59       6747.84       350.94 o                         
   9  13   9       2644.79       3016.05       308.80 o                         
  11  13   9        281.41        388.09        92.63 o                         
  13  13   9        460.02        735.88       186.92 o                         
 -14  14   9      13279.17      15201.30      1268.56 o                         
 -12  14   9      18967.14      19703.40      1019.35 o                         
 -10  14   9         72.86         86.54        80.66 o                         
  -8  14   9        401.88        583.43       109.52 o                         
  -6  14   9      66655.98      67135.25      3729.99 o                         
  -4  14   9      75360.94      68923.84      4613.80 o                         
  -2  14   9       3300.45       2928.57       196.85 o                         
   0  14   9       3997.45       3784.29       108.52 o                         
   2  14   9      11486.02      11353.12       923.35 o                         
   4  14   9      30199.22      30039.35      1591.08 o                         
   6  14   9      18251.64      18834.81      1122.03 o                         
   8  14   9      28755.37      31143.40      1221.53 o                         
  10  14   9      11203.57       9835.26       295.86 o                         
  12  14   9       1446.29       1114.40       312.93 o                         
  14  14   9       1460.70       1243.72       189.67 o                         
 -15  15   9       2824.00       2584.19       329.66 o                         
 -13  15   9         53.32        270.60       113.62 o                         
 -11  15   9        423.04        631.39       136.85 o                         
  -9  15   9      17434.67      16969.00       689.36 o                         
  -7  15   9       3849.51       4192.91       268.00 o                         
  -5  15   9       8253.67       6367.79       524.09 o                         
  -3  15   9       7454.09       7334.93       637.17 o                         
  -1  15   9     105510.98     106099.73      4031.70 o                         
   1  15   9       6421.60       5536.63       210.26 o                         
   3  15   9       7093.26       6224.09       437.04 o                         
   5  15   9      71303.78      61645.69      1149.84 o                         
   7  15   9       3168.16       3052.59       299.49 o                         
   9  15   9      21433.89      20291.80       683.33 o                         
  11  15   9      13082.78      13557.23       891.36 o                         
  13  15   9      12850.90      12741.13      1093.25 o                         
 -14  16   9      10482.24      11802.62       993.89 o                         
 -12  16   9       4703.31       5174.17       405.22 o                         
 -10  16   9       6084.12       6191.17       306.60 o                         
  -8  16   9      22915.67      21609.50      1146.85 o                         
  -6  16   9      20716.85      21509.72      1075.60 o                         
  -4  16   9      13802.15      14190.20       782.48 o                         
  -2  16   9      56620.44      58483.38      2231.15 o                         
   0  16   9      15091.79      14755.86       483.83 o                         
   2  16   9        131.40        146.83        77.39 o                         
   4  16   9      36450.28      35351.14      1729.77 o                         
   6  16   9      84488.68      85077.24      3251.37 o                         
   8  16   9       1678.55       2015.98       255.65 o                         
  10  16   9         99.96        167.88        91.18 o                         
  12  16   9      15825.79      14984.09       684.16 o                         
 -13  17   9        748.70        366.66       124.28 o                         
 -11  17   9         92.75        191.02        77.13 o                         
  -9  17   9         94.93         61.81        96.89 o                         
  -7  17   9      11793.23      10594.94       594.63 o                         
  -5  17   9        300.75        100.52        93.76 o                         
  -3  17   9       6475.44       6019.28       366.19 o                         
  -1  17   9       9822.72       9199.52       328.57 o                         
   1  17   9      34061.95      33599.70      1075.17 o                         
   3  17   9        540.66        542.16       142.58 o                         
   5  17   9         74.26        125.79        88.79 o                         
   7  17   9        408.00        150.37       128.50 o                         
   9  17   9        534.84        754.85       144.64 o                         
  11  17   9       2302.23       2313.79       257.24 o                         
  13  17   9        623.91        464.31       196.91 o                         
 -14  18   9       5055.45       4652.95       464.56 o                         
 -12  18   9      14479.83      14238.95       828.47 o                         
 -10  18   9      11036.69      10949.29       470.46 o                         
  -8  18   9       4168.59       4252.15       363.13 o                         
  -6  18   9      26419.27      28161.16      1256.00 o                         
  -4  18   9      24256.58      26032.10       975.31 o                         
  -2  18   9      12636.44      12579.64       759.48 o                         
   0  18   9      35349.97      34484.42      1346.89 o                         
   2  18   9      75243.41      79952.56      4363.50 o                         
   4  18   9      12096.65      11647.72       608.66 o                         
   6  18   9       6546.62       5483.69       310.84 o                         
   8  18   9      23124.67      22558.28       774.58 o                         
  10  18   9      12278.24      14123.24       499.82 o                         
  12  18   9       3029.72       3183.86       417.76 o                         
 -13  19   9        417.85        547.01       195.16 o                         
 -11  19   9       1067.83       1059.12       132.38 o                         
  -9  19   9       4178.42       3819.20       494.39 o                         
  -7  19   9      10164.68       8811.66       651.55 o                         
  -5  19   9      10736.61      10338.59       536.75 o                         
  -3  19   9      13887.98      14727.98       700.62 o                         
  -1  19   9      17765.13      17207.11       667.39 o                         
   1  19   9       2172.01       1811.50       118.09 o                         
   3  19   9       2594.08       2328.92       272.45 o                         
   5  19   9       2231.43       2461.19       377.15 o                         
   7  19   9        624.97        419.72       152.10 o                         
   9  19   9       7270.68       6930.52       365.96 o                         
  11  19   9        638.40        336.30       149.36 o                         
  13  19   9       2437.17       2176.90       285.16 o                         
 -12  20   9       9321.01       9343.94       585.34 o                         
 -10  20   9      23132.45      22810.68      1012.82 o                         
  -8  20   9       8474.89       7997.32       569.47 o                         
  -6  20   9       6910.02       7130.24       321.68 o                         
  -4  20   9      27634.06      30298.93      1483.28 o                         
  -2  20   9      12551.43      13134.29       581.31 o                         
   0  20   9      23413.91      22579.08      1305.59 o                         
   2  20   9      59653.17      62063.66      3395.41 o                         
   4  20   9      16625.27      15853.22       740.33 o                         
   6  20   9       1997.62       1654.39       217.14 o                         
   8  20   9      11986.05      11165.19       635.48 o                         
  10  20   9      22451.33      24278.44       865.67 o                         
  12  20   9       3372.07       2919.67       357.66 o                         
 -13  21   9        400.14        124.07       177.82 o                         
 -11  21   9       7889.71       7186.13       660.75 o                         
  -9  21   9        182.11        241.56       142.63 o                         
  -7  21   9       4638.29       4841.72       219.02 o                         
  -5  21   9       4499.65       6225.80       440.50 o                         
  -3  21   9       1102.07       1265.35       122.68 o                         
  -1  21   9        955.12       1245.56       112.17 o                         
   1  21   9      14978.75      13373.19      1554.89 o                         
   3  21   9       7492.28       7904.78       433.48 o                         
   5  21   9       8728.46       9672.48       275.69 o                         
   7  21   9        437.58        809.86       165.62 o                         
   9  21   9      10187.29      10491.47       649.25 o                         
  11  21   9        923.93        364.70       165.59 o                         
 -12  22   9       3626.98       2733.30       352.32 o                         
 -10  22   9      11736.17      11003.32       759.89 o                         
  -8  22   9      29234.43      32440.14      1272.77 o                         
  -6  22   9       2838.35       2887.41       280.60 o                         
  -4  22   9       8260.53       8288.42       377.29 o                         
  -2  22   9      16228.39      15769.44       570.09 o                         
   0  22   9      54057.53      50601.99      2411.37 o                         
   2  22   9      12413.83      12599.47      1044.70 o                         
   4  22   9      12942.87      12842.42       512.99 o                         
   6  22   9        436.19        790.84       161.04 o                         
   8  22   9      15360.94      15625.62       575.20 o                         
  10  22   9       6835.44       5834.26       552.76 o                         
  12  22   9       4722.30       3984.59       452.43 o                         
 -11  23   9        357.61        493.32       140.16 o                         
  -9  23   9      14176.66      14775.05       434.15 o                         
  -7  23   9       1357.36       1221.11       129.70 o                         
  -5  23   9       5009.37       4736.68       315.36 o                         
  -3  23   9       4821.29       4767.06       272.64 o                         
  -1  23   9       9694.28       9593.46       498.81 o                         
   1  23   9       1292.59       1168.53       238.79 o                         
   3  23   9       2671.18       3581.39       468.21 o                         
   5  23   9        468.15        180.63       126.33 o                         
   7  23   9        678.67        454.22       132.35 o                         
   9  23   9        234.53        224.29       177.90 o                         
  11  23   9       2363.58       2463.01       342.29 o                         
 -12  24   9       7037.37       5971.19       588.73 o                         
 -10  24   9       4879.36       5630.93       450.96 o                         
  -8  24   9         60.31        108.73       118.09 o                         
  -6  24   9      29436.30      29755.29      1301.81 o                         
  -4  24   9      47191.32      50225.37      1563.59 o                         
  -2  24   9       2008.33       2082.69       193.59 o                         
   0  24   9       2427.72       2075.42       317.64 o                         
   2  24   9      90446.16      99022.74      4769.05 o                         
   4  24   9        697.30        989.03       282.52 o                         
   6  24   9         47.38        410.75       153.70 o                         
   8  24   9      36406.50      39808.09      2142.46 o                         
  10  24   9      20845.58      21191.64       870.33 o                         
 -11  25   9       5058.49       4958.09       275.56 o                         
  -9  25   9       2875.80       3036.61       289.46 o                         
  -7  25   9       1907.62       1942.35       195.36 o                         
  -5  25   9       9399.50       9060.89       504.11 o                         
  -3  25   9         81.05         84.56        89.47 o                         
  -1  25   9        125.75          6.46       151.07 o                         
   1  25   9      16579.43      16244.57       756.77 o                         
   3  25   9      14649.42      15668.83       780.97 o                         
   5  25   9       2232.08       2020.71       321.75 o                         
   7  25   9         31.57        190.34       137.55 o                         
   9  25   9       7758.56       7412.58       825.47 o                         
 -10  26   9       7944.22       7746.98       510.40 o                         
  -8  26   9       2768.04       2497.32       229.23 o                         
  -6  26   9       2684.08       2780.53       211.96 o                         
  -4  26   9      25737.98      25166.09      1051.21 o                         
  -2  26   9      14666.98      16109.47       813.14 o                         
   0  26   9        271.84        252.18       123.26 o                         
   2  26   9       9928.93      10003.15       774.73 o                         
   4  26   9      22055.73      22409.25      1606.46 o                         
   6  26   9       6195.51       6350.21       900.39 o                         
   8  26   9       7406.27       9056.83      1133.13 o                         
  10  26   9       1801.35       1047.57       328.86 o                         
  -9  27   9       6152.13       7292.91       899.21 o                         
  -7  27   9       7626.49       8284.07       703.33 o                         
  -5  27   9        508.16        450.40       103.10 o                         
  -3  27   9       6725.70       6168.44       413.07 o                         
  -1  27   9      15217.86      14604.14       560.03 o                         
   1  27   9         50.36        201.11       112.25 o                         
   3  27   9        855.89        743.94       233.51 o                         
   5  27   9      24206.00      26696.01      1720.68 o                         
   7  27   9       6280.08       8348.95       674.80 o                         
   9  27   9        304.29        469.80       208.33 o                         
 -10  28   9       3379.51       3146.97       430.65 o                         
  -8  28   9        278.96        268.11        94.83 o                         
  -6  28   9       5268.04       5295.00       446.39 o                         
  -4  28   9      16988.62      18413.31       704.93 o                         
  -2  28   9       2065.93       2454.54       346.61 o                         
   0  28   9        300.35        636.79       147.93 o                         
   2  28   9      15688.25      16637.40      1419.72 o                         
   4  28   9       7430.43       6636.78       644.44 o                         
   6  28   9        942.33        510.87       242.79 o                         
   8  28   9       7233.95       7249.68       838.63 o                         
  -9  29   9        795.08        511.03       131.21 o                         
  -7  29   9       8159.96       8980.81       517.96 o                         
  -5  29   9       7888.54       8097.83      1166.17 o                         
  -3  29   9       9018.49       9560.98       426.45 o                         
  -1  29   9       7896.92       8443.52       637.79 o                         
   1  29   9        169.83        418.97       110.93 o                         
   3  29   9        848.81        909.21       203.87 o                         
   5  29   9      14108.53      15979.29      1354.44 o                         
   7  29   9       7279.09       9015.37       974.22 o                         
  -8  30   9         18.12        171.57       151.47 o                         
  -6  30   9        775.17       1110.67       257.22 o                         
  -4  30   9       8505.42       9090.59       737.11 o                         
  -2  30   9       2002.42       2290.94       225.82 o                         
   0  30   9         85.79        235.16       127.80 o                         
   2  30   9      12111.91      12509.55       545.54 o                         
   4  30   9       3104.79       2495.32       411.49 o                         
   6  30   9        105.73        448.38       154.56 o                         
  -7  31   9       4147.96       4391.97       853.94 o                         
  -5  31   9       4635.20       4424.02       479.37 o                         
  -3  31   9       6288.30       7180.88       688.93 o                         
  -1  31   9       6617.73       6396.30       382.43 o                         
   1  31   9       4878.54       5045.67       511.60 o                         
   3  31   9       4971.24       4894.46       580.68 o                         
   5  31   9       9695.36       9217.57       874.74 o                         
  -6  32   9        198.35        355.39       165.57 o                         
  -4  32   9         96.06         66.70       138.87 o                         
  -2  32   9       7031.22       7220.72       593.21 o                         
   0  32   9       2724.42       2552.48       258.14 o                         
   2  32   9        782.16        626.39       134.39 o                         
   4  32   9        700.07       1110.61       201.76 o                         
  -5  33   9         77.66         48.35       200.40 o                         
  -3  33   9       4826.02       4387.85       478.87 o                         
  -1  33   9      21880.01      23822.63       915.10 o                         
   1  33   9       2083.06       2652.52       280.08 o                         
   3  33   9        503.94        552.00       155.83 o                         
  -4  34   9       1539.58       1231.59       372.10 o                         
  -2  34   9       1542.67       1281.37       190.86 o                         
   0  34   9        809.75        450.93       186.88 o                         
   2  34   9       4567.47       3494.56       358.82 o                         
 -16   0  10       3276.05       3303.77       350.18 o                         
 -14   0  10      15653.10      13349.81      1921.37 o                         
 -12   0  10      18474.10      21246.72      3675.36 o                         
 -10   0  10       5887.50       6552.96       498.44 o                         
  -8   0  10       7536.23       7908.24      1156.88 o                         
  -6   0  10      31427.45      26374.13      2272.78 o                         
  -4   0  10      85928.70      86006.66      8712.74 o                         
  -2   0  10      15681.41      12959.88      1119.95 o                         
   0   0  10      69761.68      66884.75      8514.62 o                         
   2   0  10      21565.84      20236.46      2077.21 o                         
   4   0  10       1770.69       1962.94       170.09 o                         
   6   0  10      45639.35      44128.12      3375.99 o                         
   8   0  10      67708.38      70810.30      1286.87 o                         
  10   0  10        156.03        392.37       112.24 o                         
  12   0  10         44.71        199.65        92.70 o                         
  14   0  10      41331.78      40650.58      1549.44 o                         
 -15   1  10        938.67       1343.17       216.96 o                         
 -13   1  10       5263.26       5560.29       711.93 o                         
 -11   1  10      15637.00      14578.09       718.24 o                         
  -9   1  10       1285.30       1613.32       205.04 o                         
  -7   1  10      17127.01      17039.77       711.69 o                         
  -5   1  10       1534.78       1281.39       121.25 o                         
  -3   1  10       6985.47       6827.98       575.80 o                         
  -1   1  10      17447.93      14287.84       805.11 o                         
   1   1  10       1281.39       1617.91       136.07 o                         
   3   1  10       4963.61       3551.43       214.12 o                         
   5   1  10       4760.41       4823.88       251.92 o                         
   7   1  10      46613.25      50705.94       968.52 o                         
   9   1  10       3450.99       2829.73       246.83 o                         
  11   1  10       8993.38       9669.64       296.15 o                         
  13   1  10        711.24        706.95        94.21 o                         
  15   1  10       1137.07        898.13       143.63 o                         
 -16   2  10       5006.16       4429.82       472.69 o                         
 -14   2  10        392.28        336.46       156.36 o                         
 -12   2  10      28039.29      30330.92      1965.97 o                         
 -10   2  10      19609.21      21215.21      1460.57 o                         
  -8   2  10       2513.19       2604.78       271.44 o                         
  -6   2  10      42758.29      44377.91      2686.71 o                         
  -4   2  10     211578.53     203822.17     14240.69 o                         
  -2   2  10      19393.82      14990.25      1708.02 o                         
   0   2  10        887.41        805.80        81.17 o                         
   2   2  10     149842.16     141997.45      9413.79 o                         
   4   2  10      50649.67      49601.73      1596.22 o                         
   6   2  10       8009.25       6915.06       428.96 o                         
   8   2  10      74105.27      79756.73       974.24 o                         
  10   2  10      25263.91      28314.36       747.45 o                         
  12   2  10       1037.21        911.34       139.10 o                         
  14   2  10       1895.62       1275.49       177.21 o                         
 -15   3  10        839.79        665.67       166.75 o                         
 -13   3  10       2415.28       2936.54       349.11 o                         
 -11   3  10       2762.48       4062.16       443.54 o                         
  -9   3  10          5.65        238.79       105.83 o                         
  -7   3  10       9996.93      11597.54       388.30 o                         
  -5   3  10       5326.94       3657.95       294.12 o                         
  -3   3  10      25552.93      22700.27      1613.99 o                         
  -1   3  10       7444.26       6211.63       450.01 o                         
   1   3  10       6971.72       6787.32       404.66 o                         
   3   3  10       3992.26       4406.38       222.84 o                         
   5   3  10      30598.88      32236.28       919.17 o                         
   7   3  10       1332.73       1175.05       108.58 o                         
   9   3  10        492.66        409.58        81.09 o                         
  11   3  10       5436.47       5553.69       294.01 o                         
  13   3  10         15.92         86.48       102.90 o                         
  15   3  10         12.41        212.36       307.95 o                         
 -16   4  10       1649.89       1846.69       218.41 o                         
 -14   4  10       3574.85       3342.19       395.95 o                         
 -12   4  10      16926.26      16503.48       974.20 o                         
 -10   4  10      24957.31      23303.38      1045.01 o                         
  -8   4  10      30630.37      31554.34      1594.73 o                         
  -6   4  10      51170.09      52474.96      3113.38 o                         
  -4   4  10      14684.34      13653.43       806.82 o                         
  -2   4  10       2037.91       1893.76       128.44 o                         
   0   4  10     112390.58     119127.92      6953.91 o                         
   2   4  10     155104.16     154078.31      8123.96 o                         
   4   4  10       3979.23       3152.67       210.61 o                         
   6   4  10       2426.09       1626.58       145.49 o                         
   8   4  10      51556.43      55815.80      1903.48 o                         
  10   4  10      17848.00      17483.23       537.06 o                         
  12   4  10       2244.41       2302.67       240.86 o                         
  14   4  10      19642.92      20597.51       868.94 o                         
 -15   5  10       2557.60       2795.02       384.55 o                         
 -13   5  10       2088.71       2337.26       292.64 o                         
 -11   5  10        189.19        185.74       232.00 o                         
  -9   5  10      11450.04      10973.04       914.70 o                         
  -7   5  10       7978.94       7315.63       495.86 o                         
  -5   5  10        579.26        576.76        88.78 o                         
  -3   5  10      53453.17      54373.77      3390.95 o                         
  -1   5  10      71371.19      70280.09      3995.28 o                         
   1   5  10       7562.51       6131.14       531.10 o                         
   3   5  10       2419.32       2448.06       128.68 o                         
   5   5  10     103250.20     101096.03      4903.76 o                         
   7   5  10       4475.11       3426.33       265.56 o                         
   9   5  10       1946.11       2028.49       158.76 o                         
  11   5  10      13534.71      13812.09       373.96 o                         
  13   5  10       3048.58       3052.71       328.11 o                         
  15   5  10        472.46        476.30       117.67 o                         
 -16   6  10       2150.27       2389.02       328.93 o                         
 -14   6  10       3583.35       3000.39       376.42 o                         
 -12   6  10       2112.24       1729.26       203.83 o                         
 -10   6  10      15220.61      16319.22      1351.95 o                         
  -8   6  10      15712.32      15253.14       761.24 o                         
  -6   6  10      23714.32      24308.38      1368.58 o                         
  -4   6  10       1887.10       1642.92       136.56 o                         
  -2   6  10       1074.93       1021.72        77.67 o                         
   0   6  10      55617.79      54760.61      3090.70 o                         
   2   6  10     111762.20     116254.88      5035.09 o                         
   4   6  10       2814.04       1959.67       147.84 o                         
   6   6  10       2605.29       2086.84       109.56 o                         
   8   6  10      14641.16      14057.97       394.13 o                         
  10   6  10       8368.23       8361.47       199.42 o                         
  12   6  10       3687.94       4306.28       474.48 o                         
  14   6  10      14557.44      15308.42       752.24 o                         
 -15   7  10       2761.64       3066.09       326.37 o                         
 -13   7  10       1725.89       1668.56       201.02 o                         
 -11   7  10        863.84       1247.34       233.33 o                         
  -9   7  10      18826.83      19010.58      1758.86 o                         
  -7   7  10      43948.51      44190.18      1961.07 o                         
  -5   7  10      12472.98      11728.07       610.61 o                         
  -3   7  10       2795.35       2437.23       149.67 o                         
  -1   7  10     103346.23     105951.32      4820.60 o                         
   1   7  10      20659.94      20445.73      1063.08 o                         
   3   7  10        265.77        242.05        52.24 o                         
   5   7  10      28170.04      25276.99      1440.12 o                         
   7   7  10       7533.37       6478.13       168.32 o                         
   9   7  10        678.02        891.56        74.07 o                         
  11   7  10       9011.48       8924.06       265.26 o                         
  13   7  10      10217.77      11061.22       430.47 o                         
  15   7  10         23.55        337.59       124.59 o                         
 -16   8  10       3771.68       3719.56       391.32 o                         
 -14   8  10         93.57        128.36       150.81 o                         
 -12   8  10       4971.27       4295.23       591.66 o                         
 -10   8  10      27027.58      27710.13      1791.56 o                         
  -8   8  10      25456.49      24286.15       776.75 o                         
  -6   8  10       2744.29       3047.58       176.59 o                         
  -4   8  10      38547.18      38067.58      2224.00 o                         
  -2   8  10       8848.03       8221.92       460.80 o                         
   0   8  10       2516.61       2258.39       221.51 o                         
   2   8  10      36135.35      34677.51      1144.21 o                         
   4   8  10      44233.52      42012.75      1716.58 o                         
   6   8  10        132.21        262.43        38.24 o                         
   8   8  10       7306.33       7799.72       239.16 o                         
  10   8  10      30598.05      29187.49       933.80 o                         
  12   8  10      12037.92      11316.00       601.77 o                         
  14   8  10         58.09        403.69       163.17 o                         
 -15   9  10       1519.86       2144.46       251.71 o                         
 -13   9  10         96.09        284.60       130.05 o                         
 -11   9  10      12527.99       9232.36       772.92 o                         
  -9   9  10      52097.92      51732.52      3186.96 o                         
  -7   9  10       4521.90       4964.67       146.42 o                         
  -5   9  10         87.78        152.93        60.96 o                         
  -3   9  10      29766.56      26777.16      2092.65 o                         
  -1   9  10      19485.83      18878.37       922.07 o                         
   1   9  10        418.40        650.13        63.58 o                         
   3   9  10      85910.29      84720.19      3146.62 o                         
   5   9  10      42083.24      39784.38      1556.94 o                         
   7   9  10      10561.84      10360.96       285.88 o                         
   9   9  10       2558.43       2230.56       179.08 o                         
  11   9  10      62519.63      64821.99      2675.62 o                         
  13   9  10       1291.57       1415.06       211.08 o                         
 -14  10  10      16792.84      19544.40      1860.19 o                         
 -12  10  10        284.43        707.71       101.92 o                         
 -10  10  10        133.07         81.28        85.15 o                         
  -8  10  10       7675.03       6696.67       450.11 o                         
  -6  10  10      30923.15      28991.15      1407.04 o                         
  -4  10  10        168.09        193.95        52.93 o                         
  -2  10  10      22046.46      19936.07       823.89 o                         
   0  10  10      71573.45      72982.77      3732.60 o                         
   2  10  10       1499.01       1563.21       131.22 o                         
   4  10  10       6061.37       6413.39       230.96 o                         
   6  10  10      41277.73      45690.86      1357.99 o                         
   8  10  10       3695.80       4088.47       230.35 o                         
  10  10  10        280.88        415.67       118.21 o                         
  12  10  10       1815.68       1436.05       158.11 o                         
  14  10  10      12216.45      11488.87       702.90 o                         
 -15  11  10       6639.47       6709.83       754.04 o                         
 -13  11  10       4399.15       4157.80       492.11 o                         
 -11  11  10        674.80        825.21       148.28 o                         
  -9  11  10       4248.08       4866.14       243.54 o                         
  -7  11  10      92740.02      97374.04      3900.91 o                         
  -5  11  10       4306.80       4334.33       248.88 o                         
  -3  11  10       1356.69       1448.31       176.03 o                         
  -1  11  10      95373.00      96471.30      4402.34 o                         
   1  11  10      43508.88      41422.25      2116.83 o                         
   3  11  10       1406.53       1814.51       138.24 o                         
   5  11  10      32254.49      29915.27      1019.44 o                         
   7  11  10      24452.04      25729.42      1270.10 o                         
   9  11  10         65.05        125.04       146.48 o                         
  11  11  10       6538.29       6021.32       440.12 o                         
  13  11  10      15915.72      15230.37       773.32 o                         
 -14  12  10        679.11        611.65       225.82 o                         
 -12  12  10       7143.39       7349.96       399.21 o                         
 -10  12  10       4134.64       4784.54       308.61 o                         
  -8  12  10        417.41        389.65        89.44 o                         
  -6  12  10        375.02        286.02        62.90 o                         
  -4  12  10      56665.84      55499.67      3110.21 o                         
  -2  12  10      68201.84      71084.49      3542.28 o                         
   0  12  10      24929.69      25143.28      1163.99 o                         
   2  12  10        317.39        405.89        46.72 o                         
   4  12  10      41233.07      43957.73      2547.91 o                         
   6  12  10       9598.89       9256.04       329.67 o                         
   8  12  10        379.97        313.70       161.64 o                         
  10  12  10       9401.34       9517.66       292.35 o                         
  12  12  10       4918.40       4591.50       396.72 o                         
  14  12  10       3981.50       3878.03       534.28 o                         
 -15  13  10       5087.04       4918.71       442.01 o                         
 -13  13  10      11487.66      12126.59       615.65 o                         
 -11  13  10       3247.02       2985.86       204.72 o                         
  -9  13  10      10055.62      10342.30       300.29 o                         
  -7  13  10       2890.70       2684.39       248.82 o                         
  -5  13  10      22966.69      20648.57       824.33 o                         
  -3  13  10      47380.55      44875.08      2069.50 o                         
  -1  13  10      23248.28      22436.25       973.33 o                         
   1  13  10        164.77         91.62        44.12 o                         
   3  13  10       9886.92       9428.76       529.38 o                         
   5  13  10      46588.79      47263.01      2118.29 o                         
   7  13  10      10129.76      12105.61       703.99 o                         
   9  13  10        609.03        833.67       165.63 o                         
  11  13  10      18012.39      16330.54       451.83 o                         
  13  13  10       1679.98       1329.64       198.86 o                         
 -14  14  10       6088.97       6001.37       531.80 o                         
 -12  14  10        864.37       1065.22       179.62 o                         
 -10  14  10        829.31        888.09       126.06 o                         
  -8  14  10      14367.97      12472.90       391.53 o                         
  -6  14  10         88.47         61.35        76.24 o                         
  -4  14  10        182.61        318.84        82.42 o                         
  -2  14  10      43025.40      43096.37      2923.59 o                         
   0  14  10       8648.06       8488.70       513.07 o                         
   2  14  10      10080.23       8780.86       298.39 o                         
   4  14  10      13721.73      14188.84       918.69 o                         
   6  14  10      30562.96      30340.42       868.82 o                         
   8  14  10       1166.33       1095.30       167.11 o                         
  10  14  10         36.32         60.78       113.82 o                         
  12  14  10       8191.68       9005.91       576.08 o                         
 -13  15  10       8167.49       8914.06       520.57 o                         
 -11  15  10       6002.14       6809.53       345.14 o                         
  -9  15  10       3180.86       3153.71       301.76 o                         
  -7  15  10       4187.94       3774.69       395.31 o                         
  -5  15  10      21668.75      20172.32      1126.57 o                         
  -3  15  10      75888.14      78379.44      3858.60 o                         
  -1  15  10      52364.63      52388.02      1995.53 o                         
   1  15  10       4315.78       3939.22       152.60 o                         
   3  15  10       9612.16       8907.48       551.42 o                         
   5  15  10      56767.83      57683.61      3483.04 o                         
   7  15  10      18129.35      19999.23       837.88 o                         
   9  15  10       8579.38       9292.87       455.18 o                         
  11  15  10       5462.86       5603.22       392.60 o                         
  13  15  10       3837.09       3149.40       391.33 o                         
 -14  16  10       2462.52       2185.22       252.97 o                         
 -12  16  10          3.56        132.86        86.47 o                         
 -10  16  10        238.63        120.85        68.41 o                         
  -8  16  10      17553.16      17210.60       847.30 o                         
  -6  16  10         52.93         83.17        78.79 o                         
  -4  16  10       9498.83       9423.64       580.95 o                         
  -2  16  10      13838.95      13725.77       684.74 o                         
   0  16  10      17304.33      16601.74       507.96 o                         
   2  16  10       5884.56       4633.54       529.62 o                         
   4  16  10        599.33        606.57       125.91 o                         
   6  16  10      15228.46      12932.55      1039.46 o                         
   8  16  10       2302.60       3113.31       346.90 o                         
  10  16  10        169.63        303.05       114.52 o                         
  12  16  10       8361.26       8753.35       583.53 o                         
 -13  17  10      17422.58      18072.47       809.91 o                         
 -11  17  10      11141.86      11517.11       792.52 o                         
  -9  17  10       2595.62       2575.27       220.48 o                         
  -7  17  10      29035.41      29766.77      1613.36 o                         
  -5  17  10      33281.95      34130.51      1381.58 o                         
  -3  17  10       4117.33       4531.70       219.07 o                         
  -1  17  10      19461.45      18105.96       753.95 o                         
   1  17  10      31694.85      30867.50      1525.81 o                         
   3  17  10       1492.48       1615.46       254.41 o                         
   5  17  10       9629.71       9174.70       598.97 o                         
   7  17  10      41595.45      40719.30      1868.80 o                         
   9  17  10      10906.11      11590.79       516.89 o                         
  11  17  10        197.43        261.32       179.99 o                         
  13  17  10      11991.70      10756.34       850.87 o                         
 -14  18  10        566.30        392.69       113.45 o                         
 -12  18  10        332.10        520.51       137.74 o                         
 -10  18  10       3186.57       2796.56       266.86 o                         
  -8  18  10       1915.74       1660.51       166.73 o                         
  -6  18  10       1070.20       1368.68       151.23 o                         
  -4  18  10       1425.39       1372.73       186.14 o                         
  -2  18  10       1820.05       1906.56       229.79 o                         
   0  18  10       4684.72       3880.99       256.06 o                         
   2  18  10       1249.13        842.17       151.61 o                         
   4  18  10      16015.80      15997.85       842.42 o                         
   6  18  10       1614.74       1319.58       232.82 o                         
   8  18  10      13037.36      13840.13       652.28 o                         
  10  18  10       8742.84       8459.66       508.26 o                         
  12  18  10       3095.81       2965.87       473.86 o                         
 -13  19  10        534.81        414.88       134.45 o                         
 -11  19  10      31090.62      29172.80      2050.44 o                         
  -9  19  10      17810.58      17333.27      1163.00 o                         
  -7  19  10        245.58        211.46       142.36 o                         
  -5  19  10      11987.33      13137.50       499.71 o                         
  -3  19  10      18825.01      20290.96      1083.03 o                         
  -1  19  10       4872.33       4727.35       281.27 o                         
   1  19  10      11917.88      11803.63       711.41 o                         
   3  19  10      51137.56      55214.55      2925.17 o                         
   5  19  10      12760.35      12220.82      1072.41 o                         
   7  19  10       1271.65       1435.91       213.95 o                         
   9  19  10      17976.90      18259.94       990.22 o                         
  11  19  10      16675.30      17555.45       694.22 o                         
 -12  20  10       3691.05       4062.39       426.20 o                         
 -10  20  10       4573.26       4656.07       357.79 o                         
  -8  20  10      10756.13      12353.63       840.43 o                         
  -6  20  10       1853.43       1894.74       182.12 o                         
  -4  20  10       8802.13      10480.66       487.00 o                         
  -2  20  10         23.90        125.26        62.09 o                         
   0  20  10      40839.91      40542.47      2356.20 o                         
   2  20  10      10471.00      10102.87       472.66 o                         
   4  20  10        919.81        873.77       198.59 o                         
   6  20  10       2658.36       3418.86       430.50 o                         
   8  20  10        966.82        923.42       147.43 o                         
  10  20  10       4752.03       4715.32       599.00 o                         
  12  20  10        450.25        132.11       181.16 o                         
 -13  21  10       4452.85       3776.40       459.15 o                         
 -11  21  10       2086.67       2050.57       215.31 o                         
  -9  21  10      21183.32      21417.06       971.94 o                         
  -7  21  10      42997.80      45197.80      1724.16 o                         
  -5  21  10      11588.13      11208.21       596.62 o                         
  -3  21  10        405.55        284.86       163.32 o                         
  -1  21  10      16518.60      15463.42      1114.67 o                         
   1  21  10      68324.86      71127.76      3857.56 o                         
   3  21  10      11322.10      12005.64       898.73 o                         
   5  21  10       1497.50       1645.70       225.67 o                         
   7  21  10      48493.49      50537.27      2481.09 o                         
   9  21  10       5128.01       4798.53       578.42 o                         
  11  21  10       1051.71        960.38       210.71 o                         
 -12  22  10        606.36        466.98        94.38 o                         
 -10  22  10       1784.57       1708.93       182.71 o                         
  -8  22  10       5070.32       4871.71       306.64 o                         
  -6  22  10       1752.85       1677.42       156.68 o                         
  -4  22  10        305.67        365.60        84.04 o                         
  -2  22  10       4059.84       4015.06       224.06 o                         
   0  22  10      22050.31      21318.58      1625.62 o                         
   2  22  10      13108.48      13826.92       805.10 o                         
   4  22  10       3830.74       3757.68       540.06 o                         
   6  22  10        821.78       1004.57       221.09 o                         
   8  22  10       9026.95       7386.26       730.35 o                         
  10  22  10          2.67         28.67       214.97 o                         
 -11  23  10       7961.17       9472.90       619.96 o                         
  -9  23  10       1901.11       2057.80       157.69 o                         
  -7  23  10       4743.60       5155.13       395.53 o                         
  -5  23  10      32073.93      31955.79      1204.72 o                         
  -3  23  10       5330.54       5197.86       294.19 o                         
  -1  23  10        810.92        706.68       110.26 o                         
   1  23  10      43281.80      42672.75      3481.96 o                         
   3  23  10      34956.59      35890.45      2327.08 o                         
   5  23  10        281.64        669.66       142.13 o                         
   7  23  10       1924.72       2385.60       377.87 o                         
   9  23  10      21158.25      20807.15      1165.35 o                         
  11  23  10       4661.59       3943.74       471.47 o                         
 -12  24  10        284.01        433.83       181.69 o                         
 -10  24  10       2559.15       2854.67       279.13 o                         
  -8  24  10       3267.08       3353.18       263.57 o                         
  -6  24  10       1924.76       2151.64       224.49 o                         
  -4  24  10        796.95        927.11       118.25 o                         
  -2  24  10        208.99        226.01        61.59 o                         
   0  24  10       2906.14       2690.68       374.35 o                         
   2  24  10       5383.43       4817.12       843.64 o                         
   4  24  10       8007.84       7812.91       542.71 o                         
   6  24  10       1259.06       1368.98       206.51 o                         
   8  24  10       2204.87       1689.83       268.07 o                         
  10  24  10       2819.21       2066.29       333.20 o                         
 -11  25  10       4396.25       4359.78       502.33 o                         
  -9  25  10        245.86        220.93       133.40 o                         
  -7  25  10       1983.45       2204.58       204.92 o                         
  -5  25  10      32141.53      33748.67      1728.83 o                         
  -3  25  10      13231.56      12838.11       718.22 o                         
  -1  25  10        633.86        678.47       140.91 o                         
   1  25  10       7622.96       6469.32       465.98 o                         
   3  25  10      14243.86      12858.22      1088.92 o                         
   5  25  10        261.83        314.90       175.95 o                         
   7  25  10       8278.31       9491.67       641.35 o                         
   9  25  10      12763.93      12040.73      1413.76 o                         
 -10  26  10       6078.51       6343.31       418.37 o                         
  -8  26  10       3947.12       4630.23       362.51 o                         
  -6  26  10        519.57        550.91       113.91 o                         
  -4  26  10       4474.53       4849.09       337.97 o                         
  -2  26  10       3526.33       4119.86       490.52 o                         
   0  26  10        225.14        -19.65       186.21 o
[truncated: 334,369 more chars]
